# Supplementary material for: Higher risk of carotid plaque among lean individuals with non-alcoholic fatty liver disease: A retrospective study
Source: PLoS One. 2025 Feb 3;20(2):e0316997. doi: 10.1371/journal.pone.0316997 (PMC11790118; doi:10.1371/journal.pone.0316997)
Supplement: S1 Data — (XLSX) [file pone.0316997.s002.xlsx]

## Sheet: Total data
Gender:Female=1, Male=2 NAFLD: Absent=1, Present=2 Carotid plaque: Absent=1, Present=2
Age	Gender	NAFLD	Height	Weight	SBP	DBP	BMI	PLT	HB	ALT	AST	GGT	TG	TC	HDL	LDL	FBG	CRE	BUN	UA	FIB-4	Carotid plaque
37	2	1	170.5	46.2	139	88	15.89	220.2	145.3	12.1	18.27	27.18	0.74	3.46	1.39	1.65	4.53	62.53	6.48	385.89	0.882532	1
44	1	1	156	38.9	123	79	15.98	149.6	140.3	18.67	27.95	8.24	0.7	5.12	2.24	2.48	4.82	52.77	2.12	192.66	1.90253	1
51	1	1	160.5	41.7	112	69	16.19	201.8	131.9	22.82	21.07	27.19	0.93	5.09	2.33	2.24	4.51	63.45	5.17	290.17	1.11469	1
81	2	1	161	42	123	71	16.2	111.2	133.4	10.34	21.44	31.26	0.94	3.53	1.88	1.52	4.95	87.35	7.4	376.29	4.85674	2
33	1	1	160	41.6	112	62	16.25	168.7	123.6	9.75	15.75	11.62	0.75	4.89	1.87	2.55	4.82	66.95	3.81	209.35	0.986682	1
72	1	1	149	36.3	158	81	16.35	150.7	125.2	50.98	67.46	63.16	0.73	4.58	2.76	1.76	6.18	61.6	5.86	314.74	4.51404	2
59	2	1	161	42.7	118	85	16.47	194.1	158.3	26.01	28.13	39.34	1.61	4.74	2.04	2.09	5.44	80.84	4.32	435.88	1.67659	1
55	1	1	156.5	40.6	134	84	16.58	330	134.1	12.69	22.43	22.24	0.99	2.71	1.07	1.35	4.89	63.83	5.93	388.3	1.04941	2
74	2	1	171.5	49	104	60	16.66	166.1	125.3	11.71	21.56	28.1	0.76	4.03	1.69	1.94	4.65	56.77	7.6	350.34	2.80694	2
53	1	1	151	38	111	72	16.67	216.2	131.8	13.05	23.1	13.05	1.38	7.24	2.42	4.06	5.49	51.16	3.1	193.86	1.56757	1
62	1	1	156	40.7	98	60	16.72	146.7	117.2	18.49	31.48	14.44	0.56	5.02	3	1.77	4.66	55.46	4.02	187.63	3.09405	1
67	1	1	156.5	41.2	133	78	16.82	208	133	7.01	19.35	15.03	1.05	3.88	1.72	1.9	5.04	54.36	4.46	184.62	2.35415	1
68	1	1	151	38.4	139	84	16.84	221	122.5	7.27	18.6	34.29	0.6	3.92	2	1.65	4.95	51.26	4.76	234.95	2.12257	2
31	1	1	167	47.5	108	61	17.03	401.2	129.2	11.4	16.9	11.91	1.21	7.36	2.02	4.39	5.22	59.92	3.43	218.5	0.386754	1
41	2	1	170	49.5	117	70	17.13	212	123.2	25.53	25.76	18.42	1.2	4.25	1.71	2.12	4.77	66.75	4.32	361.4	0.985981	1
74	1	1	147	37.1	131	65	17.17	229.2	128.4	12.4	26.01	15.51	1.08	5.99	1.99	3.21	5.26	58.51	6.82	266.92	2.38477	2
24	2	1	177.5	54.2	116	74	17.2	231.6	164.7	39.02	31.01	43.72	0.73	2.61	1.48	1.03	5.87	50.65	3.52	517	0.514435	1
77	2	1	161.5	44.9	144	75	17.21	249.1	98.2	10.3	22.78	18.6	0.75	4.93	2.29	2.37	4.84	72.42	5.12	392.51	2.19408	2
72	1	1	150	38.8	136	93	17.24	153.8	131.7	13.53	27.48	12.56	1.44	4.12	1.88	1.73	5.67	51.87	4.14	180	3.49739	2
69	1	1	152.5	40.2	139	77	17.29	122.7	129.7	27.11	37.05	42.69	0.72	4.35	2.8	1.53	4.95	73.01	6.61	279.41	4.00155	2
35	1	1	151	39.7	90	60	17.41	158.7	120.3	11.15	22.23	11.27	0.75	3.75	1.51	1.92	4.62	47.05	4.98	263.26	1.46823	1
68	1	1	156.5	42.7	142	60	17.43	208.9	122.5	16.52	28.78	13.15	1.06	5.8	2.48	2.7	4.9	53.53	6.67	168.62	2.30492	1
56	1	1	157	43	127	78	17.44	149.6	127.3	17.61	25.37	20.95	0.86	5.58	2.78	2.56	5.12	54.15	4.43	261.36	2.26307	1
80	2	1	161.5	45.7	152	86	17.52	134	137.9	8.1	22.58	22.46	0.61	4.2	2.25	1.82	4.88	63.49	6.97	363.5	4.7366	2
74	1	1	159.5	44.6	146	76	17.53	163.4	126.1	16.15	26.42	14.67	0.69	5.1	2.44	2.32	5.1	65.15	5.15	243.82	2.97732	2
57	1	1	151	40	124	73	17.54	243.5	146.9	14.13	20.43	15.63	1.06	6.46	2.47	3.19	5.41	58.9	9.84	198.94	1.27225	2
69	1	1	161.5	45.8	154	87	17.56	152.2	132.3	14.53	19.05	21.66	0.78	5.34	2.7	2.18	7.7	55.31	6.96	216.46	2.26567	2
60	1	1	155	42.2	117	60	17.57	369.9	134.7	31.69	40.17	22.05	0.75	5.62	2.76	2.6	5.24	57.39	5.88	315.38	1.15746	2
57	2	1	167	49	121	77	17.57	224.1	162.7	15.89	20.44	23.85	1.25	7	2.08	3.92	5.22	73.16	4.19	378.79	1.30422	2
59	2	1	161	46	132	80	17.75	171.1	138.5	14.15	24.1	28.94	0.63	5.4	3.41	1.99	5.18	80.02	5.25	322.52	2.20923	1
74	1	1	149.5	39.7	163	73	17.76	174.9	127.6	19.29	25.37	12.9	0.61	5.49	3.19	2.23	5.1	51.16	3.88	233.67	2.44397	2
32	1	1	151.5	40.8	105	66	17.78	232.5	119.1	5.03	16.17	7.1	0.49	3.4	1.5	1.52	5.08	50.52	3.92	287.3	0.992323	1
61	1	1	159	45	124	71	17.8	252.8	127.8	14.79	24.94	9.43	1.32	5.89	1.59	3.43	4.8	53.61	4.21	262.31	1.56482	2
27	2	1	174.4	54.2	111	60	17.82	204.9	149.4	21.38	30.24	19.09	0.93	5.31	2.38	2.55	4.59	68.52	6.77	287.02	0.861787	1
76	2	1	160	45.7	136	62	17.85	113.2	129.7	11.57	22.9	18.55	0.97	5.64	1.8	3.07	6.42	85.89	7.31	363.74	4.51997	2
75	2	1	164	48	161	97	17.85	212.9	149.1	9.45	27.05	64.85	1.08	4.61	2.47	2.06	6.3	75.44	6.8	555.98	3.09982	2
72	2	1	167	50	153	79	17.93	193.5	146.4	11.66	23.58	14	1.31	5.3	1.81	2.89	6.25	72.81	7.39	343.52	2.56948	2
45	2	1	166	49.6	100	69	18	213.2	154.8	27.27	19.56	36.82	0.77	4.75	1.68	2.71	4.59	72.35	6.36	297.38	0.790591	1
66	1	1	146	38.4	137	75	18.01	202.9	133.4	10.89	23.24	31.48	2.12	5.23	1.42	3.01	5.29	65.94	5.58	306.47	2.29078	1
70	1	1	149	40	125	60	18.02	179.8	111.5	16.05	28.44	15.48	0.99	4.03	2.22	1.66	4.52	72.18	5.31	326.63	2.76376	2
41	1	1	153	42.2	120	71	18.03	219.4	133.5	8.78	13.91	12.91	1.89	6.37	2.24	3.18	4.35	47.97	3.71	225.12	0.877258	2
73	1	1	147	39	131	72	18.05	260.6	117	8.1	17.51	16.66	0.96	7.23	2.26	4.16	4.76	66.11	4.13	223.21	1.72342	2
66	1	1	153.2	42.4	142	83	18.07	109.8	132	17.85	24.43	12.36	1.06	4.64	2.07	2.21	5.36	54.75	4.65	204.15	3.47573	2
71	2	1	153.5	42.6	117	63	18.08	195.6	139.3	13.11	23.34	24.98	0.56	5.05	2.24	2.54	5.44	73.2	6.62	333.41	2.33986	1
59	1	1	156	44	105	62	18.08	108.1	121	12.81	17.19	9.53	0.65	5.84	2.67	2.84	5.17	64.82	4.02	214.79	2.62137	2
51	1	1	148.5	39.9	137	82	18.09	135.4	123.4	11.17	22.66	16.22	0.75	4.56	1.58	2.37	4.32	64.3	5.56	265.35	2.55379	2
77	2	1	156.5	44.3	153	86	18.09	107.9	111.2	13.01	30.89	14.85	0.77	3.19	1.44	1.36	3.68	54.2	3.7	318.9	6.11151	2
49	1	1	156.2	44.4	92	55	18.2	163.6	136.9	18.38	20.29	36.96	2.31	5.94	1.58	3.67	6.9	50.85	6.84	256.02	1.4175	1
57	1	1	161.5	47.5	99	71	18.21	162	133.3	10.88	20.15	14.91	0.98	5.52	2.67	2.52	4.87	81.92	6.97	247.55	2.14942	2
29	1	1	163	48.4	120	69	18.22	140.6	139.9	9.74	13.24	13.74	0.61	3.14	1.53	1.29	5.15	52.76	4.64	273.56	0.875026	1
39	1	1	161.5	47.6	118	69	18.25	170.8	134.2	10.21	17.02	14.23	1.23	5.18	1.88	2.59	4.64	61.95	5.8	381.48	1.21625	1
47	2	1	167	51	127	76	18.29	213.4	139.8	23.79	22.42	13.61	0.77	4.77	1.56	2.47	6.94	67.18	3.74	306.45	1.01238	1
55	1	1	162	48	144	82	18.29	310.7	136.1	13.21	23.18	12.1	1.01	6.74	2.51	3.58	4.7	41.89	6.29	279.48	1.12897	2
62	2	1	161.5	47.7	122	80	18.29	219.2	144.9	11.93	20.57	18.21	1.15	5.11	1.7	2.86	4.68	59.14	8.38	291.28	1.68448	2
52	1	1	159.5	46.6	127	78	18.32	175.7	134.1	15.73	23.93	44.77	1.1	4.46	2.34	1.95	5.05	52.57	4.32	237.42	1.78571	1
57	2	1	165	50	147	94	18.37	163.6	156.4	19.96	20.29	18.67	0.6	4.07	1.83	1.7	4.73	99.34	6.31	333.2	1.58232	2
79	1	1	156.5	45	148	82	18.37	159.3	133.3	7.98	17.02	8.22	0.95	4.65	2.08	2.15	4.84	65.39	6.01	181.61	2.98792	2
69	2	1	164	49.4	167	93	18.37	106.5	137.6	29.2	36.69	31.49	1.06	6.05	2.86	2.94	6.08	88.22	4.58	230.72	4.39902	2
59	2	1	176	56.9	120	69	18.37	139.2	131.7	13.91	15.62	19.05	1.29	3.85	1.22	2.23	4.56	81.97	6.04	354.39	1.77513	2
58	1	1	153	43.1	105	64	18.41	183.1	119.8	9.82	16.24	15.87	0.85	6.47	1.91	3.54	7.84	43.2	5.08	243.78	1.64161	2
54	1	1	168	52	114	74	18.42	121.7	137.2	21.04	26.05	14.08	0.92	3.63	1.62	1.45	5.05	62.21	3.04	308.53	2.51993	1
59	2	1	163	49	140	82	18.44	240.4	148.4	19.77	17.9	19.06	0.65	4.37	2	2.05	5.48	57.32	7.65	193.57	0.988023	2
32	1	1	159	46.7	100	63	18.47	347.7	131.3	9.27	17.43	10.92	0.94	6.18	1.8	3.4	4.1	57.05	4.71	274.3	0.526869	1
27	2	1	166.5	51.3	125	79	18.5	208.7	147.7	10.91	19.43	14.54	0.8	4.71	1.69	2.38	5.18	72.01	7.84	287.89	0.76103	1
56	1	1	156	45.1	105	68	18.53	145	131.9	5.53	15.52	15.17	0.7	3.76	1.94	1.48	5	46.15	4.84	227.06	2.54888	2
50	1	1	159.5	47.2	128	79	18.55	107.6	119.2	29.03	31.31	13.45	0.87	4.6	1.76	2.24	4.23	50.29	5.57	215.41	2.70033	2
35	1	1	164	50	105	61	18.59	194.1	134.5	9.68	16.56	9.79	0.77	4.82	2.06	2.25	5.12	48.96	3.7	219.84	0.959766	1
52	2	1	164	50	107	72	18.59	230.3	143.3	18.77	21.89	21.25	1.67	4.52	1.31	2.4	5.17	67.78	5.37	239.61	1.14084	1
51	1	1	153	43.6	117	62	18.63	213.1	131.9	146.01	98.03	112.83	0.73	4	2.24	1.65	5.06	41.44	2.81	228.71	1.94158	1
50	2	1	169	53.3	101	60	18.66	337.3	146.8	13.12	21.37	18.82	0.77	3.66	1.62	1.81	6.25	72.84	7.12	312.84	0.874563	1
77	2	1	165	50.8	185	99	18.66	167.2	129	10.72	25.27	19.8	1.06	4.2	1.8	1.88	5.69	67.68	4.94	334.1	3.55437	2
73	1	1	150	42	141	72	18.67	168.1	127.7	22.62	32.37	16.3	1.1	5.61	1.85	2.83	4.92	70.01	7.99	271.86	2.95564	2
40	1	1	155.5	45.2	110	64	18.69	204.8	138.8	18.55	24.5	19.04	1.68	6.07	2.6	3.17	5.17	58.07	3.51	261.36	1.11103	1
49	2	1	166.5	51.8	101	71	18.69	275	170.4	20.7	13.48	51.09	2.44	5.08	1.1	2.92	17.45	68.01	4.59	272.89	0.52792	2
32	1	1	148	41	94	60	18.72	206.7	135.9	13.46	25.26	15.41	1.15	4.6	2.06	2.19	4.97	60.93	2.18	286.64	1.06591	1
24	1	1	165	51	113	80	18.73	148.3	139.1	10.58	14.6	10.6	0.5	3.32	1.92	1.25	5	58.68	2.74	326.02	0.726407	1
44	1	1	165	51	97	60	18.73	215.6	125.3	22.55	23.5	12.51	1.07	5.82	2.09	3.09	4.5	64.76	5.32	310.16	1.00995	1
80	2	1	162.5	49.5	116	64	18.75	187.5	104	7.35	11.49	15.17	0.71	4.81	1.53	2.63	4.78	82.43	5.21	212.08	1.80828	2
48	2	1	169	53.6	109	76	18.77	157.4	151.4	19.57	23.47	14.08	1.23	4.39	1.72	2.04	5.28	68.5	3.99	411.06	1.61791	1
52	2	1	164	50.5	118	76	18.78	209.9	140.3	14.6	30.81	16.14	0.96	4.29	1.63	2.09	4.78	67.61	3.68	383	1.99759	1
58	1	1	166	51.8	138	85	18.8	223.5	130.5	25.12	30.1	22.26	0.58	6.06	3.22	2.68	4.64	53.24	9.07	374.53	1.5585	2
48	2	1	178	59.6	109	70	18.81	175.9	140.4	11.61	17.91	10.41	0.44	3.36	1.61	1.44	4.89	76.51	6.64	332.03	1.43435	2
76	2	1	151	42.9	106	69	18.81	219.3	102.5	17.88	27.52	16.95	0.65	4.55	2.64	1.83	5.36	71.47	8.01	184.42	2.25548	2
74	1	2	156	45.8	149	86	18.82	180.6	122.1	42.81	70.76	68.16	2.66	5.46	1.56	3.04	5.49	59.15	4.69	284.68	4.43128	2
36	1	1	165	51.3	112	79	18.84	216.4	144.1	18.62	19.25	19.52	1.45	4.6	1.32	2.7	4.88	40.03	4.39	248.72	0.742141	1
45	1	1	164.5	51	110	65	18.85	180.4	105.9	9.29	13.84	11.49	0.72	3.37	1.3	1.62	5.08	50.06	2.94	219.45	1.13267	1
67	2	1	172	55.8	131	81	18.86	233.3	139.5	9.17	18.48	13.39	1.69	5.86	2.11	3.06	5.69	91.35	5.24	409.74	1.75258	1
68	2	1	153.5	44.5	147	82	18.89	179.6	148.4	11.63	19.74	19.82	1.2	4.87	1.38	2.8	4.95	88.76	3.88	411.02	2.19159	2
63	2	1	162	49.6	151	90	18.9	284.9	158.6	24.73	32.17	67.06	1.66	6.31	2.3	3.08	5.56	75.4	4.6	348.1	1.4305	2
48	2	1	175	57.9	123	73	18.91	181.7	148.6	14.39	22.23	12.83	0.77	3.96	1.61	1.87	5.66	75.68	3.94	362.24	1.54809	1
70	1	1	158	47.2	135	74	18.91	138.6	130	13.43	20.17	15.36	0.8	5.21	2.14	2.45	7.99	36.27	4.4	146.82	2.77973	2
54	1	1	158.5	47.5	108	60	18.91	232.1	134.1	11.69	23.53	12.44	1.08	7.19	1.91	3.99	4.63	48.08	4.65	290.41	1.60115	2
59	1	1	157.5	46.9	148	82	18.91	116.9	135.5	20.27	23.06	23.54	2.75	4.77	1.39	2.4	5.97	51.59	4.48	236.55	2.58506	2
74	1	1	158	47.3	166	81	18.95	135.6	112.5	14.45	25.15	13.54	0.5	3.63	1.95	1.55	5.71	62.02	6.41	181.14	3.61057	2
53	2	1	164	51	99	55	18.96	125.4	141.5	29.47	45.81	46.35	1.27	2.85	0.83	1.62	6.2	62.95	5.69	316.85	3.56655	1
39	1	1	156	46.2	90	60	18.98	167.2	116.5	9.2	15.96	13.25	0.5	4.05	2.14	1.78	4.46	60.21	4.84	240.61	1.22735	2
59	1	1	154.5	45.3	158	85	18.98	147.6	128.5	23.19	26.36	15.06	1.05	6.18	2.17	3.11	5.66	56.66	5.48	271.88	2.18807	2
53	1	1	159	48	125	73	18.99	151.2	131.5	7.1	15.72	13.3	0.56	3.99	2.21	1.67	5.21	52.42	7.27	229.45	2.06799	1
53	2	1	172.5	56.5	109	70	18.99	179.8	129.3	23.4	27.91	34.29	1.05	3.75	1.61	1.77	4.96	91.52	7.13	438.29	1.70074	2
54	2	1	167	53	133	98	19	313	126.3	12.1	21.83	17.58	0.63	3.96	1.35	2.23	4.95	80.25	4.71	338.5	1.08271	2
70	1	1	144.5	39.7	151	67	19.01	177.4	115.6	22.07	29.97	23.57	0.88	4.62	2.3	1.86	5.23	56.18	4.21	268.14	2.51727	1
46	1	1	168.5	54	121	69	19.02	245.8	132	12.68	18.07	18.87	0.64	4.63	1.82	2.19	4.12	61.26	4.76	287.85	0.949674	1
45	1	1	160.5	49	118	80	19.02	159.2	122.4	16.3	19.81	19.19	1.04	5.72	2.1	3	4.72	57.53	6.99	439.03	1.38695	1
59	1	1	160.5	49	137	100	19.02	299.2	119	18.7	27.71	19.22	1.08	5.69	2.22	2.78	5.88	58.1	4.06	279.5	1.26359	2
75	1	1	141.3	38	139	71	19.03	221.2	121.1	17.41	20.75	21.42	0.94	5.1	1.81	2.71	5.13	55.25	5.53	365.59	1.68614	2
60	1	1	152	44	108	63	19.04	190.2	129.7	20.53	31.04	12.5	1.35	4.64	1.79	2.22	5.16	65.45	3.65	245.86	2.16107	2
49	1	1	162.5	50.3	127	79	19.05	210.7	133.4	22.88	25.25	15.78	0.63	3.7	1.84	1.49	4.91	65.09	6.39	252.72	1.22762	1
51	1	1	162	50	117	70	19.05	286.4	125.6	14.77	18.44	6.95	1.01	5.45	2.21	2.69	5.46	45.18	3.6	151.43	0.854413	2
79	2	1	152.5	44.3	113	53	19.05	207.7	112.8	13.17	18.64	18.34	1.14	4.16	1.93	1.86	5.42	79.11	6.32	268.29	1.95364	2
60	2	1	165	51.9	114	68	19.06	183.7	132.9	12.15	20.9	17.41	1.16	7.19	2.47	4.01	4.62	89.89	6.92	346.71	1.95839	2
68	1	1	155	45.8	150	67	19.06	168.7	127.3	12.07	18.78	22.07	1.41	2.91	1.56	1.03	6.21	60.64	3.96	286.38	2.17889	2
70	2	1	151	43.5	134	71	19.08	268.6	129.7	9.57	22.33	13.72	1.06	5.36	1.6	3.03	4.96	63.43	5.1	272.34	1.88116	2
55	1	1	162.5	50.4	118	74	19.09	231.2	124.4	11.21	23.87	30.74	1.53	7.26	1.72	4.24	4.57	50.46	4.23	226.94	1.69599	2
38	1	1	164.5	51.7	105	62	19.11	93.5	127.6	21.46	21.59	11.81	0.72	4.08	1.66	1.94	4.93	63.83	5.3	148.81	1.89413	1
51	1	1	158.5	48	121	76	19.11	205.9	130.5	17.42	19.62	11.32	0.82	3.78	2.07	1.52	4.7	62.31	5.49	301.41	1.16436	1
38	1	1	155	45.9	103	64	19.11	272.7	128.7	10.05	15.32	15.47	1.2	5.23	1.29	3.02	5.03	45.07	3.88	287.48	0.673402	1
57	1	1	159	48.3	113	64	19.11	174.9	137.3	15.97	17.23	19.47	2.09	5.1	1.64	2.79	7.32	63.84	5.09	357.29	1.40513	1
75	2	1	160	49	140	80	19.14	119.1	160.1	13.59	26.84	23.67	0.9	3.67	2.18	1.4	4.49	75.37	6.2	341.02	4.58482	2
57	2	1	167.5	53.7	133	83	19.14	181.4	141	10.46	22.85	40.48	1.07	4.31	2.39	1.85	4.63	56.78	5.11	252.94	2.22003	2
62	1	1	158.5	48.1	123	61	19.15	92.8	115.2	12.02	20.21	14.94	1.49	4.91	1.24	2.81	4.19	53.08	4.44	311.59	3.89455	1
68	2	1	165	52.2	120	79	19.17	272.1	150.1	11.4	21.9	19.09	0.82	5.13	1.65	2.97	5.56	95.69	7.87	486.23	1.62096	1
76	2	1	161.5	50	155	62	19.17	182.6	146	12.24	23.54	13.55	1.32	3.87	1.38	1.95	4.96	71.56	5.15	340.02	2.80045	2
48	2	1	175	58.8	96	60	19.2	132.2	146.3	14.4	21.04	35.98	0.79	4.82	1.42	2.6	4.71	51.04	3.97	466.23	2.01314	1
68	1	1	163	51	170	91	19.2	179.5	129.3	14.93	23.89	9.77	1.35	5.19	1.81	2.76	5.74	41.3	3.65	192.83	2.34224	1
59	1	1	159.5	48.9	112	71	19.22	189.6	126.2	16	22.06	10.96	1.11	4.06	1.6	2.12	5.6	59.01	2.07	285.74	1.71617	1
50	2	1	167	53.6	95	62	19.22	204.6	157.2	22.35	16.29	21.78	1.22	5.52	1.87	3.03	7.98	73.11	6.59	356.36	0.842067	2
34	2	1	185	65.8	124	82	19.23	155.3	156.9	16.22	19.88	14.26	0.86	3.88	1.52	2	4.98	76.39	3.91	397.98	1.08068	1
70	1	1	146	41	154	85	19.23	114.7	130.5	15.24	19.79	12.87	0.96	4.01	1.8	1.84	5.48	58.32	8.47	284.29	3.09377	2
54	1	1	151.2	44	99	55	19.25	239.8	130	13.24	21.16	35.52	1.04	5.55	2.53	2.64	4.61	69.35	6.24	326.01	1.30953	2
48	1	1	159	48.7	102	60	19.26	156.4	138.2	21.38	23.44	13.21	0.82	5.25	2.05	2.48	5.08	48.3	6.24	277.54	1.55582	1
57	1	1	157	47.5	102	54	19.27	203.6	127.3	8.62	19.13	12.88	1.44	4.33	1.6	2.25	4.54	64.28	6.75	280.56	1.82414	1
53	1	1	162	50.6	91	60	19.28	306.2	124.2	17.01	18.97	23.42	1.55	5.91	1.89	3.19	4.73	64.13	5.44	189.83	0.796133	2
53	2	1	158.2	48.3	110	66	19.3	229.3	153.9	12.4	19.81	20.78	0.67	5.43	1.96	2.87	4.58	54.33	6.93	324.57	1.30031	1
76	1	2	158.5	48.5	160	76	19.31	203	124.4	32.2	36.95	18.28	2.96	6.38	1.8	3.62	10.29	72.3	7.4	453.41	2.43783	2
51	2	1	174	58.5	138	93	19.32	242.1	126.9	21.61	33.23	58.25	0.59	5.08	2.79	2.1	5.45	62.64	6.82	480.55	1.50584	1
61	2	1	172.5	57.5	170	94	19.32	170.9	150.4	17.61	20.24	15.87	2.31	4.46	1.36	2.34	5.01	66.89	4.96	414.04	1.72155	2
59	1	2	162	50.7	138	82	19.32	225.6	133.5	14.44	20.82	27.91	2.66	5.54	1.46	3.22	5.99	47.99	4.5	295.64	1.43288	2
45	1	1	164	52	123	86	19.33	317.4	116.1	13.16	16.71	12.51	2.1	4.97	1.71	2.61	5.3	49.72	3.11	296.42	0.653062	1
68	2	1	160	49.5	143	87	19.34	233.3	119.7	8.92	23.72	17.86	0.43	3.97	2.02	1.73	4.46	61.18	8.51	262.76	2.31487	1
67	2	1	161.5	50.5	142	83	19.36	165.6	118.8	26.92	22.59	27.14	0.68	3.15	1.94	1.14	4.86	40.27	6.65	242.42	1.76154	2
38	1	1	160.5	49.9	109	63	19.37	114.4	141.5	30.5	28.23	13.92	0.5	3.89	1.9	1.77	4.76	70	4.08	274.27	1.69793	1
51	1	1	160.5	49.9	107	73	19.37	167.3	134.7	18.59	25.37	18.65	3.69	5.6	1.53	3.03	5.6	56.52	4.5	291.12	1.79372	2
30	1	1	157	47.8	91	60	19.39	159.4	132.2	14.35	17.45	17.64	0.85	4.35	1.92	2.08	5.09	41.07	3.66	258.75	0.866967	1
40	1	1	155	46.6	90	60	19.4	230.1	140.3	14.75	18.23	15.26	0.77	4.39	1.58	2.18	5.51	46.43	3.51	331.7	0.825152	1
34	2	1	164	52.2	105	68	19.41	213.7	136.6	10.46	19.59	10.66	0.57	3.84	1.57	1.88	4.87	70.9	6.06	392.22	0.963703	1
66	2	1	169	55.5	140	80	19.43	233.6	132.2	15.48	29.31	45.66	0.65	4.65	2.18	2.06	4.79	53.27	7.62	320.89	2.10475	2
52	1	1	152	44.9	143	88	19.43	206.9	134.9	14.56	22.09	12	1	5.67	1.88	3.15	5.18	56.7	5.33	258.72	1.45498	2
64	2	1	162	51	128	80	19.43	256.9	150.9	13.54	19.9	16.95	1.19	5.58	1.59	3.3	4.79	84.24	7.92	396.52	1.34729	2
50	1	1	147	42	133	81	19.44	203	131.7	32.15	29.17	47.32	0.74	5.81	2.86	2.67	5.15	47.03	6.82	245.53	1.26713	1
30	1	1	161	50.4	96	60	19.44	214.1	129.4	7.91	12.58	13.4	0.8	3.65	1.31	1.83	5.12	40.63	6.59	249.06	0.626754	1
60	2	1	163.5	52	101	72	19.45	214.6	147.5	13.49	20.84	18.88	0.97	3.91	1.68	1.89	4.92	73.28	5.06	259.84	1.5864	1
75	2	1	165	53	133	78	19.47	152.7	149.9	12.12	21.18	17.88	0.97	4.99	1.65	2.68	4.59	67.07	5.52	321.96	2.98811	2
56	1	1	157	48	133	84	19.47	222.4	117.4	11.18	19.69	10.23	1.18	5.1	1.74	2.58	5.35	81.32	5.89	254.91	1.48278	2
64	2	1	170.8	56.8	120	74	19.47	144.8	125.7	16.58	23.73	23.18	1.36	4.03	1.36	2.08	4.95	61.66	4.37	385.08	2.57583	2
47	1	1	160	49.9	111	61	19.49	158	134.4	18.71	18.22	30.81	0.97	4.39	2.09	1.86	4.61	49.07	3.96	222.69	1.253	1
53	2	1	165.5	53.4	140	88	19.5	212.4	148	14.39	14.26	24.58	0.87	4.37	1.74	2.22	10.74	76.24	4.73	210.63	0.938017	2
34	2	1	163	51.9	102	60	19.53	161.3	144.5	13.61	22.26	9.68	0.47	3.97	1.84	1.87	4.46	69.28	5.2	345.01	1.27186	1
67	1	1	160	50	134	71	19.53	252.4	124	10.58	17.28	15.44	1.03	4.38	1.98	2.09	5.75	56.18	4.8	287.86	1.41022	2
41	1	1	159.5	49.7	108	62	19.54	233	130.2	8.3	16.29	15.64	0.95	4.27	2.1	1.96	4.48	52.7	3.4	234.36	0.99497	1
57	1	1	159	49.4	93	60	19.54	197.6	112.6	13.83	20.66	12.41	0.97	4.72	1.8	2.46	5.11	50.3	5.04	251.82	1.60253	1
45	1	1	161.5	51	112	68	19.55	202.9	132.7	6.53	16.44	16.04	1.96	4.56	2.4	1.96	4.54	67.09	4.98	310.35	1.42684	1
54	1	1	149.5	43.7	131	74	19.55	249.8	140.6	37.23	32.05	17.27	1.42	5.11	1.57	2.71	4.42	54.77	4.34	292.58	1.13549	2
73	2	1	175.5	60.2	103	52	19.55	172.4	143.3	8.22	17.72	17.57	1.54	5.46	1.63	3.2	5.66	83	8.9	360.08	2.61706	2
56	1	1	150	44	127	79	19.56	186	134.7	15.19	23.08	19.17	0.91	4.63	2.08	2.12	4.94	56.83	5.08	356.08	1.78292	1
75	1	1	151	44.6	118	67	19.56	165	141.5	9.55	17.08	14.41	0.83	4.37	2.81	1.55	5.03	45.13	5.11	232.75	2.51225	2
67	2	1	163	52	127	67	19.57	188.1	145.4	16.03	20.61	19.83	0.99	5.76	1.96	3.06	6.13	69.05	7.95	298.03	1.83357	2
57	2	1	151.4	44.9	158	83	19.59	240.5	133.1	37.31	42.99	18.82	1.23	3.21	1.24	1.69	4.94	55.75	4.16	240.62	1.66807	1
57	2	1	175	60	137	79	19.59	157.7	145.6	22.71	24.22	22.26	0.56	4.93	2.09	2.32	6.26	69.05	6.66	263.18	1.837	2
63	1	1	167.5	55	139	78	19.6	235.8	129.3	15.11	20.68	12.44	0.9	5.41	2.5	2.58	4.77	54.82	5.23	223.74	1.4214	2
35	1	1	161.5	51.2	104	69	19.63	217.5	140	8.97	16.5	9.4	0.68	3.94	1.74	1.76	4.59	64.05	4.55	302.45	0.886536	1
66	1	1	158	49	144	80	19.63	353.4	137.3	16.5	18.11	48.5	2.01	5.99	1.87	3.32	7.65	50.9	4.23	242.34	0.832633	1
50	1	1	148	43	93	60	19.63	243.5	119.6	16.87	20.99	14.35	0.8	5.03	2.45	2.35	4.45	53.44	4.02	227.6	1.04936	2
52	1	1	158	49	106	63	19.63	165.9	128.6	9.32	15.59	10.36	1.62	5.87	2.06	3.12	4.35	56.27	5.27	169.06	1.60065	2
53	1	1	152.5	45.7	126	81	19.65	205.1	129.7	14.74	21.35	21.74	1.43	5.04	1.8	2.56	5.03	72.78	4.85	310.4	1.43701	1
54	2	1	165	53.5	142	92	19.65	164.1	150.5	18.01	22.07	13.81	1.59	5.56	1.36	3.32	4.42	78.74	8.26	310.52	1.71132	2
51	1	1	159	49.7	112	77	19.66	235.3	139.3	21.48	30.04	99.38	3.19	6.77	1.3	4.07	4.77	46.84	6.9	273.85	1.40485	1
58	2	1	161.5	51.3	150	101	19.67	191	141.8	23.61	23.23	45.18	5.57	5.97	1.25	3.32	4.96	109.89	8.74	473.18	1.45176	2
53	1	1	150	44.3	137	72	19.69	91	128	20.49	25.59	14.65	0.77	4.23	2.27	1.84	4.87	61.75	4.92	266.02	3.29256	1
70	1	1	142	39.7	150	70	19.69	239.6	133.4	20.34	27.26	22.28	0.66	4.29	2.08	1.96	5.14	50.76	4.44	261.47	1.76588	2
59	2	1	168.5	55.9	106	60	19.69	154.3	135.2	18.06	20.97	16.23	2.17	3.84	1.4	2.01	5.15	70.47	7.41	318.18	1.8868	2
83	1	1	146	42	154	71	19.7	232.9	118.5	11.6	24.66	17.27	1.49	6.19	1.74	3.5	5.15	71.94	6.91	336.77	2.58031	2
36	1	1	164	53	100	63	19.71	188.8	121	14.6	16.43	9.66	0.56	3.52	1.53	1.67	4.84	53.97	3.32	256.6	0.819901	1
45	1	1	164	53	107	65	19.71	177.4	130.6	11.6	17.11	12.75	1.47	4.55	1.46	2.39	4.97	56.26	3.47	248.78	1.27432	1
41	1	1	164	53	120	77	19.71	135.9	142.5	9.95	14.53	13.13	0.77	5.35	2.76	2.41	5.44	59.13	5.23	401.49	1.38969	2
79	2	1	165.5	54	145	92	19.72	170.5	121.2	14.06	23.66	21.51	0.61	4.53	2.03	2	5.19	69.6	5.02	341.35	2.92365	2
32	1	1	159	49.9	107	66	19.74	183.6	128.8	12.52	22.8	7.87	0.77	4.5	2.12	1.87	4.83	53.2	3.7	187.08	1.12308	1
60	1	1	160	50.6	94	60	19.77	160.9	135.9	16.34	21.44	10.94	0.69	4.01	2.14	1.74	4.71	53.23	3.75	237.84	1.97785	1
57	1	1	158.5	49.8	138	82	19.82	227	140.8	16.17	26.38	15.01	1.57	5.83	2.32	2.97	5.04	61.68	4.32	360.66	1.64729	1
57	1	1	154.5	47.3	122	75	19.82	152.7	142	28.9	30.45	18.23	1.92	4.66	2.13	1.93	5.32	52.12	4.91	266.55	2.11434	2
48	2	1	173.5	59.7	137	94	19.83	201.7	147	17.06	23.88	31.38	1.13	4.62	2.05	2.25	4.53	84.84	4.33	379.41	1.37588	1
80	2	2	169.5	57	166	60	19.84	194.2	106	16.22	25.89	47.21	0.51	5.19	2.61	2.24	4.61	64.86	8.2	325.35	2.64818	2
32	1	1	166	54.7	137	63	19.85	259.7	137.1	14.61	17.46	15.52	0.76	4.72	1.54	2.42	3.89	69.03	5.08	432.97	0.562856	1
69	2	1	155	47.7	153	72	19.85	208.5	104.8	4.56	15	24.09	1.01	4.73	1.86	2.56	6.31	80.04	9.1	399.3	2.32462	2
28	1	1	149	44.1	108	65	19.86	194.3	124.6	11.66	14.62	15.76	0.69	3.62	1.61	1.75	4.84	57.17	2.67	228.42	0.616997	1
75	2	1	161.3	51.7	122	62	19.87	176.5	124.1	20.95	48.86	48.9	0.46	3.03	2.44	0.81	5.29	77.99	4.53	392.8	4.53605	2
31	1	1	164.5	53.8	114	70	19.88	196.8	130.8	20.58	27	22.59	0.53	4.39	2.02	2.02	5.25	46.89	4.38	291.87	0.937514	1
43	1	1	157	49	123	79	19.88	187.4	117.2	73.26	50.61	54.33	1.86	5.1	1.51	2.9	5.16	49.17	5.37	360.92	1.35676	1
54	2	1	167.5	55.8	105	78	19.89	164.5	160.3	18.14	22.41	25.86	0.97	4.23	1.93	2.03	5.33	65.99	4.32	308.39	1.72723	1
83	1	1	147	43	167	67	19.9	180.3	110.1	13.01	26.84	34.22	0.4	4.79	3.31	1.45	4.55	78.22	7.19	302.73	3.42552	2
35	1	1	152	46	95	60	19.91	166	127	8.56	13.27	13.93	0.84	6.03	2.61	2.8	4.62	52.72	4.88	254.37	0.9563	1
57	1	1	160	51	131	65	19.92	113.7	119.4	15.5	23.51	14.45	1.18	4.85	2.29	2.25	4.83	51.07	4.76	239.32	2.99365	1
45	2	1	176	61.8	103	61	19.95	195.8	147.3	12.1	18.05	22.58	0.92	3.99	1.69	1.95	5.04	65.85	3.75	379.95	1.19257	1
62	2	1	163	53	153	91	19.95	283.8	146.5	10.63	25.55	22.21	1.34	4.13	2.02	1.84	5.58	81.26	4.99	321.62	1.712	2
40	1	1	150	44.9	90	60	19.96	171	132	14.58	22.77	24.94	0.93	4.37	1.76	2.19	4.64	55.2	3.93	297.23	1.39492	2
50	1	1	162	52.4	131	80	19.97	176	134.6	14.16	19.37	13.6	0.85	5.38	2.01	2.59	4.44	62.98	5.27	252.66	1.46236	1
56	1	1	155	48	104	65	19.98	207.2	132.4	35.07	28.91	116.95	1.25	4.48	1.77	2.29	5.8	59.74	5.9	322.43	1.31941	1
53	2	1	169.5	57.4	158	86	19.98	271.2	159.5	21.49	19.06	46.9	1.19	4.01	1.08	2.27	14.87	94.07	6.25	442.45	0.803509	2
74	1	1	153	46.8	151	68	19.99	196.1	137.8	15.59	22.66	15.06	0.93	4.92	1.85	2.43	5.46	45.87	4.53	220.12	2.16566	2
26	1	1	152	46.2	108	62	20	274	140	10.67	18.22	13.4	1.11	5.38	1.78	2.95	4.47	54.45	3.22	339.92	0.529284	1
83	1	1	150	45	141	56	20	106.6	103.6	14.03	18.38	9.03	0.44	3.39	2.14	1.17	6.58	56.14	6.68	174.98	3.82065	2
69	2	1	162.5	52.8	152	88	20	185.4	133.1	21.12	26.77	25.79	0.51	5.05	2.08	2.47	4.61	58.99	8.61	332.66	2.16791	2
42	2	1	177.5	63	116	82	20	222.8	147.1	14.77	23.74	54.99	1.03	5.36	1.79	2.81	5.72	67.92	5.26	369.09	1.16446	2
72	2	1	161.5	52.2	140	90	20.01	272.1	147.7	19.69	31.12	17.64	0.88	4.57	1.63	2.42	4.94	66.05	5.77	363.26	1.85576	2
44	1	1	159	50.6	111	60	20.02	158.1	137.4	13.17	18.97	13.57	0.79	4.54	2.15	2.19	4.42	61.78	3.71	281.31	1.45477	1
59	2	1	176	62	111	75	20.02	282	155.2	26.85	20.91	54.98	1.86	3.17	0.97	1.7	6.37	72.35	3.36	312.87	0.844277	2
38	1	1	158	50	93	60	20.03	166.7	127.1	10.76	17.15	12.69	0.72	5.03	2.17	2.28	4.77	49.29	3.9	379.22	1.19181	1
52	1	1	146.5	43	132	87	20.04	256.6	129.2	15.21	21.58	13.19	0.78	5.17	2	2.5	4.64	54.43	5.91	252.82	1.12133	1
56	1	1	152.5	46.6	109	89	20.04	218.6	136.2	12.78	29.23	13.81	1.12	6.66	2.68	3.42	4.7	65.66	5.62	335.75	2.0946	1
44	1	1	163.5	53.6	115	65	20.05	242.2	136.5	12.92	19.56	16.44	0.66	5.54	2.55	2.63	4.57	73.24	5.6	302.19	0.98859	1
58	2	1	171.5	59	109	72	20.06	285.9	140.5	34.92	32.62	35.55	1.65	5.38	1.47	3.18	4.99	74.69	4.22	371.56	1.11985	1
59	1	1	160	51.4	149	78	20.08	168.9	138.2	17.23	24.52	11.45	0.77	4.12	2.54	1.59	6.14	55.45	4.75	242.9	2.06348	1
70	1	1	152.5	46.7	134	50	20.08	133.5	118.9	22.29	28.53	16.08	2.03	4.7	1.5	2.51	5.22	59.31	5.69	240.52	3.16857	2
42	1	1	159	50.8	106	63	20.09	238.2	121.7	9.48	17.65	9.69	0.56	5.14	2.1	2.62	4.89	56.4	2.9	234.13	1.01076	1
42	2	1	170.5	58.4	130	90	20.09	180.8	143.9	26.6	26.23	35.17	1.13	4.19	1.83	2.03	5.45	80.4	5.75	397.44	1.18143	1
39	2	2	184	68	115	73	20.09	260.2	143.3	17.39	18.5	36.08	4.74	4.85	1.21	2.56	5.56	73.09	4.91	531.6	0.664935	1
55	2	1	162	52.8	106	73	20.12	236.1	147.4	15.93	21.64	23.93	1.39	4.73	1.64	2.53	4.85	64.06	6.67	333.28	1.26304	2
57	1	1	158.5	50.6	120	64	20.14	137.8	129.1	39.18	37.28	115.67	1.39	5.07	2.43	2.37	5.04	48.54	5.39	316.68	2.4636	1
59	1	1	156.1	49.1	134	87	20.15	151.3	130.2	11.65	18.21	12.63	1.3	5.16	1.74	2.9	5.43	57.85	5.04	261.71	2.08046	2
55	1	1	157.5	50	111	60	20.16	145.6	89.2	23.29	34.59	27.87	0.99	4.66	1.7	2.31	5.26	42.58	4.59	241.57	2.70749	1
58	1	1	146	43	114	67	20.17	153	142.5	15.44	20.82	18.75	1.1	3.9	2.39	1.24	5.36	46.87	4.43	122.1	2.0086	1
54	1	1	152	46.6	123	61	20.17	229.3	129.6	11.55	16.36	20.43	1.17	3.63	1.72	1.39	4.39	45.28	6.3	258.46	1.13366	1
58	1	1	159	51	129	82	20.17	165.2	119.7	12.42	19.58	12.9	1.29	4.95	2.09	2.46	4.85	54.61	4.61	325.74	1.95061	1
79	1	1	146	43	140	71	20.17	254.8	134.9	17.64	27.3	16.54	1.45	5.04	1.21	2.88	5.4	55.02	4.99	291.42	2.01531	2
69	1	1	151.5	46.3	163	78	20.17	263.9	115.7	11.43	19.54	11.91	3.46	5.49	1.51	2.92	5.4	52.9	5.13	296.39	1.51116	2
49	1	1	158	50.4	139	89	20.19	147	117	13.78	15.3	11.55	0.68	3.93	1.68	1.93	5.71	62.2	6.6	237.82	1.37387	1
56	1	1	169.5	58	113	61	20.19	125	130	20.74	25.71	24.32	1.1	3.98	1.78	1.89	5.78	42.16	5.44	292.75	2.52916	1
54	2	1	167	56.3	127	78	20.19	171.8	143.3	17.33	21.09	18.64	0.99	4.92	1.7	2.68	4.95	66.47	4.1	262.46	1.59238	2
55	2	1	179	64.7	110	68	20.19	172.7	147.8	14.39	19.44	12.86	1.63	6.17	2.7	3.08	5.03	74.75	5.68	238.85	1.63206	2
40	2	1	177	63.3	105	60	20.2	205.4	145.7	21.87	19.26	31.36	0.86	4.17	1.98	1.96	5.46	63.18	5.81	405.38	0.802032	1
37	1	1	165	55	103	67	20.2	197.9	134.8	19.56	26.14	19.7	0.4	4.12	2.52	1.57	4.26	49.66	5.19	325.59	1.10504	2
61	1	1	163.5	54	132	83	20.2	211.4	123.4	16.04	19.26	13.52	0.97	3.83	1.55	1.89	5.56	55.06	6.13	276.92	1.38765	2
79	1	1	152.5	47	141	90	20.21	142.5	131.9	22.19	34.52	17.07	0.76	3.43	1.67	1.48	4.95	79.24	4.92	346.56	4.0626	2
58	1	1	148	44.3	109	63	20.22	192.1	138.9	15.6	20.76	19.3	1.64	6.19	2.12	3.34	4.96	49.73	7.69	229.6	1.58696	1
71	1	1	154.5	48.3	139	79	20.23	187.8	127	12.8	22.96	18.61	1.72	6.18	1.67	3.6	4.82	65	8.83	322.32	2.42622	2
29	1	1	175	62	106	71	20.24	249.9	126.3	8.35	19.34	12.09	0.73	4.82	2.17	2.05	4.8	55.24	3.36	304.4	0.776685	1
57	1	1	159.5	51.5	120	75	20.24	138.1	111.6	15.88	26.45	10.9	1.03	4.05	2.52	1.48	4.29	52.65	5.69	257.85	2.73956	1
70	1	1	157	49.9	159	68	20.24	184.3	119.6	12.93	25.73	12.3	1.92	5.68	1.81	3.15	5.47	51.01	4.78	239.75	2.71777	2
51	2	1	160.5	52.2	98	60	20.26	212.2	132.8	18.4	26.56	13.99	0.48	3.13	1.6	1.24	4.18	84.79	5.31	369.06	1.48814	1
72	1	1	149	45	128	80	20.27	189.5	129.9	13.73	30.87	14.11	0.56	5.32	2.48	2.38	5.41	68.74	6.54	277.79	3.16537	1
31	1	1	157	50	117	71	20.28	237.8	136.7	14.11	19.47	16.34	0.77	4.89	2.13	2.15	4.31	57.74	5.04	265.67	0.675697	1
76	2	1	157	50	172	87	20.28	179.2	161.4	19.17	20.69	19.46	1.61	6.71	2.01	3.85	4.99	95.79	6.24	386.51	2.00413	2
60	2	1	152	46.9	123	84	20.3	289.9	136	29.21	24.58	33.91	0.95	4.52	1.67	2.36	5.23	64.15	4.33	368.16	0.941281	2
29	1	1	151	46.3	112	72	20.31	204	139	11.26	18.71	9.8	0.63	3.68	1.82	1.67	4.65	58.79	4.5	277.68	0.792633	1
36	2	1	174	61.5	119	67	20.31	158.1	163.2	21.82	19.38	10.45	1.12	3.35	1.22	1.75	5.37	85.17	4.99	369.56	0.944707	1
55	1	2	146.5	43.6	137	79	20.31	168.5	135.4	15.93	21.25	17.53	3.18	3.88	0.96	2.09	4.58	63.41	5.84	323.35	1.73786	2
40	2	1	163	54	117	78	20.32	306.5	158.8	21.04	39.88	70.76	10.55	6.08	1.59	2.8	3.77	75.48	3.9	319.14	1.13465	1
52	2	1	166	56	135	80	20.32	133.4	168.7	28.68	20.04	20.33	0.8	3.86	1.56	1.81	9.83	58.88	6.21	280.01	1.45867	2
74	2	1	167.5	57	142	78	20.32	139	137.1	12.12	21.95	13.07	0.9	4.02	1.39	1.96	5.73	69.46	3.8	292.27	3.3566	2
56	1	1	166	56	98	62	20.32	183.6	134	43.65	30.36	23.69	2.06	6.48	2.31	3.25	7.59	51	4.17	207.31	1.4016	2
59	1	1	156	49.5	133	68	20.34	115.8	127.3	12.27	22.13	12.46	1.14	4.19	1.68	2.08	4.94	65.23	5.04	247.25	3.21886	1
46	1	1	156	49.5	124	64	20.34	279.1	121.2	15.95	20.34	12.11	1.25	4.44	1.91	2.15	4.71	57.45	5.89	347.99	0.839399	1
50	2	1	164	54.7	132	89	20.34	220	148.7	13.04	21.92	17.41	1.41	4.15	1.93	1.94	4.3	70.45	5.07	280.5	1.37959	1
54	2	1	166.5	56.4	134	80	20.34	167	144.8	25.11	19.97	33.34	2.08	3.82	1.11	1.94	5.07	56.13	4.1	420.84	1.28864	1
58	1	1	149	45.2	119	67	20.36	286	134.3	10.9	48.77	15.1	1.61	6.46	2.59	3.29	5.23	72.89	5.36	332.41	2.99572	1
64	1	1	147	44	146	74	20.36	301.8	102.6	11.12	20.5	16.4	0.81	5.43	1.83	2.8	5.56	58.88	5.23	335.43	1.30365	2
34	1	1	161	52.8	105	69	20.37	303.3	123.6	23.03	21.5	13.96	0.57	4.16	2.07	1.63	4.56	45.9	4	269.03	0.502225	1
48	1	1	159	51.5	124	70	20.37	323.4	139.1	18.15	19.55	23.91	1.19	6.49	1.94	3.62	5.1	54.3	5.74	198.95	0.681098	1
69	2	1	159	51.5	147	77	20.37	232.8	147	10.51	22.43	29.44	0.64	4.89	1.93	2.4	5.44	65.95	5.85	349.33	2.05066	2
75	2	1	164	54.8	117	72	20.37	160	139.9	13.19	20.87	13.39	1.12	4.72	1.41	2.64	9.68	75.25	4.75	325.24	2.69365	2
41	1	1	158.5	51.2	106	68	20.38	201.5	132.3	9.46	18.54	8.58	1.31	5.4	1.6	2.77	4.85	48.62	4.97	239.48	1.22652	1
80	1	1	143	41.7	125	64	20.39	149	132.7	20.02	27.66	17.51	1.36	7.1	2.02	4.32	6.41	68.14	7.49	400.95	3.31913	1
69	1	1	151.5	46.8	152	76	20.39	150.9	137.4	24.27	33.21	18.75	0.96	8.07	3.48	3.94	5.16	60.35	5.36	258.84	3.08243	2
32	2	1	161.5	53.2	120	76	20.4	223	142	41.41	28.84	18.52	1.08	3.8	1.26	2.01	4.73	82.7	5.56	289.29	0.643114	1
65	1	1	144.5	42.6	129	65	20.4	186.1	128.5	12.35	24.48	17.72	0.5	4.43	2.15	2.08	4.47	55.48	4.45	267.52	2.43302	2
36	1	1	164	54.9	95	60	20.41	167.2	128.2	13.36	18.07	14.92	0.4	3.79	1.9	1.67	4.84	51.87	3.55	201.24	1.06444	1
57	1	1	156.5	50	138	88	20.41	197.4	135.5	16.1	30.9	19.35	0.94	4.52	1.7	2.18	5.37	42.38	3.42	267.3	2.22368	1
66	2	1	156.5	50	133	82	20.41	135	164.2	16.21	23.09	15.89	1.04	5.88	2.3	2.94	6.78	93.65	9.59	340.27	2.80377	2
48	1	1	157	50.3	100	64	20.41	386.5	90.4	14.37	15.98	13.23	1.5	5.08	1.58	2.64	4.8	54.98	4.45	206.19	0.523528	2
50	1	1	156	49.7	117	64	20.42	161.8	143.3	25.16	28.38	52.65	1.01	5.66	2.44	2.56	5.02	48.81	4.3	253	1.74843	1
54	2	1	168.5	58	131	85	20.43	196.2	146.5	10.13	16.16	14.59	0.76	4.74	1.69	2.4	5.16	76.68	3.9	356.23	1.39743	1
49	1	1	158	51	134	87	20.43	230.2	135.8	14.81	17.84	13.36	0.89	4.53	2.12	2.18	4.8	45.37	4.24	245.18	0.986752	1
59	1	1	151	46.6	107	65	20.44	108.4	127.5	16.03	22.23	10.89	0.6	4.25	1.9	1.95	4.69	54.94	7.64	300.73	3.02201	1
50	1	1	167	57	106	72	20.44	292.5	111.9	8.92	13.19	10.36	0.78	4.76	1.97	2.31	4.56	68.21	5.63	242.58	0.75493	1
73	1	1	150	46	145	72	20.44	196.3	125.6	10.84	18.08	22.63	1.19	5.77	2.04	3.14	5.41	60.98	7.44	293.78	2.04214	2
52	2	1	169	58.4	118	78	20.45	171	151.8	25.07	27.79	21.66	0.8	5.24	1.75	2.59	4.44	66.49	6.72	355.93	1.68779	1
61	1	1	149	45.4	122	79	20.45	236.8	128.9	11.12	19.31	12.42	1.4	5.86	2.51	2.86	6.28	68.33	7.44	313.43	1.49169	1
57	2	1	162.5	54	109	68	20.45	130	143	13.37	17.15	12.38	0.95	4.65	1.44	2.48	4.75	87.89	7.26	339.27	2.05651	2
55	2	2	176.5	63.7	121	71	20.45	120.1	132.8	47.46	32.26	43.46	2.38	5.51	1.34	3.13	4.79	104.55	7.42	473.17	2.14447	2
52	2	1	163.5	54.7	113	78	20.46	265.6	159.9	20.37	26.41	51.4	0.99	6	1.88	3.33	4.66	66.9	6.18	377.84	1.14564	1
41	1	1	160.5	52.7	123	67	20.46	143.1	132.7	73.89	75.45	25.17	1.03	4.49	1.74	2.16	4.42	49.6	3.47	249.27	2.51484	1
66	2	1	178.5	65.2	143	89	20.46	200.1	147.2	21.54	26.36	12.94	0.85	4.77	1.59	2.62	3.98	80.82	4.02	379.03	1.87335	2
66	1	1	143	41.9	120	71	20.49	211.2	109.1	14.09	21.8	13.67	0.76	3.7	1.96	1.66	4.55	54.5	7.1	220.86	1.81489	2
85	1	1	149	45.5	146	81	20.49	135.7	125.5	12.08	23.88	23.32	1.56	6.43	2.1	3.71	5.17	69.79	4.35	285.76	4.30368	2
63	1	1	147	44.3	112	69	20.5	248.5	122.4	14.65	21.81	27.48	0.91	5.66	2.36	2.6	4.81	73	6.83	290.42	1.44461	1
53	1	1	153	48	95	61	20.5	220	121.5	13.38	22.21	16.94	1.22	5.72	2.21	2.74	4.93	61.22	6.09	296.36	1.46276	1
58	2	2	164.5	55.5	148	84	20.51	402	150.7	18.98	22.29	14.96	1.93	5.99	1.64	3.5	5.25	76.26	5.14	335.82	0.738183	1
53	1	1	158	51.2	141	80	20.51	285.5	124.4	10.85	18.18	17.07	2.44	5.28	1.47	3.14	4.88	49.81	5.58	273.21	1.02459	1
58	2	1	160	52.5	174	88	20.51	124.1	146.5	71.33	112.51	171.73	0.74	4.89	2.4	1.98	5.92	73.27	4.26	375.31	6.22603	2
49	1	1	159.5	52.2	93	60	20.52	176.5	125.9	10.68	17.97	13.28	0.81	3.83	1.35	1.89	4.83	59.12	5.74	242.5	1.52656	1
58	2	1	171	60	114	67	20.52	120	150	20.14	23.77	14.82	1.23	3.38	1.17	1.69	5.13	70.32	5.16	268.04	2.56004	1
62	1	1	164	55.2	109	60	20.52	181.9	128.6	17.26	23.82	11.4	0.83	5.55	2.32	2.75	6.04	76.43	6.82	419.92	1.95425	2
47	1	1	157	50.6	111	76	20.53	240.6	90.7	25.55	30.91	24.76	1.37	5.73	1.6	3.31	4.47	57.87	5.42	331.12	1.19455	1
52	2	1	165	55.9	123	73	20.53	185.4	151.8	12.79	17.17	24.34	1.54	3.91	1.95	1.64	4.83	66.81	6.67	352.65	1.34657	1
53	2	1	165	55.9	122	76	20.53	177.7	152.8	12.07	22.15	11.94	1.47	5.38	1.75	3.01	4.87	65.25	5.77	328.95	1.90155	2
54	2	1	163.5	54.9	143	92	20.54	158.7	147.1	14.09	18.6	30.42	0.68	6.08	1.86	3.26	5.5	54.36	6.02	292.98	1.68606	2
31	1	1	163	54.6	90	60	20.55	201.8	137.7	15.87	19.03	14.33	1.6	4.49	1.52	2.26	4.45	60.1	4.68	250.93	0.733822	1
51	2	1	163	54.6	105	61	20.55	238.8	141	11.7	18.39	21.38	1.68	4.68	1.61	2.56	5.35	76.96	5.1	464.96	1.14822	1
48	1	1	152	47.5	129	79	20.56	216.8	137.7	16.98	20.13	16.64	0.78	5.04	2.19	2.41	4.72	46.67	5.28	202.94	1.08158	1
53	1	1	164	55.3	126	64	20.56	163	137.6	12.32	17.48	12.82	0.92	4.63	1.87	2.4	5.23	77.66	5.02	377.19	1.61929	1
60	1	1	152	47.5	141	86	20.56	144.6	134	26.7	33.04	76.11	0.85	5.81	1.6	3.25	4.95	51.43	4.84	286.23	2.65318	2
66	2	1	159	52	116	76	20.57	169.5	146.2	15.8	26.07	17.58	0.78	5.66	2.45	2.85	5.43	84.19	6.47	323.05	2.5538	1
57	2	1	159	52	120	90	20.57	140.2	144.6	19.17	23.06	13.45	0.82	4.33	1.85	2.2	4.95	82.19	6.6	313.2	2.14129	1
49	1	1	160.5	53	122	70	20.57	234	108.3	20.14	15.16	12.31	1.32	4.78	2.01	2.12	4.88	49.62	4.74	234.64	0.707375	1
61	1	1	162	54	119	69	20.58	160	129.6	17.02	21.89	13.6	0.86	5.34	2.11	2.54	5.3	75.07	5.79	302.03	2.02291	1
66	2	1	162	54	125	82	20.58	154.5	130	12.61	27.44	16.69	0.61	2.88	1.07	1.42	4.82	80.63	9.27	350.02	3.30097	2
50	2	1	162	54	111	60	20.58	153.8	128.5	15.59	21.86	10.22	0.85	4.41	2.45	1.68	5.44	56.97	3.92	214.91	1.79987	2
85	2	1	162	54	128	60	20.58	242.9	133.4	15.01	22.19	30.67	0.92	3.38	2.02	1.23	5.01	67.68	4.51	392.66	2.00428	2
57	2	1	170	59.5	130	89	20.59	264.3	155.1	33.25	37.58	31.88	1.02	6.2	1.83	3.46	5.37	67.98	4.64	382.94	1.40553	2
47	2	1	179	66	150	99	20.6	129.4	163.5	26.64	24.34	18.35	1.12	5.85	2.33	2.99	5.45	92.28	5.76	370.11	1.71284	1
52	1	1	150.5	46.7	104	60	20.62	221.5	126.4	19.67	22.62	11.34	0.86	6.04	2.62	2.66	5.47	45.72	4.57	239.84	1.19735	1
47	2	2	168	58.2	116	69	20.62	252.1	134.3	27.91	19.16	41.15	1.07	4.36	1.43	2.4	7	65.22	5.45	204.42	0.676146	1
57	2	1	167	57.5	108	70	20.62	175.1	138.4	14.35	22.61	12.2	0.58	3.63	1.79	1.66	5.49	72.56	5.13	257.69	1.94296	2
52	1	1	150.5	46.7	118	64	20.62	235	126.1	17.17	29.49	11.85	1.04	6.32	2.16	3.43	5.56	61.22	5.04	205.36	1.5748	2
57	2	1	171	60.3	97	67	20.62	147	148.3	17.36	20.8	24.03	1.31	6.29	1.65	3.54	4.68	81.99	5.94	405.23	1.93574	2
48	1	1	153	48.3	132	82	20.63	170.7	135.6	13.05	24.06	22.21	0.72	5.04	2.73	2.06	4.89	44.9	4.27	157.26	1.87283	1
42	1	1	161	53.5	116	74	20.64	202.1	136	11.01	16.01	19.11	1.16	5.95	2.16	3.04	5.57	57.95	5.56	268.56	1.00272	1
60	1	1	154	49	105	63	20.66	165.2	117.3	14.02	24.02	13.51	0.93	6.61	3.2	2.78	5.72	56.84	3.81	304.21	2.32992	2
59	1	1	154	49	127	72	20.66	242.9	137.3	33.62	27.33	16.2	1.59	7.62	2.4	4.32	5.44	63.4	5.11	270.07	1.14489	2
56	2	1	169	59	113	79	20.66	239.3	164.8	15.24	20.94	24.36	2.16	5.93	1.9	3.16	4.9	86.97	6.54	319.93	1.25525	2
41	2	1	175.5	63.7	101	61	20.68	150.1	163.7	12.74	16.27	13.92	0.98	3.53	1.42	1.62	4.9	72.38	4.94	381.69	1.24511	1
53	1	1	162.5	54.6	103	68	20.68	222.3	137.6	16.65	30.85	15.67	1.06	4.84	1.69	2.47	5.02	59.1	4.7	282.47	1.80254	1
51	1	1	161	53.6	122	78	20.68	242.3	152.3	9.98	17.5	17.64	1.67	4.41	1.6	2.24	4.6	50.42	4.76	334.32	1.16598	1
44	1	1	161	53.6	130	67	20.68	244.2	129.1	14.81	19.26	28.17	2.15	6.37	2.02	3.59	4.27	48.75	3.64	324.23	0.901749	1
71	2	1	159.5	52.6	152	80	20.68	156	134.4	12.55	21.21	20.19	0.93	4.5	1.57	2.47	7.44	85.19	4.97	422.54	2.72491	2
48	1	1	157.5	51.3	113	75	20.68	244.8	127.6	17.88	18.75	18.36	1.45	5.45	2.8	2.44	5.12	44.78	6.1	289.16	0.869455	2
41	1	2	157	51	113	80	20.69	208.6	140.1	15.83	18.85	16.7	1.95	4.94	1.24	2.78	4.32	54.07	3.56	195.3	0.931195	1
58	2	1	158.5	52	110	71	20.7	220.7	139.3	16.26	21.47	15.69	0.74	5.59	2.14	2.84	5.12	66.12	5.5	242.99	1.39926	2
34	2	1	160	53	136	69	20.7	153.9	145.2	31.76	30.93	28.36	0.9	2.18	1.04	0.95	5.34	38.56	6.87	412.88	1.2125	2
49	1	1	166.5	57.4	143	91	20.71	189.8	126.3	6.25	19.9	16.43	0.67	4.56	1.97	2.25	5.26	67.45	7.19	233.03	2.05501	2
63	1	1	150.5	46.9	130	71	20.71	159.4	141.6	17.07	21.61	14.9	0.76	4	2.21	1.73	5.81	53.4	4.25	240.16	2.06724	2
50	2	1	157.5	51.4	108	71	20.72	291.9	159.7	8.71	11.68	40.35	1.39	6.37	1.96	3.69	17.15	69.51	7.39	298.27	0.677906	2
85	1	1	142	41.8	147	62	20.73	220.2	141.5	33.43	32.96	26.67	1.94	3.68	1.2	1.86	9.52	93.35	11.45	284.65	2.2005	2
67	2	2	171.5	61	136	74	20.74	156.3	158.8	21.8	23.48	31.05	1.97	5.58	1.88	3.1	6.22	79.28	6.36	371.32	2.15569	2
59	2	1	177	65	121	78	20.75	247.1	136.6	12.34	17.36	18.33	1.02	3.78	1.59	1.79	6.38	69.46	5.58	309.38	1.17997	2
41	2	1	170	60	116	70	20.76	189.4	150.2	11.22	20.32	14.23	0.46	4.77	2.26	2.14	4.7	68.38	3.71	300.44	1.3132	1
72	1	1	150	46.7	117	69	20.76	195.5	126.7	18.7	24.35	13.8	1.08	5.95	1.86	3.2	4.96	58.89	4.45	253.9	2.07379	1
67	2	1	170	60	115	72	20.76	182.4	136.1	13.19	18.99	22.58	0.62	3.56	1.56	1.7	4.86	72.39	9.47	285.21	1.92067	2
57	2	1	176	64.3	125	80	20.76	166.9	154.7	10.02	21.72	19.63	1.26	3.7	1.25	1.95	5.36	76.62	3.64	321.64	2.34339	2
59	1	1	140.5	41	144	86	20.77	208.3	135.8	18.39	27.08	16.05	1.36	6.48	3.07	2.88	5.73	63.21	3.79	297.04	1.78863	1
59	2	1	158.5	52.2	131	79	20.78	176.4	145.1	24.57	26.64	12.72	0.6	4.16	1.68	2.09	5.17	78.9	6.29	252.55	1.79757	1
50	1	1	152	48	125	77	20.78	348.2	133.4	15.64	26.62	22.42	0.62	5.98	2.31	2.85	4.39	61.9	5.23	371.38	0.966565	1
78	2	1	152	48	161	77	20.78	249.3	147.5	15.23	18.68	35.23	1.21	5.33	1.39	3.06	11.48	54.19	5.14	310.81	1.49761	2
44	2	1	171.6	61.2	126	87	20.78	173	165.2	25.06	20.08	72.23	1.92	3.61	1.14	1.92	12.65	51.69	6.43	276.58	1.02019	2
39	1	1	156	50.6	94	60	20.79	253	133.2	9.72	19.83	14.3	0.62	5.31	2.63	2.38	4.63	69.32	5.37	230.88	0.980469	1
36	1	1	153.5	49	96	60	20.8	152.1	137.9	11.89	17.81	12.55	0.56	4.63	1.71	2.25	5.48	56.48	6.29	338.06	1.22249	1
46	2	1	168	58.7	111	78	20.8	282.1	148.5	21.86	26.53	22.67	1.03	4.33	1.63	2.26	4.31	76.73	4.86	286.22	0.925267	1
41	2	1	163.5	55.6	108	65	20.8	287.6	156.8	16.3	20.44	25.47	1.54	5.58	2	2.79	4.96	69.04	2.9	379.39	0.721742	1
70	1	1	138.5	39.9	156	84	20.8	324.3	123	10.8	24.95	13.66	0.93	5.5	2.07	2.87	5.8	41.47	7.3	172.1	1.63874	2
66	2	1	155.5	50.3	125	69	20.8	181.2	161.7	15.3	27.3	33.94	1.23	4.14	1.75	1.91	4.68	68.37	4.51	379.94	2.54216	2
46	1	1	155	50	134	75	20.81	150	129.6	33.74	28.4	22.48	0.93	4.39	1.89	2.02	4.44	44.69	5.97	278.96	1.49938	1
45	2	1	165.5	57	122	67	20.81	222.9	147.5	25.37	22.48	24.68	0.96	5.69	2.36	2.77	5.1	69.82	5.7	312.9	0.901028	1
51	1	1	155	50	139	89	20.81	221.9	136.2	9.12	24.7	12.61	0.59	4.56	1.96	2.28	4.81	46.53	4.1	200.98	1.8798	2
70	2	1	165.5	57	149	82	20.81	258.3	136.4	11.92	19.83	24.31	0.81	4.39	1.66	2.17	5.22	69.33	5.76	279.16	1.55653	2
51	1	1	158.5	52.3	138	82	20.82	113.2	121	46.81	47.42	9.99	0.51	3.78	2.29	1.47	4.65	62.05	5.03	320.91	3.1226	1
57	2	2	173	62.3	129	79	20.82	242.8	146.3	23.44	27.51	10.91	0.45	5.06	1.82	2.64	5.4	67.84	8.32	269.34	1.33395	2
65	1	1	156.5	51	123	77	20.82	262.5	140.3	14.43	18.9	14.75	1.8	5.28	1.86	2.63	4.96	69.83	7	255.45	1.23201	2
30	1	1	154	49.4	117	64	20.83	218.1	121.9	7.68	13.98	10.69	0.9	3.51	1.45	1.65	4.52	54.24	3.19	368.04	0.693892	1
52	1	1	158	52	116	60	20.83	109	126	23.89	30.85	8.66	0.96	7	2.59	3.87	4.96	66.9	7.22	316.23	3.01109	1
27	1	1	161	54	112	70	20.83	388	102.6	11.39	19.27	14.95	1.05	4.27	2.27	1.89	4.63	59.9	4.13	345.58	0.39733	1
57	2	1	177.2	65.4	118	83	20.83	148.2	156.1	11.77	15.5	6.73	1.11	5.21	2.03	2.73	6.25	83.74	6.8	225.92	1.73768	1
53	1	1	158	52	111	62	20.83	156.7	131.2	22.69	24.37	15.03	1.38	5.53	1.5	3.04	5.5	62.99	5.13	267.74	1.73039	1
33	2	1	172.5	62	139	83	20.84	200.4	162.5	18.51	19.91	17.53	1.25	4.63	1.12	2.72	4.68	65.77	3.24	317.89	0.762051	1
52	2	1	166.5	57.8	132	74	20.85	163.7	161.6	18.27	22.08	24.13	0.59	3.99	2.07	1.81	8.14	78.01	5.28	312.94	1.64091	1
69	2	1	163	55.4	134	85	20.85	219.3	156.9	30.14	24.34	26.33	2.89	6.21	1.81	3.49	4.74	65.96	4.15	348.99	1.39495	1
42	2	2	160.2	53.5	113	82	20.85	203.8	164.2	18.37	15.07	31.19	7.24	7.88	0.96	3.92	13.06	92.99	5.55	325.02	0.724609	1
71	2	2	173	62.4	109	66	20.85	199.1	153.4	14.64	18.76	26.82	0.75	3.86	2	1.59	4.83	65.15	6.75	429.77	1.74843	2
76	1	1	154	49.5	158	93	20.87	156.5	139.2	15.79	21.67	19.55	1.2	5.34	3.1	2.23	9.61	49.6	3.92	218.98	2.6483	2
63	1	2	133.5	37.2	128	73	20.87	336.2	133.1	20.68	23.62	39.72	2.05	5.04	1.5	2.92	4.59	38.43	3.96	284.96	0.973302	2
61	2	1	171.5	61.4	134	84	20.88	219.5	155.8	19.95	24.32	17.85	1.08	4.56	1.56	2.29	5.04	102.18	6.17	267.42	1.51317	1
73	1	1	146	44.5	158	79	20.88	217.4	132.6	19.48	22.3	27.13	0.65	7.42	2.12	4.31	4.8	73.53	8.04	433.84	1.69658	2
48	1	1	155	50.2	100	60	20.89	192.8	137.3	15.14	19.89	14.44	1.47	5.56	2.25	2.93	5.23	71.61	5.56	270.86	1.27264	1
69	2	1	150	47	116	70	20.89	177.5	132.6	17.34	28.53	25.94	1.89	5.96	2.07	3.05	4.55	67.5	4.28	237.63	2.66335	2
57	2	2	168	59	129	75	20.9	121	148	15.11	20.59	16.81	0.86	4.01	1.32	2.12	4.87	78.14	5.22	340.27	2.49525	1
75	1	1	149	46.4	140	81	20.9	239.6	136.1	10.39	19.19	14.03	0.89	4.58	2.13	2.09	5.01	61.15	7.17	203.03	1.86355	1
58	1	2	162.5	55.2	127	76	20.9	203.3	143.6	15.92	21.44	12.66	0.9	5.22	2.17	2.62	5.39	50.57	4.29	245.63	1.53301	1
51	1	1	156	50.9	135	82	20.92	200.4	141.7	15.66	23.43	12.03	1.86	6.38	1.83	3.42	5.25	64.85	8.28	282.74	1.50678	1
51	2	1	163	55.6	103	62	20.93	145.8	134.1	20.1	24.89	37.25	0.65	3.83	1.52	1.79	4.93	86.79	5.57	397.86	1.94196	1
71	1	1	153	49	134	66	20.93	191.8	120.7	15.77	22.33	12.17	0.77	5.29	1.92	2.7	6.25	60.05	4.7	215.65	2.08153	2
55	2	1	165	57	138	89	20.94	221.1	143.9	18.67	26.84	39.83	1.34	4.59	2.19	2.03	7.79	67.42	6.29	362.42	1.5452	2
59	1	1	148.5	46.2	113	70	20.95	211.9	132.1	10.15	20.87	20.07	1.1	4.89	2.05	2.42	5.27	61.98	4.42	305.27	1.82394	1
37	1	1	156.5	51.3	129	88	20.95	226.3	143.8	12.2	15.99	19.67	1.18	4.52	1.65	2.31	4.88	49.64	2.94	142.45	0.74849	1
40	2	1	172	62	110	75	20.96	220.5	152.2	22.13	31.04	21.66	1.2	4.07	2.26	1.57	4.8	79.94	3.48	467.87	1.19697	1
66	1	1	156	51	133	77	20.96	228.6	133.1	15.79	19.3	10.73	1.34	5.89	2.1	3.07	4.9	71.75	5.5	297.58	1.40228	1
62	1	1	157.5	52	137	67	20.96	183.3	133.9	13.01	16.21	13.88	2.25	4.08	1.37	1.99	5.9	51.9	4.88	220.28	1.52011	2
41	1	1	161.5	54.7	106	67	20.97	179.5	134.3	9.31	20.53	9.36	0.68	4.87	2.17	2.39	4.87	51.43	4.5	250.62	1.53686	1
51	1	1	161.5	54.7	90	60	20.97	136.3	131	18.53	21.74	21.59	0.99	5.76	1.9	3.01	4.9	59.94	5.09	250.04	1.88971	1
64	2	1	160	53.7	141	84	20.98	179	142.2	17.21	20.58	34.02	0.48	5.09	2.27	2.23	6.43	66.83	4.18	266.82	1.77371	1
58	2	1	155	50.4	133	76	20.98	265	141.4	18.16	21.64	24.02	0.72	4.96	1.76	2.67	4.98	63.31	7.73	307.51	1.11143	1
46	2	1	166	57.8	133	77	20.98	172.3	171.5	34.69	27.41	22.4	1.55	4.27	1.47	2.13	4.86	67.35	4.75	220.55	1.24245	1
58	1	1	160	53.7	106	66	20.98	195.2	143.4	13.81	21.95	17.43	1.04	5.52	2.46	2.7	5.58	44.23	3.72	267.79	1.75504	2
58	1	2	150	47.2	139	87	20.98	237.3	125.4	15.38	20.44	19.26	1.32	3.29	1.02	1.65	6.88	55.79	6.34	301.62	1.27389	2
60	1	2	160	53.7	114	71	20.98	236	132.6	7.67	14.5	19.46	2.88	4.66	1.16	2.64	5.01	59.25	5.45	331.43	1.3311	2
58	1	1	149	46.6	110	72	20.99	228.6	131.3	11.94	19.43	15.41	0.71	4.99	2.3	2.36	5.22	66.24	4.77	277.84	1.42667	2
48	2	1	166.6	58.3	103	61	21	176.3	142.9	22.33	25.68	24.62	0.93	5.52	1.71	2.97	4.79	85.68	6.98	369.27	1.47958	1
52	1	1	163	55.8	98	52	21	163.7	122.6	12.62	24.37	15.39	0.88	5.25	2.62	2.38	5.32	54.63	3.98	298.69	2.17912	2
33	2	1	169	60	131	83	21.01	249.2	160.5	17.52	23.33	36.15	1.45	5.44	1.75	3.16	5.16	74.43	3.61	417.52	0.738097	1
53	2	2	165	57.2	117	63	21.01	206.9	148.9	31.81	40.04	26.35	3.63	4.88	0.98	2.73	9.35	54.55	4.99	225.85	1.81856	1
51	1	1	153.5	49.5	136	87	21.01	233.1	135.1	17.71	24.65	14.45	1.12	3.41	1.57	1.57	5.19	50.99	3.74	266.91	1.28155	2
55	1	1	157	51.8	119	81	21.02	167.9	136	22.5	22.33	15.72	1.07	5.03	1.99	2.53	4.78	57.5	5.04	274.98	1.54209	1
66	1	1	157	51.8	111	60	21.02	132.9	138.7	14.84	23.5	13.14	1.42	5.43	1.9	2.83	5.43	59.9	7.04	377.47	3.02949	2
84	1	1	150.5	47.6	122	60	21.02	194.1	133.4	13	24.96	16.96	1.82	6.08	1.69	3.32	5.3	51.91	5.82	374.77	2.9959	2
45	1	1	156.5	51.5	108	66	21.03	217	135.4	11.35	16.32	12.04	0.56	4.8	1.91	2.25	5.61	52.73	8.1	208.75	1.00456	1
60	2	1	167.5	59	100	60	21.03	117.7	150.2	18.52	28.32	20.47	0.62	4.51	2.08	2	4.31	69.69	6.48	277.95	3.35465	2
53	2	2	172.5	62.6	124	78	21.04	220.1	141.1	19.2	23.32	85.18	0.92	5.25	2.16	2.66	5.41	55.61	5.59	471.53	1.28154	1
53	1	1	153.5	49.6	121	70	21.05	220.6	119	21.56	26.97	13.99	1.02	4.96	2.26	2.23	5.05	55.79	7.33	253.77	1.39549	1
49	1	1	155.5	50.9	99	65	21.05	203	141.5	20.35	23.62	39.74	1.31	6.82	2.45	3.53	5.05	55.9	3.23	234.68	1.26386	1
40	1	1	151	48	81	60	21.05	294.1	103.1	9.78	18.13	13.47	0.57	4.06	1.75	1.8	4.96	48	4.48	118.66	0.788485	2
52	1	1	155	50.6	147	83	21.06	255.3	130.7	16.9	21.16	19.64	1.98	6.58	1.93	3.79	5.26	57.21	5.36	278.9	1.04839	2
41	1	1	158	52.6	107	62	21.07	151.7	123.2	15.79	20.06	12.66	0.57	3.57	1.64	1.62	4.99	61.88	4.95	336.28	1.36439	1
32	1	1	160.5	54.3	106	61	21.08	140.6	132.2	12.65	22.68	18.86	1.02	4.76	2.27	2.08	5.13	59.36	5.75	248.9	1.45132	1
71	1	1	154	50	120	79	21.08	131.8	130	11.36	27.23	14.57	0.86	5.59	2.66	2.4	4.7	56.44	5.32	188.05	4.35213	2
53	1	1	156.4	51.6	111	60	21.09	229.7	108.2	14.39	24.54	17.4	0.6	5.02	2.18	2.35	4.73	54.51	5.43	226.74	1.49265	1
48	1	1	160	54	110	66	21.09	238.3	129.5	9	17.47	13.17	1.1	4.57	1.91	2.34	4.48	46.77	4.12	303.01	1.17298	1
80	2	1	172	62.4	128	74	21.09	117	141	68.22	60.69	15.99	0.49	2.52	1.5	0.83	5.19	68.76	7	230.68	5.02418	2
50	1	1	153	49.4	113	68	21.1	188.7	144.7	13.06	19.89	16	1.02	5.74	2.54	2.81	5.16	77.6	4.72	352.12	1.45835	1
64	1	1	158	52.7	121	71	21.11	204	126	38.1	35.41	20.07	1.3	4.81	1.87	2.23	4.8	45.64	6.6	298.48	1.79975	1
63	1	1	156	51.4	118	60	21.12	148	136.1	15.9	21.76	15.21	1.07	5.49	1.86	2.98	5.7	61.72	5.66	328.99	2.32295	1
62	1	1	157.5	52.4	139	71	21.12	156.5	131.6	19.1	35.81	17.88	1.34	4.12	1	2.34	5.6	58.99	7.67	376.91	3.24612	2
41	2	1	173.5	63.6	101	61	21.13	216.9	142.8	19.6	19.96	20.66	1.2	4.16	1.13	2.31	4.79	72.08	5.99	302.34	0.85223	1
42	2	1	165.5	57.9	96	72	21.14	286.3	136.7	35.77	23.79	151.56	0.88	4.37	1.96	2.03	5.27	79.1	5.93	279.18	0.58353	1
56	1	2	155	50.8	107	61	21.14	196.9	127.5	14.8	21.43	38.19	1.42	4.58	1.67	2.24	5.53	65.41	7.39	304.46	1.58429	1
83	2	1	166.5	58.6	113	61	21.14	144.2	143.3	21.76	23.74	23.31	0.62	3.06	1.76	1.24	5.11	89.26	6.43	299.92	2.9293	2
74	2	2	166.5	58.6	127	74	21.14	129.4	151.5	10.2	21.37	18.05	2.11	6.36	1.46	3.77	4.82	102.07	5.02	433.51	3.8265	2
62	1	1	165.6	58	134	79	21.15	105	142	14.52	21.81	10.75	0.89	7.5	2.66	4	6.26	69.95	4.85	219.91	3.37967	1
48	1	1	159.5	53.8	120	65	21.15	148.3	123.5	8.27	22.63	9.68	0.92	4.06	1.32	2.14	5.46	70.1	4.37	301.04	2.54702	1
65	1	2	159.5	53.8	165	99	21.15	194.5	125.5	14.38	22.07	13.44	1.19	4.72	1.59	2.44	6.21	61.44	7.09	298.74	1.94499	1
42	2	2	169	60.4	117	71	21.15	191.6	154.8	37.17	26.52	33.41	1.28	4.08	1.35	2.05	4.56	83.3	6.37	479.51	0.953523	1
60	1	1	158	52.8	125	68	21.15	125.1	127.1	20.1	28.85	21.57	1.74	4.82	1.23	2.65	5.13	95.32	6.47	495.2	3.08633	1
51	2	1	167	59	130	79	21.16	243.5	160.8	16.43	19.37	30.07	0.85	6.39	2	3.67	6.21	83.63	10.18	355.34	1.00088	2
53	2	2	167	59	122	75	21.16	202.4	155.3	25.41	25.69	30.93	1.47	3.65	1.18	1.8	6.75	106.89	6.44	350.16	1.33453	2
54	2	1	166	58.3	116	75	21.16	182.4	154.5	34.41	29.51	81.08	1.79	6.78	1.68	4.22	5.03	75.05	5.8	449.07	1.48935	2
67	2	2	166	58.3	140	76	21.16	131.8	151.9	14.54	23.3	67.27	4.75	4.83	1.45	2.43	7.86	64.8	4.4	404.82	3.10623	2
57	2	1	160	54.2	163	102	21.17	269.7	153.1	15.16	14.75	24.13	0.96	5.37	1.94	2.81	4.75	85.93	4.82	352.3	0.800638	1
61	1	1	151.5	48.6	111	60	21.17	170.6	127	21.55	24.48	24.07	1.13	5.61	2.56	2.75	4.83	61.84	6.88	302.71	1.88555	1
67	1	1	157	52.2	164	92	21.18	231.1	143.2	13.96	26.18	19.43	1.28	5.24	2.46	2.48	4.37	78.55	5.94	323.32	2.03143	1
73	1	1	153.5	49.9	131	74	21.18	255.5	133	12.93	19.13	22.55	0.91	5.37	2.27	2.72	6.35	61.54	8.19	256.42	1.52001	2
48	2	1	164	57	108	61	21.19	115.2	133.8	15.84	19.26	18.49	0.45	3.43	1.78	1.46	5.09	58.64	4.61	274.23	2.01636	1
69	2	1	164	57	129	61	21.19	175.3	154.5	23.49	24.44	16.48	1.31	5.09	2.06	2.61	6.02	80.82	5.81	321.99	1.98485	1
73	1	1	150.2	47.8	135	74	21.19	229	133.4	14.15	24.23	14.51	1.65	4.95	1.45	2.84	5.3	72.15	6.37	325.89	2.05335	1
52	1	1	160.5	54.6	121	80	21.2	101	138	16.15	26.87	9.73	1.6	5.71	1.63	2.97	4.85	55.13	3.79	236.55	3.44242	1
53	2	1	145	44.6	132	73	21.21	194.6	126.8	16.21	18.92	13.91	0.86	6.97	2.54	3.47	5.03	57.2	6.91	234.16	1.27986	2
52	1	1	153.5	50	158	90	21.22	142.4	137.2	32.28	33.46	27.76	0.43	4.46	2.51	1.68	5.6	59.85	5.26	262.61	2.15056	1
50	1	1	161	55	108	60	21.22	174.6	127.5	30.9	30.13	26.12	1.63	4.9	1.69	2.6	5.01	49.88	3.64	194.41	1.55219	1
70	1	2	161	55	130	71	21.22	161.4	141.8	34.64	28.77	16.94	1.42	4.11	1.41	2.23	6.89	59.16	6.28	516.12	2.12005	2
74	1	2	161	55	139	74	21.22	193.1	136.9	27.4	23.66	22.72	1.78	5.57	1.53	3.26	9.89	60.19	5.74	301.51	1.73216	2
51	1	1	155	51	150	80	21.23	236.7	122.9	21.78	21.9	16.31	2.39	6.09	1.88	3.27	5.25	47.13	5.5	276.64	1.01108	1
66	2	2	173.5	63.9	132	82	21.23	192.6	143.6	23.7	20.8	54.39	1.05	5.36	2.3	2.45	5.06	90.06	5.87	299.53	1.46412	2
60	1	2	153	49.7	126	66	21.23	204	137.5	21.33	23.58	28.99	1.27	3.66	1.38	1.86	8.53	47.53	4.41	198.07	1.50165	2
51	1	1	158	53	105	60	21.23	201.4	129.6	12.83	19.48	12.77	1.49	5.17	1.86	2.66	4.97	56.38	4.43	276.54	1.37717	2
71	1	1	155	51	182	94	21.23	153	127.9	9.64	26.73	15.67	1.78	3.95	1.71	1.66	5.6	62.62	7.52	210.23	3.9951	2
60	1	1	158	53	167	95	21.23	247.4	134.6	14.81	19.65	21.21	2.01	6.04	1.86	3.43	4.94	47.49	4.4	372.92	1.23833	2
68	1	2	158	53	130	75	21.23	182.7	135.1	19.4	32.21	19.9	2.1	6.68	2.04	3.76	6.82	62.97	5.62	234.66	2.72183	2
47	1	1	157.5	52.7	102	60	21.24	185.5	118.9	19.81	26.24	15.09	0.49	4	2.25	1.58	4.81	58.38	5.6	227.89	1.49374	1
58	1	1	152.5	49.4	113	61	21.24	333.1	132.4	13.52	23.91	18.68	1.07	4.35	1.52	2.34	4.72	55.59	6.2	253.38	1.13226	1
83	2	1	150	47.8	126	69	21.24	162.3	141.6	23.49	27.75	27.74	1.01	3.69	1.85	1.64	6	72.83	8.04	297.94	2.92807	2
42	1	1	163.5	56.8	97	60	21.25	291.5	130.3	10.88	18.41	13.79	0.78	4.5	2.02	2.16	4.61	65.87	7.33	274.98	0.804174	1
59	1	1	149.5	47.5	150	88	21.25	99.2	127.4	12.49	22.91	12.1	0.95	4.86	2.37	2.07	5.22	69.27	6.18	292.1	3.85553	2
34	2	1	177	66.6	130	87	21.26	254	171.1	17.98	22.35	12.94	0.68	4.01	1.61	1.91	4.04	91.99	4.37	374.94	0.70555	1
54	1	1	155.5	51.4	141	93	21.26	241.2	140.8	13.23	20.1	12.48	0.99	5.97	1.65	3.37	4.29	96.53	5.04	349.74	1.23718	1
37	2	1	168	60	146	94	21.26	304.9	154.6	27.34	31.43	100.96	2.08	4.81	1.43	2.65	5.04	81.7	4.24	446.7	0.72944	1
44	2	1	166	58.6	136	86	21.27	175.6	147	19.53	20.21	9.48	1.45	4.23	1.69	2.1	5.28	84.8	6.01	348.75	1.14589	1
60	1	2	159	53.8	101	63	21.28	288.1	132.3	18.21	21.81	21.99	0.55	5.26	2.45	2.27	5.25	70.71	8.57	292.1	1.06441	1
59	1	1	159	53.8	138	88	21.28	219.2	138.9	10.66	15.15	13	0.86	4.77	1.73	2.61	4.88	72.53	4.47	205.36	1.24895	2
60	2	2	167.5	59.7	123	75	21.28	225.4	146.3	16.77	23.02	38.5	4.26	5.08	1.25	2.73	6.34	80.24	4.18	373.44	1.49636	2
82	2	1	156	51.8	168	90	21.29	174.9	140.6	15.68	20.03	19.33	0.74	3.87	1.95	1.73	4.82	90.84	5.09	336.59	2.37155	2
54	1	1	152	49.2	125	79	21.3	220	132.5	13.29	19	14.82	1.18	5.44	1.85	2.81	5.8	61.97	6.55	382.73	1.27927	1
66	1	1	158.5	53.5	115	80	21.3	193.6	143.7	14.72	28.53	14.13	1.07	5.14	2.27	2.52	5.19	67.68	5.26	379.89	2.53505	2
54	2	2	165	58	143	79	21.3	135.9	147	16.84	16.68	27.51	3.11	5.46	1.21	3.23	12.45	78.99	7.84	306.96	1.6151	2
54	1	1	156	51.9	110	71	21.33	207.3	113.9	14.02	17.7	22.5	1.24	5.14	1.51	2.76	7.24	57.33	4.73	306.98	1.23138	1
54	1	1	150	48	111	65	21.33	293.7	125.8	97.62	87.79	117.07	2.29	5.35	1.37	2.95	5.81	59.03	7.32	267.46	1.63367	1
60	2	1	172.4	63.4	152	75	21.33	238.2	135.5	13.55	19.29	42.14	1.06	3.5	1.07	1.99	4.59	84.56	6.01	348.03	1.31999	2
65	1	2	156	51.9	159	93	21.33	189.9	131.1	18.75	16.77	14.97	2.36	5.69	1.56	3.26	8.37	47.26	6.99	517.36	1.32563	2
62	2	1	162	56	129	77	21.34	127	135.5	10.99	16.17	17.68	0.78	5.21	2.3	2.62	5.39	67.46	5.37	387.22	2.38122	1
70	1	1	150.3	48.2	127	82	21.34	169.6	124.9	15.79	18.81	13.83	1.08	4.83	1.95	2.48	8.96	40.46	4.92	158.99	1.95375	1
61	1	1	162	56	164	88	21.34	201	132.7	11.07	17.65	13.53	1.53	5.52	1.4	3.15	5.72	74.9	4.23	348.2	1.60992	2
52	1	1	160.5	55	103	63	21.35	221.1	135.8	15.99	21.26	13.36	1.3	6.16	2.18	3.21	5.63	52.86	6.13	343.02	1.25041	1
49	1	1	155	51.3	103	60	21.35	246.3	132.7	11.18	14.56	14.81	0.61	5.04	2.11	2.66	4.97	55.72	4.52	252.32	0.866308	2
50	1	1	151	48.7	99	65	21.36	187.2	137.4	11.2	18.83	12.77	0.67	4.36	1.78	2.11	4.78	46.83	6.86	238.72	1.50281	1
55	2	1	170.5	62.1	121	86	21.36	140.9	134.2	11.87	23.38	20.06	0.69	6.37	2.28	3.32	5.49	88.24	8.57	251.48	2.64893	1
59	1	1	159	54	106	56	21.36	184.2	131.7	30.47	32.78	25.95	0.99	5.54	2.17	2.71	5.42	61.58	8.22	241.01	1.90211	1
36	2	2	180	69.2	128	77	21.36	273.9	147	10.8	15.89	23.28	1.35	5.15	1.68	2.84	5.1	85.39	4.3	409.51	0.63551	1
73	2	1	153	50	144	104	21.36	204.8	137.2	11.9	16	16.33	0.65	3.84	1.46	1.85	4.53	67.9	7.44	260.99	1.65325	2
50	1	1	166	58.9	127	73	21.37	151.6	129.9	11.68	19.27	13.61	0.89	4.43	1.94	1.93	5.09	45.28	3.85	251.77	1.85965	1
48	1	1	156	52	133	86	21.37	114	129	20.87	33.23	10.73	1.1	4.16	1.92	1.97	5	50.02	4.19	258.97	3.06271	1
65	1	1	156	52	119	76	21.37	177.3	140.4	22.89	28.86	21.66	0.89	4.45	1.49	2.33	5.13	80.36	4.94	426.92	2.21145	2
52	2	1	156.1	52.1	106	63	21.38	193.4	158.6	17.17	19.3	19.1	0.98	4.62	1.54	2.55	5.12	76.99	5.76	390.54	1.25233	1
43	2	1	170	61.8	114	71	21.38	186.4	160.2	18.5	18.61	18.6	1.76	4.86	1.71	2.57	5.21	80.16	5.89	443.67	0.998121	1
54	1	1	152	49.4	131	84	21.38	155	124.1	14.26	21.02	9.88	1.46	6.01	1.97	3.28	5.06	65.05	3.58	362.75	1.93926	2
73	2	1	146.5	45.9	183	106	21.39	157.8	129.9	22.97	32.71	66.79	1.01	4.48	1.82	2.17	7.02	56.08	5.02	213.26	3.1573	1
66	2	1	165.5	58.6	147	78	21.39	180	146.9	20.56	22.51	24.81	1.89	3.65	1.27	1.91	5.09	101.14	6.03	314.18	1.82027	1
69	2	1	166.5	59.3	136	69	21.39	183.4	137.1	19.1	22.73	14.48	0.9	4.43	1.68	2.25	4.81	95.42	4.39	240.4	1.95674	2
51	1	1	151.5	49.1	138	71	21.39	218.2	130.2	7.58	17.84	14.08	0.92	6.12	2.56	2.9	5.07	58.66	5.29	291.86	1.51452	2
39	2	1	172.5	63.7	102	60	21.41	146.4	141.4	20.25	16.52	21.65	0.96	5.27	1.65	2.94	4.66	68.43	5.31	311.02	0.97796	1
49	2	1	171.5	63	121	84	21.42	197.1	146.5	13.36	19.61	17.82	0.86	5.41	1.78	2.89	4.85	81.62	7.54	303.87	1.33378	1
59	1	1	154	50.8	123	72	21.42	200.1	132.9	38.38	41.39	13.8	2.36	7.84	1.83	4.66	4.85	51.76	4.49	233.41	1.96992	2
51	2	1	161.5	55.9	118	75	21.43	179.3	151.8	14.9	15.99	23.41	0.67	6.4	2.36	3.15	5.97	70.69	7.29	303.1	1.17827	1
43	2	2	160.5	55.2	111	69	21.43	234.9	154.6	44.32	31.58	50.6	1.95	5.5	1.55	3.07	9.24	47.41	4.67	300.14	0.868356	2
58	1	1	151.5	49.2	118	70	21.44	242.8	123.5	14.36	18.08	12.84	1.06	4.51	1.55	2.35	5.18	46.51	3.98	241.05	1.13973	1
61	1	1	149	47.6	139	97	21.44	196.1	131.3	13.71	20.87	11.77	0.81	5.72	2.41	2.92	5.31	55.76	4.74	272.94	1.7533	2
50	1	1	163	57	150	92	21.45	268.3	122	18.26	23.1	12.44	0.52	4.84	2.3	2.1	5	58.84	5.92	169.02	1.00742	1
67	1	1	151	48.9	129	78	21.45	122.3	142.7	11.6	16.73	19.07	0.68	6.61	2.78	3.39	5.26	60.65	7.12	244.47	2.69101	1
52	1	1	161	55.6	92	64	21.45	231.3	133.3	26.25	26.77	16.38	1.4	4.85	1.83	2.53	4.9	51.62	6.2	297.88	1.17466	1
60	1	1	151	48.9	112	63	21.45	217.5	115.8	18.81	28.16	18.83	0.58	4.79	1.91	2.43	4.71	51.79	5.73	160.86	1.79114	2
59	2	2	173	64.2	132	80	21.45	132.3	123.9	18.9	23.65	46.4	1.41	5.65	1.86	3.07	5.03	80.67	7.6	357.24	2.42601	2
53	1	1	148	47	142	77	21.46	175.8	130.5	13.48	16.93	19.25	0.62	4.54	3.44	1.24	4.37	70.49	5.15	423.03	1.39017	1
47	1	1	155.5	51.9	115	73	21.46	253.1	132.8	13.46	20.18	11.49	0.73	4.61	1.85	2.18	4.55	56.16	5.42	320.18	1.02142	1
66	1	1	157	52.9	147	81	21.46	164.6	143.3	22.24	26.4	22.59	1.29	5.2	2.37	2.2	5.68	74.61	5.86	395.99	2.24466	1
57	1	1	144	44.5	137	81	21.46	266.6	133	14.14	18.46	28.15	2.1	4.79	1.33	2.75	4.96	45.07	5.11	349.14	1.04959	2
60	2	1	161.5	56	117	67	21.47	152	151.7	18.18	26.63	20.94	1.15	5.35	1.5	2.9	4.66	84.03	8.58	368.07	2.46537	1
56	1	1	150	48.3	140	92	21.47	251	136.3	13.14	18.53	24.02	0.68	4.14	1.85	1.93	7.22	59.42	5.24	273.61	1.14049	2
42	1	1	160	55	121	67	21.48	190.9	126.7	17.63	24.71	20.59	0.63	5.24	2.55	2.38	4.99	65.42	8.99	248.86	1.29476	1
50	1	2	160	55	106	60	21.48	192.3	125.2	10.58	13.93	13.56	1.15	5.06	1.88	2.5	5.14	39.53	5.57	264.59	1.11352	1
46	1	1	160	55	113	75	21.48	154.5	133.2	12.04	16.2	9.32	1.2	5.35	1.95	2.92	5.44	68.08	6.73	367.03	1.39005	1
58	2	2	160	55	132	68	21.48	151.2	136.1	13.98	21.17	23.35	1.29	4.83	1.64	2.52	4.44	65.66	5	271.53	2.17192	1
74	2	1	160	55	108	78	21.48	322.4	123.6	14.76	18.66	34.61	0.55	5.2	2.09	2.57	6.06	56.84	7.35	255.01	1.11482	2
71	2	1	168.5	61	138	80	21.48	147.6	143.3	16.47	24.87	15.69	1.36	4.11	1.57	2	5.37	86.76	7.63	393.04	2.94782	2
52	1	1	158.5	54	144	77	21.49	189	135.3	13.49	15.86	16.64	1.23	7.27	2.2	4.22	4.84	50.35	5.74	231.1	1.18806	1
54	2	1	171.5	63.2	128	80	21.49	130.5	160	20.28	21.85	17.79	1.49	4.2	1.75	2.01	4.69	65.67	3.25	200.6	2.00771	1
48	2	1	175.5	66.2	119	68	21.49	182.1	162.4	13.99	20.04	21.99	1.57	6.61	1.73	3.67	5.08	83.47	4.39	310.86	1.41228	1
58	1	1	151	49	152	86	21.49	219.3	127.5	16.89	24.74	22.16	0.97	6.18	1.79	3.44	5.27	50.28	4.1	202.65	1.59211	2
48	1	1	154	51	122	70	21.5	142.7	144	13.45	21.02	21.66	0.57	4.74	2.25	2.03	4.65	48.26	5.65	327.84	1.92792	1
46	1	1	159.5	54.7	105	61	21.5	177.9	131.3	24.58	22.63	14.46	1.17	5.31	2.42	2.47	4.68	46.49	3.8	192.46	1.18025	1
71	2	2	157	53	138	78	21.5	183.8	158.3	21.97	28.97	24.98	0.6	4.93	2.12	2.26	7.78	80.35	9.73	320.4	2.38752	2
55	1	2	154	51	126	84	21.5	165.6	128.4	19.05	29.59	20.83	0.75	4.09	2.06	1.77	5.33	66.27	3.82	285.31	2.25164	2
57	1	1	157	53	139	81	21.5	144.7	123.9	49	29.6	13.96	1.1	4.07	2.17	1.59	5.14	52.41	4.01	159.46	1.66571	2
62	1	2	145	45.2	134	77	21.5	251.9	137.1	15.89	23.45	16.96	1.71	4.85	1.65	2.63	4.96	38.15	4.04	168.44	1.44792	2
60	1	1	157	53	114	70	21.5	246.7	120	10.48	15.16	15.42	1.78	5.82	1.69	3.14	4.66	67	5.5	234.9	1.13894	2
55	1	1	152.5	50	153	72	21.5	177.5	137.5	16.74	19.08	58.43	3.66	4.97	1.12	2.74	5.43	60.22	3.5	315.13	1.44499	2
55	2	1	176.5	67	156	110	21.51	228.6	147.1	16.52	40.2	64.87	0.9	5.48	2.72	2.29	5.28	75.54	5.74	399.39	2.37962	2
71	2	1	168	60.7	114	72	21.51	171	158.8	24.81	22.96	18.63	1.22	4.87	1.65	2.62	5.71	76.98	4.51	241.79	1.91391	2
63	1	1	156.5	52.7	122	78	21.52	200.4	134.6	10.43	19.29	17.44	1.06	4.2	1.7	2.11	4.56	62.33	3.04	215.72	1.87773	1
69	1	1	151.5	49.4	141	81	21.52	246.5	125.5	18.5	21.71	11.63	0.85	5	1.87	2.51	6.03	50.37	3.93	208.38	1.41288	2
67	1	1	146	45.9	157	79	21.53	209.6	100.1	38.92	29.47	29.54	0.48	5.12	2.42	2.52	5.56	55.84	9.64	237.5	1.51	2
65	2	1	164	57.9	130	70	21.53	194.6	95.5	22.3	21.04	25.82	0.91	5.42	1.94	2.99	5.31	81.23	5.25	438.05	1.48821	2
63	1	1	160.5	55.5	139	78	21.54	151.7	125.6	15.9	19.56	38.44	2.21	7.08	1.7	3.92	5.11	45.27	3.52	209.41	2.03716	2
56	2	1	175	66	132	81	21.55	119.2	152.1	42.39	35.63	24.31	0.93	4.98	1.4	2.98	4.65	94.82	4.38	276.84	2.57096	1
68	1	1	144.5	45	165	91	21.55	229.3	128.3	16.6	24.42	33.98	1.41	5.41	1.68	2.85	5.06	59	6.95	265.25	1.77745	2
71	1	1	153.5	50.8	130	80	21.56	188.2	123.3	12.58	24.64	8.72	0.57	6.74	2.62	3.56	4.53	57.47	6.12	173.83	2.62083	1
54	1	1	160	55.2	126	82	21.56	213.9	122	18.57	24.73	11.15	0.9	4.31	1.58	2.1	4.8	69.13	4.29	269.57	1.44878	1
56	1	1	155	51.8	134	76	21.56	146.8	131.5	20.81	24.56	12.48	1.27	4.08	1.53	1.93	5.34	49.35	5.6	145.11	2.05378	1
58	1	1	156.5	52.8	116	70	21.56	251	129.6	36.97	35.49	19.07	1.61	4.35	1.36	2.4	5.47	53.75	7.03	305.04	1.34876	1
53	2	1	160	55.2	122	79	21.56	200.5	148.6	70.3	37.49	36.73	1.87	4.4	1.28	2.59	5.1	70.56	5.52	385	1.18195	1
54	2	1	172	63.8	116	77	21.57	139.2	139.8	11.65	18.82	18.78	1.08	4.63	1.53	2.44	4.88	84.3	5.2	347.4	2.139	1
65	1	2	158.5	54.2	138	77	21.57	160.5	118.2	11.61	17.85	16.55	1.52	5.38	1.82	2.74	5.64	63.44	4.32	287.14	2.12158	1
57	1	1	153	50.5	142	82	21.57	213.3	126.6	30.67	25.51	46.7	0.71	3.73	1.67	1.57	6.05	44.63	4.5	196.1	1.23094	2
49	2	2	157.5	53.5	127	80	21.57	232.7	180.7	40.39	43.56	114.13	2.06	6.18	1.75	3.51	6.11	71.88	5.27	443.16	1.44328	2
43	2	1	172	63.8	104	60	21.57	201.1	144.6	12.88	19.15	22.11	2.24	4.37	1.22	2.29	4.99	74.97	3.85	336.69	1.14095	2
53	2	1	163	57.3	120	86	21.57	193.9	153.8	17.66	22.27	41.95	2.31	5.02	1.33	3	4.95	84.55	2.62	509.25	1.44851	2
72	1	2	147	46.6	139	76	21.57	325.3	132.1	23.8	24.62	34.57	2.86	4.39	1.55	2.32	5.19	52.99	3.63	418.69	1.11699	2
76	1	1	150.5	48.9	127	61	21.59	266.2	119.5	15.1	25.67	20.87	1.07	6.59	1.75	3.65	5.17	59.84	5.16	322.19	1.88601	2
37	2	1	180	70	125	74	21.6	142.3	145.7	37.62	29.51	12.72	0.79	4.63	1.87	2.36	6.04	79.32	5.49	404.58	1.251	1
47	1	1	150	48.6	93	60	21.6	185.8	131.8	9.38	16.66	24.01	0.99	4.15	1.36	2.12	4.17	57.37	2.91	348.8	1.37602	1
57	1	1	157.5	53.6	116	62	21.61	213.2	131.8	13.2	23.85	10.35	0.71	5.72	2.83	2.57	5.12	47.86	3.56	237.1	1.75505	1
50	1	1	168	61	119	70	21.61	135.7	127.8	18.53	27.18	19.55	0.99	3.37	1.55	1.52	4.93	55.39	3.32	269.66	2.32649	1
49	2	1	167	60.3	108	60	21.62	196.7	140.2	18.15	28.97	43.08	0.9	4.25	1.79	2.11	4.54	77.65	5.17	418.06	1.69396	1
54	1	1	150.4	48.9	149	85	21.62	321.2	135.6	14.64	21.15	15.22	1.29	4.7	1.56	2.54	5.34	67.14	5.11	302.05	0.929305	2
50	1	1	160.6	55.8	134	74	21.63	205.7	145	22.14	28.49	9.79	0.59	3.98	1.6	2	5.26	64.01	3.37	308.85	1.47177	1
53	2	2	172	64	164	100	21.63	370.7	141.7	38.65	32.07	28.35	1.02	4.96	1.46	2.94	4.54	76.39	5.32	411.73	0.737526	1
57	1	2	158	54	127	81	21.63	191.4	139.3	17.92	22.3	9.97	1.51	6.53	1.99	3.5	6	51.94	4.81	296.85	1.5688	1
62	2	1	155.2	52.1	109	62	21.63	123.4	135.8	27.28	58.65	89.74	0.64	3.81	1.44	1.87	5.23	77.6	5.34	298.3	5.64186	2
49	2	2	168.5	61.4	146	97	21.63	193.2	160.6	18.34	22.66	60.83	1.72	4.33	1.82	2.08	4.48	102.95	7.42	507.61	1.34199	2
82	2	1	155.5	52.3	190	100	21.63	166	131.7	17.7	25.37	26.57	1.73	3.51	1.6	1.61	5.44	62.25	5.89	436.49	2.97879	2
56	1	1	160	55.4	129	72	21.64	253.8	128.7	15.37	23.41	28.79	0.98	4.94	2.02	2.33	4.68	67.65	5.63	302.73	1.31753	1
54	2	1	160	55.4	116	77	21.64	374.6	142.3	24.36	21.18	29.53	1.32	4.86	1.73	2.61	4.11	65.3	3.95	302.77	0.618605	1
48	2	1	166.5	60	101	61	21.64	175.1	150.4	43.95	32	15.43	1.35	2.91	1.11	1.49	5.3	71.97	5.21	237.21	1.3232	1
55	1	1	152	50	116	72	21.64	125	129	41.1	37.77	20.48	0.77	4.08	1.39	2.04	4.88	41.54	4.69	219.53	2.59226	2
69	1	1	155	52	121	69	21.64	186	124.6	34.09	33.36	14.91	0.99	5.93	1.99	3.06	5.03	58.89	4.61	324.37	2.11957	2
55	1	2	152	50	111	60	21.64	207.7	121.4	17.46	20.67	19.66	1.11	5.39	2.19	2.59	5.54	50.15	6	292.69	1.30992	2
46	1	1	152	50	113	60	21.64	268.3	129.8	15.05	14.15	18.68	1.14	5.41	1.4	3.13	5.36	47.54	4.93	340.16	0.625353	2
80	1	1	163	57.5	155	79	21.64	171.1	134	13.61	23.99	22.12	2.01	6.32	1.72	3.58	5.39	60.94	6.34	237.84	3.04047	2
68	1	1	155	52	117	68	21.64	148.5	123.6	14.03	26.17	10.28	2.59	5.93	1.6	3.44	4.6	54.5	5.94	246.79	3.19932	2
59	1	2	155	52	141	82	21.64	222.9	139.8	39.56	34.54	26.77	3.11	5.49	1.54	3.04	5.28	51.11	3.38	294.74	1.45357	2
59	2	2	171	63.3	139	83	21.65	189.7	155.6	15	19.14	19.5	2.25	4.5	1.21	2.62	5.07	81.17	3.2	381.44	1.53703	2
48	1	2	149.5	48.4	119	75	21.66	277.8	142.9	30.83	25.57	18.78	2.55	5.62	1.5	3.29	5.71	53.8	6.11	326.42	0.795707	1
51	2	1	173.5	65.2	123	68	21.66	179	137.4	11.75	20.17	17.07	0.45	3.35	1.67	1.4	5.08	97.51	6.26	390.07	1.6765	2
75	2	1	171.5	63.7	135	76	21.66	210.9	141.5	16.02	22.14	14.29	1.09	3.93	1.36	2.14	5.05	65.63	4.39	334.98	1.96712	2
48	2	1	165	59	127	84	21.67	178.2	140.5	15.56	27.22	10.81	1.01	4.36	2.1	1.93	5.51	83.49	4.24	415.25	1.85873	1
56	1	1	156.4	53	97	49	21.67	126.9	128.1	16.81	22.82	25.65	0.8	3.69	1.88	1.43	4.72	65.4	5.68	299.14	2.45617	2
42	2	1	174.5	66	120	72	21.67	277.1	155.9	22.43	22.85	23.79	1.51	4.83	1.77	2.57	5.1	66.76	6.13	553.68	0.731281	2
71	2	1	160	55.5	122	75	21.68	165.2	117	17.15	25.43	63.48	0.86	4.23	1.42	2.2	4.49	67.23	5.98	324.7	2.63914	2
58	1	2	152	50.1	133	65	21.68	307.2	116.3	15.73	23.66	25.25	2.24	5.14	1.65	2.95	7.28	46.34	5.86	247.77	1.12631	2
68	1	1	151.5	49.8	126	74	21.7	256	137.8	10.16	28.14	25.91	1.24	5.47	2.4	2.76	4.87	50.11	5.34	244.24	2.34502	1
42	1	2	153	50.8	121	76	21.7	270	131	12.89	17.46	14.82	1.87	4.86	1.67	2.61	5.68	52.55	4.76	342.83	0.75649	1
66	1	1	156	52.8	154	100	21.7	239	132.9	16.81	21.88	20.69	0.85	6.57	2.57	3.18	5.19	55.94	7.42	339.66	1.4737	2
36	2	2	180	70.3	124	86	21.7	285.4	145.2	24.43	21.07	41.67	1.92	5.85	1.35	3.53	4.38	79.92	5.13	420.62	0.537714	2
58	1	1	160.5	55.9	126	64	21.7	121.3	136.4	26.03	23.32	55.04	2.48	5.54	1.46	3.18	6.59	55.03	4.75	336.89	2.18554	2
43	2	1	169	62	101	69	21.71	155	156.2	21.22	20.99	15.41	1.29	5.75	1.55	3.37	4.66	73.5	5.78	352.43	1.26409	1
66	1	1	151	49.5	139	89	21.71	276.6	137	15.55	22.15	13.1	1.36	5.72	1.68	3.29	4.92	58.58	5.55	302.31	1.34029	2
75	2	2	165.7	59.6	133	78	21.71	166.9	140.8	17.11	21.48	32.82	1.67	5.02	1.37	2.94	4.73	93.58	7.55	425.99	2.33353	2
47	1	1	146	46.3	94	58	21.72	233.8	124.4	15.7	20.44	11.67	0.58	4.45	1.94	2.02	4.85	53.75	3.87	234.08	1.03701	1
28	2	1	173	65	126	74	21.72	164.3	139.1	17.04	20.53	21.8	0.82	3.13	1.54	1.41	5.42	79.24	5.7	534.87	0.847568	1
59	1	1	146	46.3	146	71	21.72	192	127.3	26.95	21.19	34.29	1.44	5.32	1.6	3.06	6.12	69.05	4.66	319.28	1.2543	2
36	2	1	160.5	56	129	88	21.74	276.6	138.9	57.9	33.24	26.55	0.44	3.32	1.1	1.72	5.26	78.23	2.52	290.86	0.568554	1
64	2	1	160.5	56	95	64	21.74	167.1	142.7	23.91	19.64	36.24	0.97	4.65	1.61	2.47	6.66	104.63	9.51	512.6	1.53835	1
50	2	1	177.5	68.5	132	89	21.74	223.8	146.3	14.55	18.47	19.33	3	4.31	1.11	2.45	5.18	61.26	5.46	242.86	1.0818	1
65	1	1	147.5	47.3	139	66	21.74	239.6	138.9	17.38	25.66	42.08	2.51	5.4	1.46	2.97	5.71	47.9	3.82	264.45	1.66978	2
72	2	1	166.5	60.3	138	76	21.75	207.2	143.6	11.9	17.29	18.23	0.84	5.11	1.94	2.63	8.65	86.37	4.58	344.76	1.74166	2
53	1	1	164.4	58.8	131	81	21.76	185.5	128.9	15.35	16.7	12.71	0.89	3.92	1.67	2	5.58	55.58	3.98	335.77	1.21785	1
51	1	2	159	55	109	68	21.76	161.2	135.2	23.76	29.16	16.54	1.16	4.53	1.62	2.23	5.16	73.33	4.06	333.45	1.89265	1
42	1	1	166	60	109	75	21.77	354.3	133.8	17.34	19.25	51.31	0.79	4.11	1.68	1.97	5.27	53.76	5.7	349.63	0.548005	1
49	1	1	157.5	54	131	81	21.77	213.1	130.3	19.91	26.27	20.47	0.83	5.37	2.41	2.37	5.31	49.16	4.4	284.82	1.35375	1
55	1	1	157.5	54	101	65	21.77	86.4	127	29.49	40.82	16.24	0.84	3.94	1.98	1.75	4.72	96.64	3.61	236.2	4.78503	1
61	2	1	158.5	54.7	125	75	21.77	353.1	148.4	10.56	16.13	16.11	1.33	4.47	1.62	2.39	4.68	56.72	4.08	335.23	0.857501	1
33	1	1	161.5	56.8	108	69	21.78	184.2	125	10	16.17	13.31	1.06	3.91	1.2	2.03	4.66	56.98	2.56	304.99	0.916082	1
57	1	2	154.5	52	156	81	21.78	186.6	132.7	16.37	18.43	19.93	1.14	6.07	2.38	3.23	5.14	53.25	6.02	258.29	1.39144	1
65	1	1	151.5	50	96	60	21.78	193.2	127.2	29.81	29.57	25.21	1.4	4.88	1.72	2.67	5.24	56.55	4.39	236.78	1.82212	1
60	1	1	141.5	43.6	131	78	21.78	165.1	117.5	14.54	20.8	14.88	0.71	4.49	1.51	2.59	4.81	59.76	9.34	158.48	1.98237	2
85	1	1	150	49	142	83	21.78	130.3	116.2	17.33	29.18	18.35	1.26	5.52	1.77	3.17	5.43	80.9	6	344.32	4.57257	2
59	1	1	162.5	57.5	139	73	21.78	189.6	127.2	19.69	18.04	16.74	2.5	6.01	1.21	3.69	5.68	75.56	5.79	373.84	1.26511	2
49	1	1	153	51	134	76	21.79	196.7	124.8	11.42	17.69	9.62	0.77	4.57	2.09	2.18	4.71	52.6	3.93	237.91	1.30403	1
67	1	1	155.5	52.7	113	65	21.79	179.2	135	23.43	34.49	21.39	1.18	4.56	2.03	2.24	4.6	60.64	5.59	325.81	2.66406	1
57	1	1	164	58.6	123	79	21.79	198	133.2	19.74	17.96	26.05	1.38	4	1.19	2.05	4.58	56.56	5.01	279	1.1637	2
66	2	1	162	57.2	123	73	21.8	125	158.7	19.5	28.44	24.02	0.65	3.82	1.87	1.74	5	89.01	7.6	303.37	3.40053	2
70	1	1	154	51.7	126	60	21.8	230.3	119.6	7.71	25.38	16.96	1.1	5.28	2.1	2.63	5.51	58.58	6.46	259.52	2.77823	2
56	2	2	164.5	59	101	60	21.8	202.9	143.3	12.04	18.16	22.43	1.88	3.77	1.01	2.02	3.88	70.48	6.8	308.57	1.44447	2
55	2	1	167.5	61.2	110	73	21.81	180.3	153	27.58	24.68	14.97	0.85	5.33	1.74	2.87	4.89	57.67	5.73	259.61	1.43356	1
42	2	1	167.5	61.2	124	76	21.81	191	149.9	22.09	21.8	36.1	0.69	4.16	1.71	1.87	4.76	81.47	4.12	416.87	1.01994	2
69	1	1	150	49.1	114	74	21.82	127	134.9	18.47	24.1	105.31	0.88	4.21	2.02	1.83	6.74	55.27	6.65	380.31	3.04669	2
68	2	2	171	63.8	142	85	21.82	184	142	16.11	17.43	14.02	1.23	5.67	1.84	2.98	4.7	74.55	4.29	388.27	1.60487	2
26	1	1	158	54.5	127	67	21.83	196.6	139.5	11.33	19.89	9.35	0.78	5.13	1.82	2.55	5.57	53.89	5.18	206.27	0.781465	1
56	2	1	165.5	59.8	144	84	21.83	131.2	154.3	36.99	40.96	47.63	1.69	4.66	1.39	2.61	5.65	77.37	3.58	408.04	2.87456	1
43	2	1	170	63.1	116	74	21.83	162.5	130.1	21.06	24.6	66.72	2.7	4.82	1.16	2.77	14.19	79.82	6.47	389.84	1.41847	1
53	2	2	174	66.1	122	83	21.83	226.7	155.8	26.02	26.49	34.33	6.68	4.8	0.93	2.17	5.28	74.72	4.62	558.23	1.21409	2
55	2	2	166	60.2	113	75	21.85	234.4	139.3	18.75	24.71	24.43	1.92	5.16	1.77	2.68	4.41	83.12	5.3	394.32	1.33899	1
52	1	2	160.5	56.3	127	81	21.86	204.4	133	7.91	20.95	19.34	1.18	4.57	1.67	2.47	5.62	61.61	7.02	313.66	1.89504	1
43	2	2	171.5	64.3	111	67	21.86	246	157.4	19.01	21.17	19.69	2.16	5.37	1.49	3.18	4.67	81.66	5.65	429.35	0.848717	1
54	2	1	158	54.6	109	61	21.87	121.7	145.9	25.18	25.59	36.24	0.59	4.3	1.61	2.06	5.07	81.27	8.86	315.64	2.2628	1
71	1	1	150	49.2	131	85	21.87	138.5	127.6	78.85	72.81	44.49	1.29	3.7	1.24	1.94	7.65	49.39	6.18	306.19	4.20338	1
46	1	1	164.5	59.2	114	73	21.88	241.4	127.8	10.79	15.32	10.9	0.99	5.65	2.43	2.77	5.08	51.98	3.98	221.08	0.888727	1
67	1	1	160	56	123	78	21.88	181.7	127	27.77	37.69	43.34	1.26	3.56	0.92	1.95	5.05	88.19	7.95	383.47	2.63729	1
62	2	1	167.5	61.4	135	81	21.88	167.6	144.4	20.04	24.36	42.83	1.35	3.7	1.6	1.63	5.76	93.6	5.51	338.44	2.01301	2
76	1	1	145	46	174	91	21.88	162.9	140	13.4	16.55	17.09	1.99	5.14	1.34	2.99	5.46	60.47	6.15	343.01	2.1093	2
65	1	2	156.5	53.6	135	76	21.88	151.6	140.1	35.82	20.94	34.37	2.64	3.78	1.2	1.82	17.53	35.35	5.05	211.22	1.50013	2
62	2	1	160.5	56.4	109	71	21.89	178.4	145.3	12.45	19.68	20.45	0.86	5.37	2.68	2.49	4.41	63.81	4.46	274.76	1.93837	1
78	1	2	151	49.9	161	74	21.89	293.8	130.1	15.48	20.56	17.72	0.9	5.54	2.19	2.91	6.66	65.02	5.52	361.26	1.38733	2
60	2	1	168	61.8	111	66	21.9	95.8	148.5	10.14	13.81	15.21	1.12	6.24	1.5	3.89	8.1	98.03	5.74	470.7	2.71619	2
56	1	1	157	54	100	66	21.91	223.7	128.2	19.57	25.83	11.04	0.73	5.43	2.04	2.73	4.85	60.58	7.9	326.51	1.46168	1
49	1	1	157	54	111	68	21.91	190.4	138.8	13.19	18.49	15.1	1.16	5.75	1.65	3.13	4.74	63.79	3.89	212.13	1.31022	1
67	1	2	157	54	173	103	21.91	233.3	137.5	12.58	15.49	22.16	1.37	4.89	2.03	2.32	9.61	59.31	5.49	205.7	1.25421	1
64	1	1	157	54	126	60	21.91	166.3	130	17.01	23.86	13.44	1.41	3.61	1.46	1.68	4.54	55.09	5.94	203.59	2.22641	1
48	1	1	157	54	137	85	21.91	174.7	101.6	11.73	16.73	21.49	4.19	5.91	1.16	3.24	5.32	51.45	4.54	333.87	1.34213	1
69	1	1	158	54.7	117	68	21.91	227.8	124.7	11.18	20.43	17.07	1.06	4.95	2.05	2.49	6.36	60.6	4.92	272.82	1.85073	2
48	2	1	167.5	61.5	117	73	21.92	196.6	140.5	12.93	18.28	32.84	1.33	3.52	1.1	2.01	4.27	76.45	6.66	423.65	1.24118	1
54	1	1	149.5	49	168	104	21.92	281.8	125.4	25.21	22.96	27.22	0.81	8.83	2.75	4.84	5.38	58.35	5.72	232.85	0.876271	2
57	2	1	176.5	68.3	115	73	21.92	226.8	155.8	23.34	40.49	57.21	1.55	5.09	1.48	2.99	4.78	82.43	4.52	347.49	2.10634	2
58	1	1	154	52	157	92	21.93	300.6	130.5	30.61	28.98	27.28	1.42	7.21	2.3	3.98	4.63	71.11	6.33	268.93	1.01066	1
52	1	1	154	52	118	83	21.93	306.5	136.6	10.74	16.51	17.08	2.19	4.32	1.35	2.42	6.22	48.65	3.42	267.04	0.854708	1
52	1	2	154	52	147	91	21.93	209.8	140.2	21	26.86	19.54	2.48	5.68	1.32	3.45	6.4	57.77	4.02	334.43	1.45276	1
42	1	1	151	50	112	66	21.93	353.4	118.3	10.96	14.53	10.83	0.92	4.83	1.47	2.65	4.89	46.32	4.62	259.87	0.521607	2
61	1	1	151	50	174	73	21.93	238.6	106.2	46.94	55.12	25.42	0.93	3.59	1.36	1.86	4.87	42.5	5.55	318	2.05682	2
74	1	1	151	50	125	60	21.93	254.4	108.3	14.8	24.61	16.89	1.03	5.26	2.05	2.66	5.28	61.94	5.79	274.43	1.86078	2
79	1	1	141.5	43.9	160	60	21.93	329.6	116.8	11.4	18.39	21.92	1.18	5.61	1.72	3.15	5.32	56.03	4.68	331.67	1.30548	2
71	1	1	152.5	51	125	69	21.93	337.1	136.5	13.13	24.92	13.09	1.26	5.35	2.04	2.69	6.28	62.42	5.19	178.94	1.44849	2
70	1	1	154	52	152	69	21.93	221	127.8	25.53	21.41	19.15	1.87	4.8	1.65	2.51	5.34	54.75	6.34	330.44	1.34214	2
53	2	1	165.5	60.1	103	63	21.94	167.4	140	11.9	22.01	11.78	0.59	3.83	1.46	1.98	4.75	82.18	6.01	358.25	2.02007	1
57	2	2	164	59	135	87	21.94	217.7	160	13.06	28.92	15.98	1.21	4.69	1.87	2.39	4.37	94.31	4.2	444.77	2.09529	1
51	2	1	164	59	113	77	21.94	147.4	158.7	16.75	22.28	24.05	2.39	3.78	1.22	1.92	5.43	92.44	5.27	306.7	1.88356	1
45	1	2	168.5	62.3	124	74	21.94	195.8	138.2	36.38	25.54	50.37	1.51	5.22	1.4	2.98	6.92	60.38	3.88	457.93	0.973171	2
79	2	2	154.5	52.4	125	64	21.95	400	149	12.89	16.92	20.89	1.46	3.98	1.33	2.14	7.44	101.54	7.82	352.88	0.930767	2
61	2	1	162.5	58	157	92	21.96	177	152.2	19.66	28.23	21.05	1.18	5.42	1.73	2.85	4.7	85.13	6.62	323.93	2.1942	2
35	1	1	159.5	55.9	109	64	21.97	246.7	126.2	7.6	16.53	15.66	0.54	4.63	2.04	2.08	4.3	54.55	4.66	327.1	0.850678	1
39	1	1	159.5	55.9	115	72	21.97	320.3	120.4	8.98	13.79	11.67	0.68	3.67	1.4	1.8	4.79	49.17	5.06	253.96	0.560317	1
55	2	1	172	65	103	67	21.97	197.8	126.5	10.45	14.76	19.84	0.69	5.26	2.46	2.18	4.84	82.2	3.98	407.36	1.26959	1
52	2	2	174.5	66.9	117	71	21.97	185.7	144.6	27.34	25.81	27.89	0.79	4.07	1.27	2.25	4.93	132.31	7.41	403.73	1.38223	1
46	1	1	158.5	55.2	102	66	21.97	210.2	127.8	16.69	19.51	11.7	1.13	5.34	1.82	2.92	5.28	66.92	4.62	312.86	1.04509	1
45	1	1	160.5	56.6	100	68	21.97	285.6	122.8	16.08	23.52	19.47	1.19	5	1.92	2.58	4.57	49.21	2.54	212.79	0.924163	1
50	2	2	172	65	106	61	21.97	193.8	137.6	22.48	22.18	53	1.23	6.13	1.41	3.45	4.85	82.58	6.2	430.24	1.20692	1
57	2	1	168	62	115	74	21.97	120.8	146.3	15.89	23.5	62.36	0.74	4.51	1.54	2.43	4.92	53.31	6.37	237.01	2.78172	2
73	2	2	158.5	55.2	130	85	21.97	164.4	149.4	39.46	36.97	51.24	1.15	4.26	1.31	2.5	5.52	65.51	5.19	550.41	2.61332	2
66	2	2	172	65	117	68	21.97	283.1	149.8	25.48	26.66	20.08	1.37	6.13	1.89	3.4	5.38	86.78	6.66	333.82	1.2313	2
45	2	1	168	62	138	89	21.97	303.5	151.4	18.8	18.76	23.85	1.47	6.19	2.15	3.3	5.36	64.87	4.62	300.38	0.641516	2
63	2	2	141.5	44	116	60	21.98	283.9	142.1	41.76	46.64	46.22	1.8	5.68	1.44	3.38	11.65	39.03	2.41	244.41	1.6016	2
36	2	1	166	60.6	115	69	21.99	188	186	27.14	33.44	107.24	1.51	4.95	2.06	2.25	4.99	91.4	5.95	323.28	1.22915	1
58	1	2	160	56.3	119	75	21.99	227.4	135.3	15.51	21.79	15.51	2.23	5.92	1.57	3.41	5.02	65.92	5.46	313.57	1.4112	1
58	1	2	161	57	138	82	21.99	231	130.7	12.91	24.74	17.92	6.38	6.28	1.16	3.1	5.79	57.98	5.11	345.42	1.72883	1
49	1	2	159	55.6	115	62	21.99	105	128	9.96	17.07	10.33	0.81	4.75	1.93	2.31	4.99	61.88	3.26	241.82	2.52412	2
70	1	2	143.5	45.3	123	77	22	220	136.9	15.22	20.32	17.95	1.33	4.58	1.56	2.45	5.21	55.89	6.05	257.72	1.65726	1
53	1	2	169.5	63.2	114	66	22	220	120.8	26.23	22.36	15.37	1.57	6.06	1.35	3.64	4.78	53.46	4.93	237.03	1.05178	1
55	1	1	162	57.8	114	64	22.02	173	143	16.51	23.2	9.89	0.79	5.36	2.15	2.58	5.09	67.27	7.33	333.16	1.81523	1
51	2	1	167	61.4	162	116	22.02	264.9	174.8	15.84	20.51	13.14	0.77	4.5	2.36	2	5.2	85.1	5.15	353.6	0.992148	2
73	2	1	162	57.8	116	54	22.02	199.4	139.2	16.36	20.92	34.32	1.09	3.93	1.6	1.9	4.71	89.46	4.72	304	1.89351	2
58	1	1	152.5	51.2	138	89	22.02	235.1	132.7	23.31	19	19.75	1.29	6.63	2.5	3.54	4.97	63.86	7.34	227.68	0.970863	2
35	2	1	166	60.7	117	77	22.03	189.6	163	28.63	27.28	27.58	1.45	5.02	1.82	2.59	4.93	84.14	3.81	366.83	0.94116	1
40	2	2	178.5	70.2	105	60	22.03	179.1	135.8	57.55	48.95	26.5	2.49	3.93	1.34	1.89	4.36	70.26	4.09	263.05	1.4411	1
59	2	1	163.5	58.9	150	77	22.03	166.8	142.9	24.33	32.55	18.08	1.26	5.26	1.68	2.96	5.93	84.45	5.91	381.16	2.33419	2
58	1	2	160	56.4	175	86	22.03	195.2	144.2	34.88	26.39	21.88	10.03	8.61	1.14	4.49	6.19	58.15	4.74	306.48	1.3277	2
42	2	2	165	60	126	82	22.04	185	148	27.9	23.51	45.11	0.91	4.71	1.41	2.72	5.25	69.24	6.29	314.15	1.01048	1
60	1	1	162.5	58.2	132	84	22.04	195.5	141.6	14.42	23.66	15.43	1.56	4.9	1.64	2.64	4.88	66.49	4.94	332.8	1.91221	1
45	1	1	154.5	52.6	110	67	22.04	215.7	128	15.97	18.08	13.29	1.78	5.74	1.75	3.24	4.36	56.15	4.38	192.77	0.943862	1
41	2	2	165	60	130	82	22.04	193.8	164.4	25.72	32.74	66.6	2.7	4.77	1.53	2.39	5.12	76.2	6.6	215.33	1.36576	1
37	1	1	154	52.3	120	73	22.05	276.7	128.4	10.03	15.29	13.45	0.48	3.29	1.63	1.33	4.91	50.7	5.65	255.59	0.645579	1
66	1	1	146	47	129	60	22.05	143.5	128.2	19.19	20.05	26.71	0.87	4.01	1.89	1.84	8.14	47.69	5.97	163.04	2.10508	1
50	1	2	164	59.3	144	95	22.05	247.3	132.6	11.29	15.6	17.72	4.25	7.07	1.34	4.15	5	57.08	4.84	379.71	0.938693	1
69	1	1	156.5	54	133	87	22.05	167.7	141.1	17.94	18.35	18.28	0.71	4.49	1.84	2.06	5.01	64.35	5.93	296.35	1.78255	2
49	2	1	168.5	62.6	125	69	22.05	214.5	148.2	20.02	21.65	18.32	1.57	6.01	1.54	3.45	5.52	87.55	6.1	416.53	1.10534	2
60	2	1	167.5	61.9	116	66	22.06	257	152.9	8.07	12.19	20.04	0.87	4.79	1.98	2.25	5.14	82.4	5.78	255.99	1.00181	1
58	1	1	147.5	48	137	85	22.06	206.4	126.5	18.12	25.37	29.78	0.95	4.02	1.67	2.05	5.03	59.16	5.51	290.41	1.67479	1
40	1	1	167.5	61.9	113	68	22.06	189.8	131.7	27.38	22.8	27.22	1.13	4.65	1.93	2.36	5.02	61.17	4.25	395.87	0.918294	1
48	1	1	155	53	105	52	22.06	253	122.4	20.06	23.91	22.79	1.22	4.61	1.73	2.42	4.93	53.68	4.35	259.32	1.01283	1
65	1	1	155	53	128	79	22.06	123.5	118.6	15.52	29.83	46.24	1.95	4.57	1.41	2.45	5.27	65.52	4.18	367.14	3.98523	1
70	2	1	162	57.9	133	73	22.06	198.3	141	12.92	20.43	20.35	1.05	5.15	1.79	2.77	4.99	102.38	6.4	345.29	2.00638	2
68	1	1	145.5	46.7	155	83	22.06	154.9	133	16.54	25.75	13.72	1.62	4.02	1.04	2.17	5.15	62.97	4.02	298.06	2.7795	2
59	1	1	152	51	121	61	22.07	159.5	126.7	27.68	32.07	23.13	0.48	5.03	2.32	2.18	5.4	61.34	5.7	196.01	2.2548	1
48	2	1	179	70.7	108	66	22.07	133.7	147.8	29.4	29.52	22.91	0.84	4.13	1.79	1.88	5.23	72.7	5.62	327.78	1.95458	1
42	1	1	163.5	59	136	86	22.07	185.6	138	7.43	14.52	16.81	1.81	4.78	1.7	2.59	4.98	49.63	4.24	332	1.20543	1
51	1	1	150.5	50	130	71	22.07	164.7	133.1	15.97	22.79	17.46	0.91	5.55	1.62	2.99	5.21	64.12	4.41	190.23	1.76591	2
53	2	2	172	65.3	127	84	22.07	185.3	152.3	15.18	23.54	47.88	1.47	4.1	1.84	1.94	5.1	65.98	4.54	334.03	1.72811	2
69	1	1	158	55.1	139	60	22.07	99.3	111.3	13.71	23.3	13.52	1.47	5.25	1.98	2.8	5.61	58.75	5.17	296.72	4.37257	2
58	1	1	154	52.4	125	75	22.09	183.1	137.9	11.97	16.8	15.32	1.04	6.55	2.15	3.62	4.89	60.35	4.35	277.49	1.53816	1
55	1	1	150	49.7	105	67	22.09	170	130.8	18.55	24.96	14.02	1.64	3.79	1.83	1.52	5.5	58.56	5.96	283.3	1.87494	1
59	2	1	156.5	54.1	107	60	22.09	229.1	142	7.25	24.27	16.09	0.8	4.71	1.96	2.25	4.98	74.88	9.74	249.62	2.32128	2
49	2	1	162	58	121	80	22.1	288.5	146.7	25.41	23.75	22.96	0.54	4.31	1.65	2.3	4.74	62.02	7.21	212.78	0.800224	1
48	2	1	162	58	139	76	22.1	185.9	150.5	17.78	18.96	17.97	0.99	5.01	1.94	2.35	5.32	74.09	6.41	284.1	1.16101	1
41	2	2	179	70.8	108	69	22.1	298	160	55.7	30.73	66.76	1.11	5.28	1.49	3.16	4.94	85.97	3.59	435.58	0.566503	1
55	1	1	152.5	51.4	150	89	22.1	245.3	131.8	15.44	21.5	34.56	1.33	6.43	2.35	3.46	4.91	55.82	3.78	277.35	1.22682	1
50	1	1	162	58	115	74	22.1	216.5	140.6	12.12	19.23	15.84	1.55	6.5	2.85	3.2	5.08	59.08	5.18	277.16	1.27568	1
48	2	1	164.5	59.8	104	67	22.1	232.7	143	18.23	21.78	44.77	1.21	4.07	1.84	1.82	4.75	89.62	5.79	325.12	1.05223	2
69	2	2	171.5	65	157	81	22.1	272.9	151.3	39.39	27.88	134.31	1.33	3.5	1.61	1.56	7.92	71.52	4.37	394.73	1.12317	2
69	1	2	166	60.9	132	76	22.1	146.8	130.5	29.87	38.35	20.07	1.85	5.54	1.64	3.11	5.45	51.89	3.57	285.25	3.29815	2
51	1	2	156	53.8	159	106	22.11	261.7	142.5	16.81	22.9	22.62	0.97	5.91	1.94	3.11	7.34	69.23	5.37	334.03	1.08847	2
31	1	1	161.5	57.7	104	63	22.12	223.7	122.6	28.94	21.85	76.1	0.65	4.58	1.73	2.35	4.92	61.85	3.8	228.46	0.562857	1
54	1	1	152	51.1	110	70	22.12	168.5	124.6	12.3	20.02	12.46	1.01	5.38	2.27	2.73	5.28	49.87	5.2	219.9	1.82939	1
44	2	1	170.5	64.3	109	74	22.12	220.1	147.9	14.22	22.91	19.16	0.8	4.1	1.43	2.07	4.54	85.32	6.44	405	1.21453	2
59	1	1	160.5	57	140	86	22.13	151.1	130.9	19.73	24.4	14.3	0.67	6.35	2.42	3.39	4.46	54.86	7.92	229.24	2.14493	1
70	1	1	150.6	50.2	123	82	22.13	200.3	125.6	14.33	16.57	16.41	1.53	4.93	1.4	2.66	5.42	61.85	5.36	357.8	1.52974	2
51	2	1	169	63.2	115	69	22.13	183.7	142.4	56.13	31.26	40.09	1.56	4.42	1.12	2.55	3.87	66.85	4.33	239.8	1.15838	2
49	1	1	152.5	51.5	105	65	22.14	174.3	123.8	14.92	20.28	11.54	0.86	5.44	2.55	2.61	4.77	50.87	6.87	269.1	1.47599	1
41	1	1	166	61	119	71	22.14	308.2	111.6	17.21	20.09	15.25	1.17	4.15	1.52	2.08	4.89	52.84	2.88	334.16	0.64423	2
75	1	2	152.5	51.5	124	64	22.14	180.5	112.9	15.56	21.63	20.09	2.34	4.73	1.41	2.57	5.77	76.06	6.78	404.62	2.27843	2
47	1	1	159	56	107	63	22.15	227.6	124.9	15.9	17.27	18.44	0.72	5.28	2.46	2.5	5.39	48.68	7.77	327.82	0.894374	1
38	1	1	153.5	52.2	94	60	22.15	261.5	150.5	25.06	19	23.95	0.74	3.77	1.43	1.84	4.71	54.12	3.9	288.27	0.551537	1
47	2	1	173	66.3	129	81	22.15	286.2	150.3	17.69	28.11	13.52	0.84	4.41	1.38	2.44	5.18	87.52	5.11	329.56	1.09755	1
48	1	2	153.5	52.2	112	62	22.15	204.1	129.5	13.34	14.78	18.72	1.26	5.16	2.03	2.4	4.82	60.01	5.62	257.72	0.951688	1
56	1	1	159	56	115	70	22.15	242.6	136.3	13.18	17.06	20.65	1.29	4.48	1.92	2.25	5.13	60.68	4.79	310.22	1.08472	1
64	2	1	157	54.6	120	70	22.15	196.2	141.9	11.07	22.49	12.07	0.59	3.65	1.85	1.61	4.44	82.11	4.67	325.68	2.20494	2
52	2	1	165	60.3	90	60	22.15	162.8	155.5	10.87	16.13	13	0.87	3.95	1.69	1.96	5.19	74.58	6.37	237.92	1.56267	2
58	2	1	159	56	134	80	22.15	187.9	146.3	15.12	26.11	16.02	0.9	5.6	2.31	2.92	5.32	65.76	5.83	202.38	2.07268	2
59	1	1	153.5	52.2	128	80	22.15	194.6	126.7	31.36	30.73	10.96	1.05	5.7	1.76	3.15	5.42	65.65	8.45	294.16	1.66373	2
67	2	1	159.1	56.1	129	72	22.16	202.4	136	12.19	21.85	14.99	0.72	5.19	2.2	2.68	5.04	69.29	6.44	357.72	2.07164	2
55	1	1	157.5	55	107	64	22.17	211.6	119.4	20.73	26.57	14.44	1.03	3.39	1.62	1.42	4.94	51.88	3.05	188.93	1.51684	1
55	1	2	159.5	56.4	111	70	22.17	247.4	133.9	18.75	18.19	24.19	1.54	5.42	2.09	2.72	5.26	40.47	3.19	277.5	0.933889	1
59	2	2	164.5	60	139	84	22.17	272	153.9	23.86	21.79	22.27	0.96	4.89	2.09	2.4	5.97	76.25	4.06	310.08	0.967621	2
67	1	1	153	51.9	137	69	22.17	170.8	127.3	18.39	25.61	24.47	1.02	3.86	1.83	1.73	4.79	56.6	3.9	268.94	2.34264	2
51	2	2	163	58.9	154	88	22.17	258.2	154.4	19.2	25.29	24.33	1.68	6.63	1.68	3.95	5.22	70.05	4.09	291.77	1.14002	2
67	1	1	141.5	44.4	153	74	22.18	316.3	126.3	46.06	42.04	71.75	1.53	3.3	1.47	1.5	4.98	65.83	3.58	200.46	1.31213	1
50	1	1	146.5	47.6	139	82	22.18	138.9	135.3	20.37	21.58	18.09	1.68	4.25	1.55	2.08	5.2	46	4.87	254.22	1.72117	1
59	2	1	163.5	59.3	133	89	22.18	193	150.2	12.61	21.29	44.29	4.16	4.42	1.19	2.17	5.34	77.51	4.33	358.14	1.83279	1
52	2	1	154	52.6	99	66	22.18	211.2	158.1	11.08	17.95	12.15	0.96	4.04	1.45	2.11	4.8	76.84	6.16	367.76	1.32771	2
72	2	1	166.5	61.5	156	72	22.18	236.6	146.9	12.83	20.62	17.26	1.45	5.6	1.98	3.12	5.77	81.25	8.34	246.64	1.75183	2
54	1	1	150	49.9	137	81	22.18	174.4	132.5	15.95	20.42	14.92	1.94	5.19	1.42	3.06	5.51	51.64	6.49	273.95	1.58315	2
48	2	1	161	57.5	130	95	22.18	165.9	151.7	11.18	18.52	16.59	2.72	5.22	1.21	3.19	4.91	99.47	5.4	460.5	1.60256	2
59	1	1	156	54	108	61	22.19	190.8	127.5	20.16	20.42	20.52	1.04	5.32	1.57	2.92	6.42	61.65	7.33	275.81	1.40632	1
46	1	1	158	55.4	108	63	22.19	283.4	120.2	7.81	14.98	9.63	1.22	4.25	2.03	1.95	4.48	52.68	4.92	225.35	0.87005	1
50	1	1	156	54	141	91	22.19	225.2	134.8	11.75	17.94	14.27	1.29	4.67	1.45	2.47	5.09	50.68	6.45	178.09	1.162	1
55	1	2	160	56.8	125	71	22.19	161.6	131.3	25.91	28.37	20.98	1.43	5.02	1.67	2.58	4.59	62	5.05	379.42	1.89691	1
37	2	1	165.8	61	102	67	22.19	239.4	149.6	29.47	21.45	22.24	1.44	4.67	1.35	2.52	5.15	77.14	4.35	383.21	0.610682	2
75	1	1	156	54	130	65	22.19	201	128.1	34.58	31.1	37.46	1.45	5.48	2.34	2.76	5.05	73.19	4.11	356.85	1.97339	2
83	1	1	156	54	151	69	22.19	145.3	113.3	15.33	23.15	36.82	1.56	2.84	1.08	1.29	7.43	77.06	5.02	344.46	3.37748	2
45	2	1	175	68	119	77	22.2	251	142.8	13.38	20.37	50.62	0.71	5.52	2.12	2.67	5.79	87.33	8.46	391.88	0.998394	1
53	2	1	169	63.4	130	72	22.2	225.3	140.9	20.5	21.06	26.85	0.79	4.95	2	2.31	4.83	48.89	6.66	256.57	1.0942	1
60	2	1	167	61.9	104	72	22.2	187.6	151.4	13.71	15.3	31.35	1.41	6.01	2.17	3.25	5.22	84.39	9.5	282.73	1.32157	1
53	2	1	169	63.4	114	68	22.2	201.9	146.5	26.32	27.04	35.69	1.12	5.38	1.61	3.08	5.5	86.19	7.32	258.41	1.38358	2
67	2	2	167	61.9	131	84	22.2	169	158.3	11.85	14.56	20.28	1.23	4.07	1.74	1.98	4.9	85.29	5.61	462.51	1.67683	2
55	1	1	154.5	53	111	66	22.2	216.4	113.8	17.67	17.79	20.83	1.25	4.41	2.13	1.83	5.06	55.21	9.36	285.85	1.07563	2
54	1	1	163	59	108	64	22.21	138.4	111.9	29.41	20.59	64.5	0.87	3.64	1.21	1.94	5.05	51.15	6.81	273.67	1.48138	1
48	2	1	163	59	125	75	22.21	174.8	151.2	13.64	25.02	31.17	1	4.1	1.89	1.99	5.47	75.49	5.07	283.85	1.86029	1
52	1	1	153	52	143	80	22.21	272	110.3	12.84	18.4	12.58	1.08	4.61	1.77	2.36	4.48	51.07	6.03	245.35	0.98168	1
54	1	1	153	52	122	83	22.21	259.9	123.5	14.78	24.82	19.72	1.42	7.14	1.64	4.4	5.18	48.71	5.09	258.15	1.34138	1
44	2	1	166	61.2	134	85	22.21	260.4	157.5	16.5	20.29	56.66	1.47	5.03	2.09	2.51	5.63	92.57	6.27	365.5	0.844018	1
32	1	1	158.5	55.8	95	61	22.21	165.3	114.9	9.89	16.42	11.73	1.58	4.21	1.69	2.1	4.89	55.86	6.56	210.6	1.01077	1
62	2	1	170	64.2	113	72	22.21	223.6	147.3	16.54	15.16	85.52	1.04	3.53	1.21	1.76	9.69	64.6	6.58	251.58	1.0336	2
71	2	1	158.5	55.8	145	70	22.21	449.1	115.1	13.37	20.92	42.25	1.49	4.75	1.36	2.65	9.54	62.47	4.9	302.5	0.904506	2
68	1	2	167.5	62.3	157	90	22.21	195.1	129.8	15.57	18.5	18.17	1.68	6.13	1.8	3.6	5.26	63.93	6.42	251.78	1.6341	2
35	2	1	186.5	77.3	126	74	22.22	159.6	139.6	13.99	17.27	21.57	1.06	4.09	1.57	2.01	5.18	77.54	6.18	399.39	1.01256	1
35	2	1	167	62	107	71	22.23	276.6	148.6	25.19	15.97	42.43	0.75	3.65	1.11	2.07	4.89	71.3	3.9	390.99	0.402631	1
84	2	1	164	59.8	158	79	22.23	101.9	126.3	42.02	68.1	29.85	0.79	4.05	1.97	1.74	5.1	66.35	6.86	405.97	8.66013	1
51	1	1	158	55.5	117	75	22.23	161	125.3	12.2	21.8	13.9	0.94	4.79	1.71	2.6	5.09	62.59	5.09	200.72	1.97706	1
69	1	2	158	55.5	156	78	22.23	232.2	124.7	13.46	18.1	23.55	1.28	6.44	1.64	3.71	6.44	56.02	6.48	462.03	1.46603	2
78	2	1	165.5	60.9	139	79	22.23	239.6	138.1	13.22	16.88	19.38	1.68	4.21	0.96	2.48	7.29	84.89	5.53	407.19	1.51135	2
53	2	1	167.5	62.4	134	88	22.24	210.3	152.2	11.08	17.19	13.86	0.92	3.76	1.77	1.72	4.54	61.97	7.57	165	1.3015	1
50	1	1	156.5	54.5	114	81	22.25	280.2	133.5	17.11	27	10.62	0.95	4.24	1.98	2	4.73	50.88	4.5	255.99	1.16477	1
48	1	1	156.5	54.5	110	71	22.25	221.9	131.3	13.08	20.16	14.71	1.84	4.16	1.59	2.1	4.58	48.78	4.17	313.69	1.20579	1
56	2	2	168	62.8	123	83	22.25	164.1	160.1	51.69	31.01	27.36	1	5.02	1.62	2.78	4.85	62.21	4.9	389.54	1.4719	2
49	2	2	170.5	64.7	131	83	22.26	217.2	157.2	39.22	29.49	78.73	2.45	5.79	1.62	3.31	6.45	65.51	5.72	562.27	1.06232	2
71	1	1	159	56.3	173	74	22.27	190.6	132	13.07	22.12	13.9	1.32	5.42	1.61	3.05	5.72	55.13	4.81	342.51	2.2792	1
50	1	1	155	53.5	139	83	22.27	187.7	115.9	18.94	20.92	23	1.52	4.79	1.8	2.5	4.79	52.9	4.98	242.63	1.28049	1
57	1	2	146.5	47.8	131	79	22.27	234.9	141.9	35.51	29.63	38.62	2.77	4.02	0.92	2.21	5.43	53.69	5.16	271.26	1.20656	1
52	2	1	160	57	114	74	22.27	149.5	159.6	20.19	17.89	57.88	2.86	5.8	1.12	3.73	4.57	78.7	6.84	339.63	1.38486	1
72	2	1	160	57	144	84	22.27	184.2	134.5	13.46	24.54	14.38	0.73	4.21	1.89	1.98	5.12	70.74	7.18	242.38	2.61454	2
55	1	1	160	57	101	55	22.27	112.7	119.4	19.05	26.08	20.85	0.88	4.23	1.96	2.04	5.05	57.22	3.9	287.31	2.91608	2
59	1	1	158	55.6	149	93	22.27	223.9	142.4	17.91	19.31	18.33	0.99	8.15	2.14	4.95	5.29	64.53	3.65	242.16	1.20235	2
60	1	2	160	57	136	79	22.27	219	127.9	17.21	20.75	33.19	2.11	5.55	1.46	3.18	5.36	61.91	7.06	330.53	1.37036	2
34	1	1	157.7	55.4	91	60	22.28	139.2	125.9	19.44	20.25	11.82	0.72	3.89	1.34	2.11	4.83	48.49	3.63	236.63	1.1218	1
53	2	1	176	69	138	90	22.28	220.3	151.1	21.62	31.38	14.13	0.89	4.27	2.33	1.65	6.82	86.2	4.76	308.88	1.62363	1
65	2	1	164.5	60.3	136	68	22.28	197.3	144.1	41.38	30.71	18.67	0.57	3.41	1.5	1.51	6.18	70.86	7.19	256.03	1.57279	2
59	2	1	174	67.5	120	75	22.29	180.4	140.1	34.57	24.89	34.63	0.76	3.51	1.11	1.85	4.8	92.64	7.2	470.27	1.38449	1
58	2	2	167.2	62.3	133	77	22.29	233.9	145.5	15.59	20.63	22.78	1.61	4.71	1.92	2.48	5.34	82.44	6.82	379.82	1.29561	1
70	2	1	159.9	57	128	74	22.29	245.5	144.2	17.83	26.03	23.01	1.1	5.36	1.48	3.11	5.17	63.06	4.86	310.9	1.7577	2
47	1	1	149	49.5	125	75	22.3	216.5	127.3	13.48	15.7	15.69	1.11	5.05	1.47	2.87	5.19	60.72	3.55	212.57	0.928313	1
70	1	1	153	52.2	133	66	22.3	178.3	138.8	20.17	28.47	19.09	3.08	6.19	1.84	3.36	5.11	51.58	5.51	388.52	2.48875	2
53	1	2	167.5	62.6	94	61	22.31	176.3	123.4	12.99	22.56	10.78	0.74	3.62	1.54	1.6	4.93	59.39	4.95	276.77	1.88173	1
59	1	2	151.5	51.2	118	72	22.31	177.3	130.8	18.41	25.13	22.77	1.12	3.13	1.4	1.41	5.14	44.35	4.97	362.32	1.94899	2
63	2	2	164	60	172	91	22.31	147.1	167.9	28.67	28.32	23.18	2.09	3.82	1.37	1.9	6.35	63.25	5.42	402.85	2.2652	2
58	1	1	157	55	120	73	22.31	170.7	139.6	13.72	21.34	14.6	3.06	4.37	1.27	2.25	5.26	53.83	4.5	351.66	1.95755	2
72	2	1	160.5	57.5	138	87	22.32	98.1	140.7	20.63	34.11	24.94	0.99	3.97	1.43	2.07	4.98	80.3	4.34	320.76	5.51183	1
82	1	1	151	50.9	146	88	22.32	298	121.6	9.25	19.04	19.72	1.39	5.21	1.79	2.86	5.41	59.17	5.81	200.28	1.72264	1
56	1	2	160.5	57.5	158	92	22.32	255.6	139.8	22.18	23.92	42.03	1.8	4.84	1.7	2.46	7.06	59.13	6.82	420.2	1.11278	1
52	1	1	142	45	113	70	22.32	193.5	131.1	22.47	23.59	18.69	2.34	4.73	1.58	2.44	5.42	50.15	5.88	199.34	1.33736	1
71	2	1	163	59.3	161	99	22.32	181.2	159.1	13.94	33.5	30.61	1.47	5.54	1.46	3.14	6.26	95.96	4.06	404.65	3.51571	2
53	1	1	149.5	49.9	121	72	22.33	115.6	138.9	15.5	19.81	15.57	1.48	4.75	1.38	2.7	5.48	58.44	4.42	292.18	2.30694	1
47	2	2	174.5	68	126	85	22.33	220.1	148.2	13.76	24.03	28.6	2.12	4.52	1.7	2.16	5.42	78.18	4.46	450.7	1.38332	1
59	1	1	154.5	53.3	100	60	22.33	121	129	23.86	29.41	26.23	0.98	4.79	2.34	2.08	4.84	67.73	3.85	263.62	2.9358	2
73	1	2	146	47.6	154	72	22.33	227	126.5	13.24	18.29	23.11	4.46	7.49	1.64	4.34	5.32	54.41	4.75	278.83	1.61647	2
35	2	1	177.5	70.4	117	67	22.34	177.9	155.7	15.02	17.2	14.83	1.16	4.9	1.96	2.36	5.84	90.22	4.48	480.19	0.873143	1
61	2	2	161	57.9	99	60	22.34	166.3	124.6	17.93	17.2	18.03	1.77	3.81	1.22	1.91	6.49	69.2	5.46	342.28	1.48996	1
41	2	2	167	62.3	124	83	22.34	223.6	157.8	42	28.6	59.06	1.01	5.97	1.82	3.26	4.49	64.24	5.16	417.72	0.809195	2
70	1	1	154	53	128	84	22.35	154	136.4	14.02	20.64	8.2	0.94	6.7	2.24	3.59	5.65	63.92	3.39	193.71	2.50561	1
31	1	1	158	55.8	106	60	22.35	256.2	125.7	14.06	16.49	13.85	0.97	4.27	1.9	2.02	4.9	55.18	3.4	272.23	0.532121	1
51	1	2	147	48.3	157	78	22.35	163.4	135.7	42.94	29.35	188.07	10.18	6.8	1.16	3.28	6.05	55.72	4.07	377.1	1.39796	1
62	1	1	155	53.7	119	65	22.35	306.5	127.9	23.2	25.98	23.87	1.05	4.23	1.29	2.33	4.8	54.72	7.14	266.32	1.09108	2
61	2	1	166	61.6	131	85	22.35	161.8	144.8	25.57	25.86	29.9	1.26	5.17	1.93	2.65	4.11	85.84	4.9	375.37	1.92803	2
80	2	2	154	53	136	68	22.35	275.9	168	29.28	16.53	25.06	1.62	3.63	1.36	1.7	5.51	77.62	7.34	387.52	0.885779	2
58	2	1	161.5	58.3	127	82	22.35	230.5	144.6	22.48	25.54	20.45	1.63	5.25	1.45	2.87	5.38	74.85	7.7	395.37	1.35544	2
39	2	2	179.5	72	137	89	22.35	163.8	163.5	45.83	31.45	35.49	2.65	5.65	1.16	3.24	12.51	58.8	5.52	339.62	1.10611	2
58	1	1	152.5	52	139	81	22.36	192.6	130.1	4.47	15.67	10.25	0.41	4.94	3.12	1.82	5.32	59.43	6.03	215.39	2.23196	1
64	2	1	166.5	62	140	86	22.36	213.8	145.3	31.87	18.04	59.98	2.12	5.94	1.23	3.64	7.16	71.3	8.36	468.6	0.956572	1
43	1	1	151	51	128	78	22.37	224.1	136.4	21.68	25.07	17.33	0.57	4.48	2.34	2	5.48	58.24	6.91	294.96	1.03312	1
58	1	2	149.5	50	130	77	22.37	204.3	131	21.92	24.38	12.25	0.87	5.19	1.97	2.62	4.73	51.27	4.49	182.01	1.47834	1
56	1	1	149.5	50	134	85	22.37	187.3	122	18.17	21.38	29.62	1.1	4.62	1.9	2.13	4.9	57.98	6.77	286.17	1.49962	1
66	1	1	153.5	52.7	144	75	22.37	253.5	132.8	11.58	19.4	16.85	2.09	5.46	1.27	3.14	5.71	72.65	5.5	537.89	1.48427	1
70	1	1	151	51	124	73	22.37	173.4	139.4	14.33	23.08	18.42	1.18	5.59	1.8	2.9	6.3	55.86	8.37	298.84	2.46128	2
60	1	1	151	51	138	82	22.37	220.4	137	13.56	23.76	15.44	1.19	5.63	2.26	2.73	5.16	58.82	7.81	509.99	1.75653	2
65	1	1	151	51	139	61	22.37	134.3	118.4	18.19	22.9	14.45	1.36	4.37	1.85	2.17	5.85	57.09	5.54	253.79	2.5987	2
43	2	1	175.5	68.9	131	73	22.37	185.5	163.1	21.74	23.02	14.58	1.42	5.77	2.02	3.01	5.43	89.87	2.77	269.64	1.14446	2
50	2	1	164.5	60.6	144	93	22.39	192.5	155.4	22.64	28.81	35.95	0.76	4.63	2.92	1.63	5.21	78.8	4.01	416.14	1.57269	1
55	2	1	173	67	104	73	22.39	226.8	160.3	12.13	16.16	11.53	0.93	3.43	1.21	1.69	4.71	67.99	5.45	286.88	1.1252	1
40	2	2	173	67	133	80	22.39	218.5	149	16	21.29	26.97	1.51	3.68	1.2	1.87	5.34	83	4.28	535.58	0.974371	1
58	1	1	159	56.6	145	79	22.39	191.9	128.5	29.43	32.12	18.73	0.53	4.63	2.21	1.96	5.73	61.33	5.12	279.75	1.78951	2
54	2	1	169	64	111	67	22.41	232.9	153.2	26.58	24.27	18.78	0.77	3.39	1.26	1.61	4.74	71.66	7.88	279.02	1.09148	1
60	2	1	178	71	121	77	22.41	168.1	138.2	14.5	16.35	18.96	1.36	5.27	1.75	2.94	4.83	83.03	4.95	340.15	1.53256	1
55	1	2	154.5	53.5	151	70	22.41	178.2	137.5	20.45	21.34	22.03	1.1	4.72	1.33	2.73	4.64	66.66	5.3	372.37	1.45647	2
50	2	2	169	64	142	78	22.41	267.5	123.6	13.87	20.87	35.95	1.23	5.16	2.18	2.5	4.84	60.86	4.03	251.49	1.04744	2
60	1	2	154.5	53.5	132	70	22.41	192.4	132.6	24.06	20.61	78.17	2.94	5.32	1.17	3.12	6.09	67.03	6.3	377.35	1.31032	2
48	1	1	156.5	54.9	126	82	22.42	269.8	110.8	15.25	22.19	16.08	1.76	5.41	1.6	2.88	5.34	55.9	5.54	379.01	1.01093	1
48	2	1	169.5	64.4	129	72	22.42	181.2	147.9	30.48	20.01	32.14	1.77	4.36	1.56	2.26	5.06	62.27	3.79	276.17	0.960114	1
40	1	2	156.5	54.9	104	60	22.42	231.1	136.4	22.93	21.4	24.9	2.27	5.59	1.51	3.23	5.16	55.77	5.22	369.39	0.77352	1
66	1	1	156.5	54.9	102	60	22.42	172	126.6	18.65	19.46	50.97	1.52	5.23	1.68	2.83	5.77	43.4	8	256	1.7291	2
60	1	2	156.5	54.9	144	84	22.42	208.6	115.5	9.51	14.78	28.63	1.89	6.04	1.67	3.52	5.57	48.31	4.77	209.51	1.37855	2
49	1	2	166	61.8	117	69	22.43	178.5	130.6	17.85	27.66	16.94	0.97	4.17	1.51	2.09	5.02	62.33	9.86	288.32	1.79718	1
39	1	1	158	56	101	61	22.43	193.6	120.3	19.79	27.47	4.6	1.16	6.78	2.65	3.39	4.57	115.5	7.77	416.31	1.24393	1
59	2	2	163	59.6	112	74	22.43	209.4	166.3	17.45	22.21	24.26	1.19	4.56	1.44	2.59	4.79	113.2	8.61	621.52	1.49805	1
60	1	1	150.5	50.8	121	74	22.43	177.5	131.7	13.16	25.41	15.25	1.19	5.19	1.9	2.65	4.64	58.94	5.31	286.51	2.36772	1
66	2	1	171	65.6	138	77	22.43	180.9	159.2	18.84	22.16	18.33	1.21	4.6	1.85	2.09	5.39	62.29	5.94	285.23	1.86266	1
48	2	1	170.1	64.9	106	68	22.43	270.7	150.3	13.31	19.79	35.81	1.99	5.34	1.73	2.71	4.79	71.61	3.56	381.57	0.961855	1
61	1	1	158	56	107	69	22.43	186.9	138.2	17.4	21.76	25.19	0.9	5.99	2.01	3.09	5.52	67.86	4.95	357	1.70257	2
53	2	1	163.5	60	133	83	22.44	232.9	136.2	14.5	17.31	18.04	1.21	4.69	1.58	2.55	4.16	76.52	6.63	366.17	1.03447	1
60	1	2	156	54.6	158	82	22.44	137.1	134	17.71	19.93	22.73	0.87	3.88	1.4	2	5.21	51.2	5.78	268.67	2.07258	2
69	2	1	165	61.1	148	70	22.44	166.1	156.5	25.3	23	17.29	0.96	4.77	1.6	2.5	7	76.68	6.29	354.16	1.89953	2
68	1	2	153.5	52.9	171	93	22.45	181.3	128.5	19.07	22.51	15.32	0.43	4.86	2.31	2.2	5.74	76.24	7.49	371.62	1.93335	1
53	1	1	155.5	54.3	118	77	22.46	205.4	126.8	16.45	19.83	12.19	0.59	4.99	2.25	2.25	6.03	56	4.84	215.59	1.26158	1
47	2	2	170.5	65.3	154	102	22.46	325	167	29.86	32.55	150	1.71	5.18	1.85	2.75	5.33	71.46	5.03	376.64	0.861431	1
74	1	1	152	51.9	146	90	22.46	205.5	124	15.2	21.54	15.13	1.84	7.12	1.72	4.11	6.04	68.78	6.19	254.85	1.9895	1
45	2	2	170	64.9	128	83	22.46	259.5	140.9	60.29	26.53	59.9	3.06	4.65	1.12	2.64	5.01	75.05	4.48	392.96	0.592502	1
60	1	1	156.5	55	134	79	22.46	117	136	33.28	34.4	36.29	1.29	5	1.59	2.77	5	54.84	4.75	287.84	3.05796	2
66	1	1	151	51.2	170	90	22.46	297.3	112.7	17.12	20.84	34.84	1.85	4.74	1.23	2.81	5.02	48.53	5.6	285.95	1.11814	2
41	1	1	161.5	58.6	94	66	22.47	215.3	125.1	10.29	15.05	8.26	0.88	3.47	1.19	1.83	4.69	69.7	3.48	199.64	0.893447	1
52	2	2	172.8	67.1	113	73	22.47	226.8	155	28.4	24.75	52.03	3.32	4.96	1.39	2.85	5.89	92	5.83	402.01	1.06482	1
55	2	2	166.5	62.3	139	76	22.47	197.4	147.5	17.28	16.96	26.48	1.53	4.52	1.23	2.42	14.02	63.61	6.33	395.5	1.13676	2
26	1	1	162	59	102	72	22.48	299.6	131	9.11	13.37	17.73	0.99	4.57	1.65	2.44	4.82	66.47	3.98	424.9	0.384418	1
60	1	1	160.5	57.9	130	80	22.48	113	124.4	26.98	34.1	54.36	1.23	5.96	1.96	3.3	5.81	52.89	6.83	287.52	3.48583	1
33	1	1	162	59	118	78	22.48	239.6	129.9	14.86	19.72	24.97	1.63	4.64	1.41	2.5	4.86	47.61	5.43	297.86	0.704571	1
58	1	2	155	54	117	56	22.48	195.4	127.5	25.28	35.06	29.76	1.7	4.84	1.68	2.63	6.03	60.99	5.94	286.33	2.06979	1
54	1	1	149	49.9	123	74	22.48	187.7	141.7	26.15	28.33	20.53	1.97	5.09	1.55	2.61	4.56	70.18	4.05	236.98	1.59382	1
70	1	2	155	54	113	73	22.48	309.1	143.4	18.59	20.87	49.7	2.94	5.38	1.31	2.92	6.04	80.11	9.26	385.89	1.09618	1
71	1	1	155	54	153	69	22.48	113.5	119.7	10.35	23.29	13.12	0.93	4.75	1.97	2.43	4.76	70.02	5.55	311.71	4.52858	2
73	2	1	163.5	60.1	113	69	22.48	181.9	146.7	20.26	19.58	20.93	0.98	4.98	1.55	2.83	4.44	70.58	4.48	469.46	1.74575	2
67	1	1	162	59	100	67	22.48	189.8	137.6	14.54	23.67	14.21	1.24	4.2	2.22	1.81	4.67	67.34	4.7	224	2.19126	2
58	2	2	165	61.2	148	86	22.48	360.9	146.6	23.5	19.13	29.46	1.37	5.49	1.55	3.21	9.29	67.52	5.26	199.91	0.634194	2
54	1	1	157.5	55.8	108	62	22.49	202.4	116.2	7.84	25.33	10.08	0.87	5.35	2.08	2.67	3.81	66.94	6.78	395.81	2.41357	1
38	1	1	165.5	61.6	95	54	22.49	220.4	139.2	26.51	25.63	12.26	1.34	4.85	1.77	2.5	4.52	57.71	3.21	293.92	0.858254	1
57	2	1	164	60.5	108	73	22.49	173	159	20.5	24.22	42.62	1.43	4.77	1.36	2.6	5.21	76.76	3.24	317.49	1.76249	1
64	1	2	160.6	58	138	85	22.49	195.6	131.2	15.11	28.34	13.15	1.53	5.61	1.59	3.38	4.89	66.17	4.93	323.57	2.3855	1
43	2	1	170	65	120	60	22.49	239	140	41.46	43.45	88.67	0.74	4.94	1.81	2.67	4.87	69.07	5.47	291.91	1.21408	2
64	1	1	143	46	166	107	22.49	166.4	139.2	18.73	30.15	31.94	4.21	5.75	1.48	2.95	5.73	40.53	5.13	413.38	2.67945	2
38	1	1	154.5	53.7	102	61	22.5	227.8	127.8	17.26	25.08	26.04	0.99	3.68	1.26	2.02	4.79	47.68	4.17	365.5	1.00702	1
58	1	1	154.5	53.7	108	60	22.5	265.6	127.5	15.2	25.07	13.95	0.67	6.19	2.34	3.1	4.12	59.8	5.72	355.08	1.40421	2
60	2	1	166	62	114	78	22.5	203.3	152	10.15	15.85	13.3	1	5.12	1.59	2.9	5	75.64	6.01	279.53	1.46828	2
71	2	1	166	62	135	80	22.5	168.2	165.4	16.49	26.01	33.5	1.77	3.6	1.14	2.05	4.85	99.77	4.79	531.22	2.70372	2
69	2	1	161.5	58.7	136	75	22.51	203.3	136.1	22.04	25.94	21.51	1.31	4.59	1.75	2.39	5.2	70.68	7.12	384.03	1.87532	1
58	2	1	168.5	63.9	115	73	22.51	209.8	147.2	18.96	20.82	28.31	1.41	3.23	1.15	1.7	6.63	75.42	7.34	446.39	1.32186	2
59	2	1	171.5	66.2	135	74	22.51	204	147.2	15.41	20.26	44.52	1.44	4.61	1.58	2.5	7.93	54.98	3.92	311.28	1.49266	2
68	2	2	163	59.8	136	77	22.51	199.4	141.2	11.04	14.82	3.81	1.51	4.79	1.68	2.6	6.64	78	4.01	397.55	1.52106	2
63	1	1	149	50	113	60	22.52	281.5	127.2	19.43	21.06	10.92	1.57	4.46	1.49	2.41	5.1	51.34	4.54	223.62	1.06926	1
55	2	2	169.5	64.7	94	66	22.52	199.2	139.3	35.73	28.69	82.05	1.14	3.43	1.32	1.65	5.49	78.24	5.02	288.23	1.32522	2
48	1	1	159.5	57.3	168	87	22.52	172.6	141.2	22.01	30.33	24.91	1.23	3.94	1.46	1.91	5.42	59.18	3.19	181.33	1.79789	2
74	1	1	154	53.4	160	68	22.52	101	141	27.84	32.38	12.82	1.39	4.25	1.74	1.83	7.44	64.48	5.05	352.53	4.49627	2
59	2	1	158.5	56.6	139	87	22.53	174.1	148	17.56	21.75	25.12	0.81	3.54	1.14	1.85	4.95	87.12	7.41	394.47	1.75894	1
34	2	2	180	73	108	72	22.53	232.9	139.5	12.63	16.28	38.17	0.92	3.66	1.57	1.82	5.08	68.74	5.35	454.19	0.668747	1
56	1	1	157.5	55.9	134	87	22.53	320.9	126.1	16.85	25.29	27.25	2.7	5.11	1.19	2.94	5.57	55.01	5.33	268.12	1.07515	1
28	2	1	171.1	66	148	90	22.54	232	155	15.46	18.25	11.14	0.77	3.36	1.16	1.7	4.74	64.45	4.47	322.17	0.560181	1
57	1	1	147	48.7	117	82	22.54	131.7	121.2	12.03	24.76	11.14	0.94	4.64	2.55	1.89	5.24	61.32	5.13	240.77	3.08963	1
50	1	1	164.5	61	117	78	22.54	205.9	133.1	11.37	18.19	12.34	1.13	4.99	1.92	2.62	5.18	64.96	6.59	356.95	1.30998	1
61	2	2	171	65.9	145	89	22.54	186.6	140.6	15.7	30.37	45.27	1.21	4.69	1.86	2.29	4.65	90.86	5.31	389.75	2.50561	2
72	2	1	164.5	61	142	83	22.54	246.1	148.5	16.14	18.1	35.84	1.55	5.19	1.36	3.08	8.5	74.02	6.77	252.05	1.3181	2
52	1	1	159	57	184	110	22.55	242.1	143.8	26.72	31.15	15.73	1.15	5.32	2.29	2.49	5.74	47.99	4.18	173.09	1.29434	1
69	1	1	157	55.6	155	78	22.56	148.7	123.6	18.12	21.95	16.46	0.63	4.72	2.06	2.28	4.87	68.17	9.36	281.55	2.39273	1
53	2	1	174	68.3	101	62	22.56	249.1	134.8	9.15	21.78	34.77	1.21	4	1.68	1.82	4.51	67.37	5.31	382.55	1.53197	1
31	1	1	155	54.2	124	85	22.56	258.6	136.4	15.12	16.47	27.42	2.31	4.51	1.07	2.8	5.1	70.52	2.25	277.75	0.507751	1
54	1	1	156	54.9	118	66	22.56	242.1	137.6	17.2	20.63	15.17	1.3	4.55	1.57	2.31	4.56	59.7	5.08	324.11	1.10952	2
69	2	1	170	65.2	137	81	22.56	458.5	132.9	13.03	16.39	47.12	1.35	4.26	1.27	2.41	4.77	82.17	5	342.43	0.683308	2
51	2	1	170	65.2	123	77	22.56	284	155	16.45	26.56	18.34	1.54	3.78	1.54	1.78	4.38	86.47	4.26	239.89	1.17597	2
32	1	1	152.5	52.5	112	60	22.57	203.5	120.7	19.98	18.56	20.73	0.81	3.61	1.64	1.68	4.69	56.87	4.51	239.12	0.652929	1
56	1	1	157.5	56	139	69	22.57	158.3	84.4	9.77	19.38	13.9	1.62	2.87	1.06	1.38	4.75	52.64	4.36	288.19	2.19338	1
70	1	1	146	48.1	145	77	22.57	262.1	129.8	15.56	21.1	23.41	0.83	4.97	2.24	2.5	5.13	49.17	7.78	301.85	1.42859	2
40	2	2	171	66	109	74	22.57	328.9	173	24.35	27.16	53.63	1.45	4.41	1.36	2.44	4.91	64.98	4.61	338.08	0.669386	2
69	2	1	151.5	51.8	132	80	22.57	235.2	128.3	16.76	24.16	16.19	1.88	4.61	1.54	2.3	5.08	68.1	4.61	405.38	1.7313	2
56	2	2	162.5	59.6	132	91	22.57	239.9	154.9	20.06	24.06	27.88	2.04	4.08	1.12	2.25	5.81	62.11	4.56	274.35	1.25397	2
53	1	2	163	60	127	81	22.58	213	134.8	69.84	33.89	21.9	1.67	5.43	1.73	2.88	5.5	46.47	6.18	386.75	1.00906	1
49	1	1	161.5	58.9	115	75	22.58	266.5	105.7	17.03	22.44	25.35	1.93	3.75	1.22	1.93	4.85	54.49	3.07	230.52	0.999803	1
74	2	2	160	57.8	139	68	22.58	198.5	156.5	26.87	27.69	69.05	2.83	5.51	1.07	3.48	7.33	92.02	7.64	343.77	1.99141	2
69	1	1	153.5	53.2	138	62	22.58	321.5	80.4	8.29	13.83	19.79	2.95	4.8	1.14	2.81	10.93	49.87	4.97	289.04	1.03089	2
60	1	2	152	52.2	115	74	22.59	164.7	140.5	70.74	43.1	84.05	1.22	4.33	1.88	2.09	6.62	37.83	4.64	346.5	1.86682	1
54	2	1	158.3	56.6	119	68	22.59	141.6	129.2	23.17	23.78	115.64	1.27	5	1.39	2.9	6.02	99.22	5.94	538.59	1.88399	1
68	2	1	167	63	137	80	22.59	276.6	138.1	26.3	29.99	32.35	0.87	3.49	1.88	1.46	6.45	76.47	6.93	269.87	1.43766	2
54	2	1	165	61.5	115	80	22.59	155.7	137.8	17.82	26.91	27.37	2.11	5.53	2.07	2.77	5.28	77.77	5.11	296.24	2.21088	2
58	2	1	168	63.8	125	77	22.6	243.5	155.4	48.76	37.49	66.94	0.58	4.28	1.63	2.06	5.3	77.39	3.22	332.17	1.27883	1
53	2	1	170.5	65.7	110	77	22.6	148	152.1	34.62	32.74	20.53	0.7	4.44	1.71	2.2	5.12	74.77	6.14	288.57	1.99264	1
66	1	1	153	52.9	124	69	22.6	210	130	15.82	20.88	11.76	1.03	4.36	1.41	2.44	5.17	46.04	6.07	128.91	1.64988	2
72	2	1	156	55	178	96	22.6	251.2	141.6	10.71	31.08	123.1	1.1	5.67	1.97	3.17	5.75	52.65	4.83	374.07	2.72207	2
55	1	2	162	59.3	167	97	22.6	233.6	123.5	15.7	22.18	19.76	1.15	4.47	1.63	2.17	5.47	64.48	6.09	350.53	1.31796	2
54	2	1	162	59.3	154	92	22.6	151.4	153.3	23.74	22.43	47.42	2.08	4.69	1.66	2.52	6.57	59.53	6.37	280.85	1.64194	2
69	1	2	151.5	51.9	137	80	22.61	163	133.9	19.66	24.38	16.43	1.48	5.02	1.24	2.82	5.15	70.96	5.09	350.24	2.32757	2
58	1	1	154.5	54	123	67	22.62	158.9	126.9	20.67	34.04	15.2	0.8	3.48	1.56	1.51	4.85	67.51	6.11	271.28	2.7329	1
51	1	1	156.5	55.4	132	70	22.62	254.9	140	35.16	22.93	15.55	1.11	7.18	2.25	4.05	4.75	62.87	6.9	256.26	0.773713	1
59	1	1	154.5	54	143	78	22.62	178.8	126.8	15.51	21.2	9.87	0.92	6.32	1.71	3.66	4.92	69.89	8.73	302.45	1.77629	2
72	2	1	161.5	59	166	89	22.62	221	152	12.45	21.24	34.31	1.59	4.95	2.25	2.24	5.22	81.64	5.53	345.71	1.96115	2
71	2	2	169	64.6	139	77	22.62	185.2	169	11.44	24.33	23.59	3.53	6.67	1.14	4.16	9.13	99.55	5.68	390.08	2.7577	2
63	1	1	148.5	49.9	135	62	22.63	116.9	141.2	14.91	24.49	25.32	0.97	5.07	1.62	2.67	4.5	52.65	4.62	233.82	3.41803	1
66	1	1	158	56.5	105	76	22.63	190.5	131.9	18.5	20.52	20.14	1.06	5.3	2.32	2.64	5.63	57.75	5.92	331.82	1.65288	1
54	2	1	171	66.2	122	60	22.64	218.6	145.8	23.23	21.01	62.96	2.63	5.38	1.26	3.24	5.55	75.56	5.4	415.73	1.07682	1
58	1	1	153	53	120	76	22.64	197.4	137.8	12.41	16.43	14.13	2.81	5.59	1.59	3.14	4.91	45.74	3.58	301.1	1.37035	1
74	2	2	165.5	62	170	104	22.64	204.3	146.4	16.61	21.79	25.28	1.34	5.17	1.36	3.01	6.5	80.68	4.33	452.5	1.93658	2
43	2	1	169	64.7	101	60	22.65	133.9	154.1	13.32	18.05	13.2	0.72	3.57	1.12	1.88	4.56	84.71	5.18	388.01	1.58823	1
32	2	1	169.4	65	118	70	22.65	196.8	139.5	21.8	29.59	19.88	0.87	4.42	2.18	2	5.22	84.43	5.02	429.46	1.03048	1
55	1	2	166.5	62.8	126	80	22.65	238.6	128.7	25.91	24.53	27.62	1.37	5.73	1.37	3.28	5.08	53.2	4.61	372.54	1.11085	1
50	1	1	166.5	62.8	110	72	22.65	224.4	132.5	18.56	22.63	19.15	1.75	5.69	1.63	3.11	5.29	62.66	4.97	301.69	1.17042	1
60	2	1	172	67	163	93	22.65	185.7	158.6	24.44	26.26	121.28	4.18	3.94	1.66	1.57	9.15	73.81	4.2	328.45	1.71626	1
69	2	1	172	67	124	72	22.65	181	166.3	14.63	19.29	18.18	0.76	4.25	1.47	2.29	4.66	74.14	6.14	262.38	1.92256	2
45	1	1	151.5	52	105	70	22.66	232.8	128.4	20.24	20.44	18.48	0.86	5.94	2.09	2.96	5.38	74.22	5.96	270.79	0.878224	1
54	1	2	160	58	135	71	22.66	228.9	131.1	13.83	25.12	15.83	1.11	5.11	1.57	2.91	4.99	63.71	5.9	203.98	1.59352	1
59	1	1	160	58	120	74	22.66	221.3	125.1	17.56	22.39	11.82	1.31	4.67	1.68	2.38	4.57	57.86	6.69	271.61	1.4245	1
74	2	1	160	58	166	93	22.66	147.5	125.1	11.37	24.26	11.73	0.76	3.97	1.68	2.01	5	59.32	5.48	321.4	3.60953	2
66	2	2	160	58	136	73	22.66	129.3	140.8	27.98	27.2	30.99	1.24	4.26	1.38	2.24	5.62	70.65	3.97	387.23	2.62477	2
60	2	2	163	60.2	151	80	22.66	250.8	142.6	17.45	21.21	37.94	1.46	5.62	1.46	3.3	7.82	88.34	4.38	350.76	1.21469	2
53	1	2	150	51	139	87	22.67	272.5	133.8	13.24	23.39	9.99	2.08	5.37	2.34	2.64	4.66	59.2	6.45	281.43	1.25025	1
52	2	1	164.4	61.3	123	84	22.68	203.4	147.9	17.64	22.27	36.81	1.34	6.01	2.09	3.48	5.27	93.36	6.3	264.78	1.35557	1
59	2	1	168	64	139	85	22.68	200.1	153.2	31.71	27.38	21.23	1.39	4.64	1.75	2.5	5.32	83.33	6.3	321.53	1.43364	1
59	1	1	156	55.2	138	78	22.68	162.4	122.9	14.87	19.06	19.18	1.69	4.92	1.59	2.64	5.54	53.39	3.86	327.99	1.7957	1
54	2	1	159.5	57.7	126	83	22.68	164.9	153.2	23.82	21.2	27.01	1.81	4.65	1.69	2.43	4.82	76.11	5.52	344.25	1.42245	1
50	2	1	168	64	93	62	22.68	206.7	139.1	12.97	26.92	47.76	2.28	6.14	1.67	3.58	5.11	73.94	5.76	509.16	1.80815	1
80	2	1	168	64	131	78	22.68	223.3	133.6	12.04	22.91	36.29	0.87	4.22	1.56	2.22	5.41	50.97	7.57	279.78	2.36545	2
78	1	1	147	49	123	63	22.68	169.2	128.4	13.43	20	21.54	1.13	5.54	2.16	2.89	5.43	56.35	5.89	209.24	2.51586	2
68	1	2	155	54.5	142	81	22.68	210.9	135.6	21.86	22.62	33.55	1.95	3.59	1.44	1.61	4.96	75.94	5.48	279.22	1.55991	2
39	2	2	176.5	70.7	117	76	22.69	166	160.2	75.55	38.5	94.35	2.38	5.95	1.39	3.56	4.93	86.36	5.73	486.98	1.04064	1
60	2	1	173	67.9	131	86	22.69	144.3	149.3	14.05	21.17	47.72	1.5	5.5	2.54	2.45	4.97	80.08	5.12	323.96	2.34838	2
77	1	2	154	53.8	152	85	22.69	214.8	138.6	29.53	27.44	62.29	3.5	5.64	1.79	2.96	9.22	69.79	5.24	308.76	1.81013	2
55	1	1	159	57.4	133	84	22.7	199.7	131.6	24.55	24.93	20.74	0.92	4.48	1.74	2.14	4.51	70.54	4.46	316.32	1.38574	1
59	1	1	155.5	54.9	138	89	22.7	235.4	137.9	14.44	23.16	11.03	1.42	5.31	1.32	3.11	4.62	65.98	4.91	222.8	1.52757	1
54	1	1	161.5	59.2	145	93	22.7	244.3	126.7	10.64	19.64	10.59	1.31	4.7	1.64	2.28	5.15	60.3	5.09	312.17	1.33089	2
47	2	1	167	63.3	113	74	22.7	295.1	164.1	23.79	23.18	34.05	1.71	5.34	2.03	2.66	5.34	91.32	4.65	434.81	0.756911	2
70	2	1	170.5	66	147	85	22.7	172.7	136.6	10.7	21.01	24.41	2.22	3.38	1.19	1.68	7.9	97.31	7.87	470.39	2.60339	2
52	1	2	157	56	130	93	22.72	250.2	135.8	12.11	17.64	9.11	0.95	5.67	1.99	2.89	5.89	52.21	4.3	248.26	1.05352	1
52	1	1	157	56	138	85	22.72	267.9	142.6	21.56	29.92	26.57	0.98	5.8	2.11	2.92	4.59	48.94	4.3	307.47	1.25074	1
59	2	2	166	62.6	145	93	22.72	231.4	157.4	12.1	13.31	43.94	1.52	5.85	1.4	3.57	14.94	72.08	3.75	215.24	0.975605	1
66	2	2	164	61.1	132	80	22.72	272.7	150.5	13.66	22.44	21.79	2.16	6	1.71	3.56	5.95	75.61	4.97	432.2	1.46946	2
60	2	1	169.5	65.3	132	79	22.73	161.9	142.9	19.44	22.09	18.81	1.86	4.58	1.28	2.62	5.29	78.02	7.45	454.32	1.85674	2
58	2	2	170	65.7	115	77	22.73	227.1	155.8	16.34	21.85	154.04	2.58	5.46	1.92	2.88	4.9	82.89	4.79	425	1.3805	2
78	2	2	165	61.9	138	78	22.74	251.8	142.2	34.98	32.5	42.14	1.3	4.67	1.42	2.57	5.02	78.73	5.97	334.32	1.70221	2
62	1	1	164.2	61.3	143	77	22.74	114.4	135	10.93	14.9	16.47	2.23	5.75	1.67	3.36	4.93	79.41	5.87	295.6	2.44254	2
51	2	2	171	66.5	114	68	22.74	235.2	153	25.88	35.28	79.35	5.36	5.54	1.1	3.03	9.38	85.66	7.94	282.82	1.50376	2
43	2	1	172	67.3	113	78	22.75	184.7	152.1	25.57	28.82	26.63	1.16	7.03	2.14	4.16	5.44	93.14	6.39	366.71	1.32688	1
59	2	2	168	64.2	136	79	22.75	187.6	150.1	16.26	18.17	24.61	1.55	4.15	1.26	2.16	6	72.14	5.79	342.58	1.41714	1
61	1	2	154.5	54.3	158	82	22.75	168.3	142.7	37.83	31.19	28.12	3.69	3.84	0.89	2.1	12.59	42.16	3.4	283.78	1.83799	1
56	1	1	155.5	55	124	72	22.75	186	128.5	19.48	22.99	14.78	0.75	6.56	2.66	3.42	5.09	49.64	5.02	250.21	1.56827	2
71	2	1	166	62.7	136	77	22.75	149.1	145.9	13.94	20.22	27.71	0.79	4.62	1.82	2.31	5.04	71.75	4.64	475.25	2.57888	2
83	2	1	158	56.8	139	87	22.75	140.2	146.5	21.96	18.73	14.19	0.81	2.35	1.09	0.91	6.38	94.81	10.36	348.28	2.3662	2
66	1	1	155.5	55	109	60	22.75	182.2	124.5	26.14	28.23	22.86	1.42	6.85	2.44	3.47	5.18	58.26	7.88	266.68	2.00011	2
77	2	1	153.5	53.6	175	75	22.75	143.8	142.3	11.72	28.48	20.92	1.47	5.61	1.96	3.06	5.16	73.09	5.49	381.46	4.45459	2
61	2	1	174	68.9	129	87	22.76	193.5	135.1	24.89	24.85	25.22	0.69	4.73	2.25	2.2	4.91	71.53	5.04	294.75	1.57023	1
61	1	2	161	59	122	70	22.76	156.8	143.3	20.84	26.88	16.5	1.58	5.73	1.84	3.02	4.79	62.31	5.82	296.04	2.29068	1
71	2	1	156	55.4	148	70	22.76	233.6	124.2	18.6	24.45	27.43	0.71	3.44	1.97	1.3	5.53	67.42	3.2	228.59	1.72309	2
80	2	1	169	65	140	73	22.76	190.8	132.7	16.11	22.49	20.89	0.78	4.36	1.6	2.31	5.64	91.21	6.34	344.48	2.34938	2
60	1	1	154	54	160	82	22.77	228.6	128.3	16.63	22.29	16.33	0.7	6.2	2.18	3.21	4.62	56.75	7.08	234.54	1.43463	1
80	1	1	145.5	48.2	157	74	22.77	339.6	138.2	21.91	25.55	42.98	0.92	4.23	1.97	1.8	4.45	66.04	6.53	549.82	1.28586	1
28	1	1	154	54	110	67	22.77	208.5	115	13.82	16.97	6.93	1.27	4.08	1.63	1.94	4.4	41.26	3.53	161.19	0.613027	1
73	1	1	155	54.7	132	82	22.77	156.7	138.2	15.6	22.59	13.63	1.38	6.35	1.73	3.61	6.28	73.01	3.95	270.9	2.66445	1
36	1	2	153	53.3	101	66	22.77	213.2	136	14.85	17.92	17.63	1.77	4.45	1.5	2.35	4.86	63.05	3.96	306.99	0.785218	1
54	1	2	154	54	146	73	22.77	198.8	124.8	24.24	26.17	51.63	1.81	6.08	1.91	3.28	5.54	56.85	6.43	312.06	1.44383	1
39	1	1	154	54	118	74	22.77	123.3	125.7	16.9	20.46	34.43	1.94	6.44	2.62	3.15	4.66	62.41	3.82	261.47	1.57421	2
43	2	1	158.5	57.2	116	72	22.77	172.9	152.7	57.48	41.13	39.65	3.03	5.32	1.26	3.23	5.06	90.21	4.5	324.95	1.34919	2
48	1	1	156.5	55.8	94	60	22.78	265.3	125.8	13.09	20.89	12.11	0.67	4.27	2.04	1.97	5.06	43.98	6.19	146.05	1.04465	1
60	1	2	156.5	55.8	131	80	22.78	310	128.8	22.19	20.17	24.7	0.99	6.2	2.92	2.82	5.37	48.16	4.62	302.95	0.828737	2
60	2	2	171.5	67	127	80	22.78	186.2	137.3	22.2	22.07	17.32	1.03	5.5	1.55	3.17	4.96	78.66	7.83	341.6	1.50938	2
40	2	1	165.5	62.4	110	66	22.78	213.5	153.4	5.74	18.07	15.78	1.66	4.03	1.43	2.06	7.51	85.86	9.4	353.52	1.41307	2
51	1	2	153.5	53.7	99	60	22.79	198.8	143.3	34.77	33.59	15.18	1.36	5.47	1.48	3.17	4.34	60.9	5.14	334.05	1.46137	1
51	1	1	159.5	58	125	68	22.8	117.4	142.2	15.29	20.89	17.09	1.24	3.54	1.22	1.83	4.94	51.39	3.46	292.65	2.32079	1
60	2	2	159.5	58	142	80	22.8	205	152.1	17.36	14.36	25.22	2.16	4.14	1.03	2.31	5.51	67.41	6.06	379.2	1.00873	1
41	2	2	169.5	65.5	138	89	22.8	274.1	133.5	20.58	20.47	46.05	1	6.35	1.4	4	4.38	69.83	5.81	334.14	0.674947	2
41	2	1	171.5	67.1	139	83	22.81	199.5	154.2	65.28	35.11	68.61	1.87	7.2	1.64	4.29	5.37	82.16	5.86	565.5	0.893062	1
54	1	1	152	52.7	141	92	22.81	152.5	132.9	22.31	23.84	15.53	1.36	4.82	1.61	2.54	4.78	60.18	4.33	324.85	1.78723	2
73	2	1	163	60.6	162	102	22.81	246.8	150.7	23.71	34.83	32.02	1.74	4.36	1.57	2.3	5.59	67.55	2.47	359.63	2.11576	2
64	1	2	151	52	170	98	22.81	195.3	150.4	10.36	18.8	18.41	2.11	6.1	2.15	3.3	5.83	48.17	4.43	294.84	1.91406	2
53	2	2	168	64.4	116	66	22.82	169.8	151.9	16.74	17.37	23.03	0.85	3.61	1.78	1.71	4.64	79.95	3.19	323.37	1.32514	1
52	1	1	145.5	48.3	109	71	22.82	230	133.7	17.9	23.3	37.82	1.28	5.39	1.82	2.92	5.1	63.91	4.66	318.52	1.2451	1
65	2	2	173	68.3	129	76	22.82	108.1	153.3	19.79	20.51	21.6	6.36	3.3	0.59	1.53	12.12	84.25	4.7	330.91	2.77224	1
83	1	2	143.5	47	158	72	22.82	163.9	126.1	20.75	25.03	18.59	0.62	6.22	2.27	3.18	6.25	57.99	4.04	177.21	2.7826	2
43	2	1	175.5	70.3	126	89	22.82	283.2	148.9	27.04	23.84	53.99	0.96	5.57	1.63	3.27	5.77	65.06	4.26	345.65	0.69611	2
78	2	2	163.5	61	139	75	22.82	217.7	145.1	14.38	20.62	22.05	1.31	5.4	1.84	2.98	5.43	63.78	5.08	354.67	1.94825	2
68	2	2	156.5	55.9	168	98	22.82	184	156.8	25.56	23.74	35.64	1.42	6.62	2.11	3.73	5.3	92.78	4.98	352.4	1.73537	2
54	1	1	148	50	139	79	22.83	186.7	132.9	24.44	24.96	33.32	0.61	5.09	2.41	2.37	5.45	68.31	6.27	274.65	1.4603	1
59	1	1	148	50	106	60	22.83	266.1	107.6	10.32	19.56	16.06	0.97	5.29	2.24	2.45	4.63	62.45	3.96	279.48	1.35001	1
54	1	2	148	50	122	66	22.83	140	128.2	29.84	22.06	10.86	1.59	4.92	1.24	2.63	4.73	45.81	3.53	273.41	1.55766	1
56	2	1	166.5	63.3	109	69	22.83	140	152.8	19.13	30.81	15.02	1.73	3.5	1.44	1.78	5.02	83.16	3.94	477.98	2.8177	1
53	1	1	148	50	138	83	22.83	147.7	134.1	9.97	15.97	15.19	1.05	6.06	1.89	3.62	4.99	67.23	6.77	298.35	1.8149	2
72	1	1	153.5	53.8	118	75	22.83	148.1	137.8	12.64	23.01	11.7	1.05	7.71	2.32	4.54	5.1	57.17	4.24	207.9	3.14645	2
67	1	2	145	48	152	65	22.83	170.3	149.5	48.91	32.8	52.42	1.38	5.87	1.78	3.11	10.71	36.89	8.86	210.11	1.84516	2
58	2	1	164.5	61.8	94	60	22.84	252.6	135.9	21.35	23.09	17.31	0.59	5.2	2.31	2.62	5.23	69.71	5.73	388.13	1.14741	2
55	2	1	170	66	126	80	22.84	197.7	151.8	13.36	19.09	22.27	0.64	3.88	1.78	1.68	5.1	89.21	5.76	230.11	1.45298	2
52	2	1	170	66	115	88	22.84	248.6	155.1	29.97	27.4	48.43	1.81	6.58	1.92	3.79	4.42	95	5.7	385.28	1.04691	2
39	2	1	178	72.4	104	64	22.85	216.2	164.7	11.18	16.2	12.72	0.75	3.14	1.3	1.43	4.48	70.31	4.11	272.98	0.873983	1
59	1	2	162.3	60.2	123	66	22.85	230.5	143.3	25.33	26.09	32.43	1.3	4.58	1.47	2.45	6.72	56.49	5.44	240.75	1.3269	1
52	1	2	153	53.5	124	73	22.85	194.9	134.6	20.62	19.2	16.04	1.89	5.65	1.44	3.22	4.39	48.52	5.8	265.45	1.1281	1
60	2	1	177	71.6	144	90	22.85	192.9	151.7	16.35	22.54	18.24	0.78	4.03	1.89	1.9	4.86	75.39	8.14	327.69	1.73386	2
62	2	1	159	57.8	122	69	22.86	216.4	144.4	15.5	21.44	15.71	0.77	4.34	1.7	2.21	5.79	89.96	6.93	186.47	1.56025	1
48	1	1	162	60	108	60	22.86	212.6	129.2	8.85	14.29	13.72	0.94	6.14	2.05	3.36	5.39	58.69	5.44	235.84	1.08452	1
48	1	1	162	60	109	65	22.86	212.1	131.8	25.61	22.16	30.58	0.99	3.88	1.62	1.81	4.93	60.79	5.64	255.89	0.990981	1
34	1	1	156.5	56	103	86	22.86	187.7	124	12.2	16.04	8.76	1.13	4.41	1.75	2.23	4.87	57.92	4.88	268.38	0.831839	1
60	1	1	156.5	56	133	69	22.86	149.1	136.4	17.77	21.46	18.06	1.26	5.23	2.04	2.71	4.98	52.79	5.46	300.38	2.04861	1
77	2	1	156.5	56	137	83	22.86	103	171	20.13	24.05	165.53	4.95	3.42	1.1	1.49	5.28	80.95	4.51	576.03	4.00725	1
53	1	1	162	60	108	69	22.86	217.5	135.7	13.74	30	15.84	0.61	6.12	2.18	3.04	5.13	53.92	3.88	245.23	1.97217	2
53	1	1	158	57.1	143	86	22.87	134.1	131.6	26.58	23.38	13.07	0.95	5.16	2.46	2.37	5.06	52.21	5.21	219.42	1.79231	2
41	1	1	149	50.8	106	69	22.88	228.6	132.8	19.73	25.36	26.83	0.94	5.61	1.98	2.88	5.23	57.48	4.55	339.42	1.02398	1
76	2	2	167	63.8	142	76	22.88	86.3	145	38.26	41.01	39.08	1.27	4.89	1.13	2.81	5.94	75.38	6.41	372.64	5.83875	1
54	2	2	159.5	58.2	135	83	22.88	186.8	138.6	11.92	21.41	83.12	1.65	4.26	1.23	2.35	5.16	81.44	4.95	517.58	1.79265	1
54	1	1	152.5	53.2	122	77	22.88	200.1	139.1	29.62	26.18	18.76	1.8	7.98	1.7	4.95	5.18	63.58	4.06	327.83	1.29815	1
65	2	2	170.5	66.5	109	58	22.88	151	145.7	10.01	16.2	34.11	0.97	3.18	1.23	1.55	7.89	70.37	6.38	254.15	2.20412	2
60	2	2	160	58.6	132	77	22.89	105.1	142.9	13.14	17.59	27.42	0.74	3.71	1.58	1.9	5.54	73.56	3.26	364.46	2.77024	1
46	1	1	155	55	148	88	22.89	203.1	116.9	30.02	27.36	58.14	0.89	5.68	2.23	2.81	4.82	50.8	4.6	331.86	1.13099	1
49	1	1	155	55	115	71	22.89	169.6	141.1	23.69	27.22	10.69	0.94	3.39	1.64	1.46	5.1	63.07	4.65	326.43	1.61576	1
65	1	2	155	55	129	85	22.89	197.6	136.1	23.66	20.98	24.82	1.57	3.39	1.39	1.68	6.1	47.22	3.98	319.05	1.41881	1
66	1	2	155	55	134	57	22.89	187.9	128.6	14.77	23	13.1	2.25	5.36	1.24	3.15	5.68	57.22	5.2	287.09	2.10211	1
59	2	2	168.5	65	120	70	22.89	209.1	160.3	22.46	20.38	43.62	1.26	4.62	1.27	2.55	4.61	89.33	5.44	352.26	1.21338	2
42	1	1	154	54.3	111	69	22.9	220.5	117.8	7.26	15.28	11.27	0.64	3.9	2.24	1.51	5.07	52.18	4.43	296.75	1.08018	1
59	2	1	160.5	59	137	89	22.9	158.9	139.2	26.2	26.74	14.34	1.09	4.76	1.85	2.3	5.85	80.46	4.91	361.08	1.93972	1
63	1	1	153	53.6	92	60	22.9	208.5	134.8	21.69	29.29	13.74	1.16	4.48	1.87	2.2	4.84	63.53	5.03	266.31	1.90031	2
56	2	2	162	60.1	101	60	22.9	203.6	146.7	31.29	32.27	36.2	2.7	3.88	0.99	2.24	4.65	70.21	6.77	399.57	1.58674	2
54	1	1	147	49.5	150	86	22.91	142.8	123.6	21.31	27.82	12.42	0.88	3.59	1.95	1.37	5.33	51.75	4.37	238.13	2.27893	1
68	2	1	164.5	62	145	88	22.91	166.4	147.6	15.55	28.78	47.89	0.91	4.4	1.97	2.09	4.52	73.79	7.7	327.69	2.98251	2
52	2	2	166.6	63.6	128	86	22.91	171	157	29.02	23.88	36.9	1.18	3.91	1.72	1.98	5.22	78.61	6.13	404.19	1.34801	2
50	2	2	168	64.7	123	77	22.92	222.7	165.3	34.46	32.75	48.96	1.55	4.53	1.36	2.39	4.69	72.12	4.97	426.35	1.25257	1
52	2	2	163	60.9	133	79	22.92	271	152	52.89	30.33	79.05	3.14	6.08	1.51	3.42	6.28	64.44	4.89	455.05	0.800239	1
53	2	1	175	70.2	144	95	22.92	213.3	145.3	11.99	17.77	41.53	0.78	4.27	1.23	2.32	5.08	85.46	8.05	373.57	1.27515	2
40	2	1	157.4	56.8	145	92	22.93	160.1	152.2	12.74	19.95	16.6	0.96	5.49	2.08	3.04	4.26	80.15	4.57	461.02	1.39645	1
63	2	2	156	55.8	148	87	22.93	235	174	56.3	44.4	180.04	1.39	4.5	1.37	2.4	9.31	64.88	5.08	283.63	1.58636	1
63	2	2	160	58.7	112	56	22.93	111.2	137.3	24.91	52.2	22.15	1.19	2.9	1.27	1.24	5.37	65.04	4.5	268.88	5.92542	2
38	1	1	159	58	122	75	22.94	251.3	139.6	15.27	17.58	12.19	1.38	3.88	1.45	1.75	4.77	53.59	3.81	251.95	0.680284	1
67	1	1	152	53	164	67	22.94	200.7	97.4	12.07	26.61	16.6	0.71	6.52	3.09	3.05	6.73	60.61	8.27	261.03	2.55693	2
75	1	1	159	58	153	78	22.94	142.3	132.9	13.27	21.72	15.71	0.98	5.2	2.05	2.74	5.23	66.78	6.54	225.95	3.14254	2
61	1	1	157.5	56.9	156	86	22.94	222.4	137.2	16.3	18.82	16.84	1.79	5.54	1.37	3.29	5.05	63.5	4.76	315.67	1.27856	2
52	2	1	159	58	122	71	22.94	205.5	160.3	10.49	20.25	22.91	3.02	5.63	1.47	3.18	4.96	96.58	4.87	366.77	1.58208	2
34	1	1	157.6	57	129	72	22.95	234.5	144	15.47	24.61	22.2	1.03	4.95	1.69	2.48	4.67	78.16	4.87	397.39	0.907199	1
51	2	1	171.5	67.5	111	69	22.95	191.2	152.7	25.55	23.56	34.67	1.35	4.94	1.22	2.88	6.59	69.33	5.09	340.45	1.24326	1
70	2	2	167.5	64.4	137	81	22.95	191.9	152.3	12.18	20.81	33.45	0.79	5.4	1.74	2.92	5.53	70.17	5.88	333.58	2.17506	2
78	2	1	161	59.5	112	62	22.95	228.3	145.1	21.95	27.73	39.97	0.94	4.44	1.85	2.26	5.51	70.8	7.73	489.56	2.02219	2
56	2	1	172	67.9	104	65	22.95	121.7	153.6	17.17	26.72	19.74	1.09	4.75	1.59	2.57	5.4	88.58	5.49	296.29	2.96721	2
67	1	1	159.5	58.4	149	87	22.96	192.2	127.1	14.98	19.8	20.29	1.05	5.06	2.36	2.37	5.4	45.13	5.73	227.74	1.78333	1
66	2	2	175	70.3	132	72	22.96	162.5	138.6	12.76	18.51	19.82	0.86	4.46	1.82	2.21	4.84	78.72	6.23	281.18	2.10461	2
64	2	2	174	69.5	122	77	22.96	256.3	151.4	18.33	19.25	14.87	0.91	4.65	1.6	2.37	5.53	83.76	8.12	314.85	1.12274	2
63	2	2	174	69.5	134	88	22.96	125.7	161.3	28.8	22.86	41.57	1.21	5.91	1.64	3.54	7.62	70.22	2.73	301.26	2.13494	2
47	2	1	168	64.8	112	69	22.96	212.8	156	13.96	16.77	38.78	2.05	5.19	1.51	2.74	5.13	83.3	6.48	586.15	0.991326	2
73	2	1	179.5	74	139	61	22.97	228.9	121.3	13.79	28.67	43.05	1.38	4.69	1.92	2.47	6.19	94.39	4.11	426.47	2.4622	2
49	2	2	171	67.2	116	71	22.98	169.7	163.1	25.68	23.84	22.35	2.64	6.7	1.27	4.05	4.27	101.68	5.87	463.29	1.35839	1
79	2	1	160.5	59.2	105	60	22.98	119.7	141.1	17.07	24.58	13.16	0.62	2.67	1.33	1.11	5.18	82.13	9.56	482.53	3.92643	2
59	2	1	160.5	59.2	125	82	22.98	210.4	136.7	12.41	28.02	28.09	1.41	5.83	1.95	3.13	5.16	77.17	5.49	304.92	2.23043	2
66	1	1	155	55.2	132	79	22.98	150.4	137.2	14.63	21.63	19.16	1.65	4.46	1.87	2.25	5.61	54.03	4.72	288.16	2.48159	2
54	2	2	177	72	129	83	22.98	271.1	146.2	38.89	26.08	81.81	1.69	4.56	1.3	2.6	5.28	87.54	5.75	447.86	0.833015	2
50	2	2	161	59.6	106	67	22.99	252.4	142.4	23.76	17.02	21.88	2.4	4.1	1.31	2.28	5.8	56.99	5.75	264.55	0.691699	1
56	1	1	168.5	65.3	172	94	23	210.2	126.2	10.99	18.91	8.31	0.72	4.76	2.44	2.14	5.31	58.3	7.87	365.07	1.51967	1
64	1	1	151.5	52.8	139	77	23	226.6	133.3	18.32	23.57	8.84	0.96	5.56	2.29	2.77	4.67	46.13	4.68	232.94	1.55531	2
50	1	1	156	56	100	60	23.01	215.5	131.5	16.39	19.12	13.54	1.18	4.39	1.28	2.47	6.65	54.38	3.89	200.06	1.09577	1
59	1	2	157.4	57	99	64	23.01	162.3	117.9	29.4	26.24	18.76	1.38	4.22	1.5	2.12	5.52	53.65	3.85	226.02	1.75923	1
48	1	2	156	56	166	113	23.01	366.5	141	25.4	23.26	23.9	1.5	4.93	1.57	2.57	5.37	51.53	4.69	327.56	0.60445	1
54	1	1	156	56	103	63	23.01	151.2	118.8	12.52	16.36	18.11	1.77	5.57	1.3	3.17	4.66	66.03	3.34	270.95	1.65129	1
51	1	1	156	56	128	82	23.01	190.7	128.7	12.92	17.45	11.42	0.66	6.16	2.59	3.14	4.88	45.64	6.08	295.24	1.29833	2
71	2	1	156	56	142	94	23.01	124.2	146.9	30.93	30.54	30.19	1.23	4.74	1.67	2.57	4.72	98.85	6.68	360.83	3.13918	2
37	2	1	175.5	70.9	112	64	23.02	201.3	156.3	7.68	13.3	12.96	0.78	4.59	2.05	2.24	4.69	82.69	6.56	310.94	0.882123	1
56	1	2	156.4	56.3	137	88	23.02	236.3	137.4	10.45	18.03	13.6	1.72	6.77	1.72	4.04	4.73	56.27	6.71	299.01	1.32179	2
46	2	2	173	68.9	116	71	23.02	232.7	157.8	19.05	18.92	41.1	1.78	5.67	1.3	3.4	5.28	88.26	4.92	452.55	0.85691	2
60	2	1	168	65	112	62	23.03	97.7	168.7	17.82	19	25.9	0.88	3.7	1.49	1.76	5.84	71.38	7.23	321.89	2.76412	1
61	1	1	147.5	50.1	126	72	23.03	133	131	15.44	25.38	19	1.61	4.33	1.53	2.3	5.27	55.69	7.99	260.03	2.96242	1
70	1	1	152	53.2	143	60	23.03	272.9	130.4	15.96	18.08	16.45	0.88	5.07	1.97	2.5	4.78	57.19	6.47	228.21	1.16085	2
60	1	1	159.5	58.6	111	60	23.03	128.4	127.7	10.9	18.01	11.2	1.11	5.89	1.86	3.06	4.58	61.22	5.41	245.09	2.5491	2
63	1	2	161	59.7	148	78	23.03	210	119.8	13.33	19.57	17.55	1.83	5.35	1.32	3.09	5.53	56.9	3.58	238.96	1.60804	2
70	1	2	158	57.5	148	89	23.03	131.9	135.7	23.68	30.02	16.37	1.86	6.67	1.74	3.71	5.41	59.74	5.92	402.82	3.27396	2
61	2	2	167.5	64.6	137	91	23.03	263	148.4	13.5	16.71	37.18	2.33	3.83	1.39	1.85	5.23	68.39	3.66	402.55	1.05483	2
56	2	1	178	73	129	87	23.04	181.2	157.3	30.69	26.46	75.68	1.74	5.6	1.32	3.25	5.46	77.91	5.62	367.61	1.47612	1
57	2	1	154.5	55	139	82	23.04	243.8	135.8	29.21	17.45	38.16	1.49	6.36	1.78	3.66	5.17	58.08	3.64	430.54	0.754868	2
52	2	1	160	59	118	66	23.05	296.4	130.3	15.59	22.18	16.13	0.74	4.61	2.07	2.18	5.55	75.05	4.27	302.35	0.985516	1
51	2	1	162	60.5	116	68	23.05	209.9	143.9	19.58	21.58	20.22	0.86	4.72	1.5	2.52	5.49	63.9	6.53	295.37	1.18496	1
50	2	1	164	62	139	88	23.05	132.1	151.6	53.89	30.38	16.66	1.19	4.38	1.77	2.17	5.35	80.18	7.61	371.93	1.56639	1
36	2	1	160	59	102	69	23.05	143.6	165.4	32.86	28.49	26.07	1.28	4.23	1.48	2.36	4.6	95.88	5.21	513.09	1.24597	1
44	2	2	171	67.4	137	89	23.05	177	150.5	43.46	37.14	32.12	3.31	5.85	1.34	3.35	5.31	79.51	5.41	378.9	1.40048	1
62	2	2	171.5	67.8	165	105	23.05	283.5	152.2	26.34	24.37	53.23	1.8	4.99	1.42	2.71	5.54	72.67	6.72	355.08	1.03845	2
69	2	1	173	69	162	90	23.05	344.1	129.4	9.01	24	37.52	1.8	4.77	1.5	2.51	7.28	78.7	6.1	485.36	1.60329	2
68	2	2	160	59	170	90	23.05	196.5	150.7	19.47	23.71	21.25	3.2	5.6	1.77	2.74	6.12	69.16	3.12	250.4	1.85949	2
67	1	2	154	54.7	115	70	23.06	221	133	39.11	38.56	77.23	1.27	7.36	2.3	4.2	6.09	54.92	5.42	401.41	1.86929	1
70	2	2	153	54	131	76	23.07	223.9	148.1	18.3	26.07	59.15	0.76	5.41	2.71	2.33	5.23	75.3	4.66	363.19	1.90528	1
44	2	1	177.5	72.7	115	60	23.07	236.2	151.3	21.07	24.2	65.08	1.35	4.12	1.46	2.08	4.45	82.52	6.71	398.05	0.9821	1
76	1	2	153	54	174	84	23.07	258.1	127.8	8.43	20.34	11.92	1.63	6.82	1.72	3.95	6.2	63.11	4.68	353.65	2.06283	1
59	1	1	159.5	58.7	124	64	23.07	234.8	131.8	33.76	32.12	17.99	1.64	4.16	1.48	2.23	4.51	59.66	6.43	440.21	1.38908	1
79	1	1	137	43.3	154	69	23.07	299.2	128.6	23.39	26.05	15.92	0.89	5.11	2.13	2.52	5.76	54.55	7.12	298.98	1.42219	2
56	1	2	161	59.8	135	76	23.07	253.6	124.1	14.07	20.94	17.6	1.4	5.22	1.52	2.87	5.53	57.73	5.31	324.74	1.23273	2
60	2	2	172.9	69	119	86	23.08	183	140.4	17.5	23.27	24.01	0.64	5.54	1.87	2.82	5.34	68.1	6.42	314.51	1.8238	2
59	2	2	166.5	64	132	76	23.09	190	130	13.49	21.09	16.58	0.74	2.73	1.48	1.09	5.82	64.79	5.97	274.82	1.78307	1
54	2	2	158.5	58	160	110	23.09	283.8	153.2	16.62	21.57	25.51	2.1	4.16	1.35	2.17	6.2	63.8	5.26	274.08	1.00674	1
69	1	1	158.5	58	152	97	23.09	259.4	136.9	13.06	19.08	18.16	2.13	5.54	1.63	3.13	4.92	67.88	4.93	315.6	1.40438	1
68	1	1	156	56.2	128	85	23.09	117	134.7	12.94	40.37	24.61	0.86	6.16	2.74	2.76	4.48	73.57	5.26	264.32	6.52251	2
43	1	1	162.5	61	113	78	23.1	215.6	127	12.92	12.17	49.3	0.93	5.27	1.86	2.82	5	50.08	5.02	241.71	0.675272	1
49	2	1	157.5	57.3	131	89	23.1	190.2	147	28.07	23.93	31.87	0.93	5.4	1.48	2.95	7.2	75.16	4.77	281.32	1.16361	1
33	2	2	168	65.2	119	63	23.1	199	152.9	24.66	25.88	23.73	1.29	4.2	1.2	2.49	4.8	73.3	6.73	404.05	0.864229	1
50	2	1	168.5	65.6	100	67	23.1	265.5	148	12.39	18.8	17.6	1.47	4.77	1.13	2.77	4.63	95.61	5.76	375.21	1.00584	1
49	2	2	162.5	61	126	89	23.1	219.2	157.2	39.37	42.17	73.38	2.93	3.96	1.5	1.77	4.5	72.03	3.72	469.64	1.50237	1
85	2	2	162.5	61	121	89	23.1	134.4	144.2	32.6	46.17	43.61	0.81	2.82	1.51	1.18	7.75	93.44	4.2	181.79	5.11412	2
48	2	2	164.5	62.5	117	67	23.1	216.5	149.2	9.1	17.46	29.58	1.77	6.13	1.98	3.41	4.81	85.92	6.25	375.31	1.28324	2
39	1	1	170	66.8	110	79	23.11	335.9	148.6	21.22	19.45	24.44	1.18	4.6	1.78	2.15	4.61	57.81	2.77	243.24	0.490232	1
52	2	1	169	66	107	66	23.11	148.3	141.7	19.78	21.93	16.72	2.55	4.59	1.41	2.3	5.3	88.2	6.01	436.45	1.72897	1
79	2	1	169	66	145	88	23.11	226.8	145.5	10.82	20.75	17.4	1.58	5.27	1.47	3.1	4.95	102.67	7.97	354.07	2.1973	2
56	1	1	150	52	117	72	23.11	381.9	134.7	14.08	19.64	18.52	1.87	5.59	1.64	3.22	5.66	79.29	5.45	322.96	0.7675	2
52	1	1	157	57	106	68	23.12	206.8	128	13.93	19.01	16.53	0.85	4.86	2.32	2.19	5.15	51.52	5.45	287.42	1.28074	1
41	2	1	174	70	126	84	23.12	184.8	164.2	16.43	19.56	19.8	5.98	4.94	0.92	2.64	5.35	85.69	8.33	425.37	1.07061	1
56	2	1	171.5	68	126	80	23.12	228.9	150.2	19.31	26.25	16.51	0.59	4.77	2.34	2.25	4.71	76.09	8.22	302.91	1.46144	2
60	1	1	155.5	55.9	115	80	23.12	148.1	143	10.35	25.78	10.65	0.75	4.27	2.95	1.28	4.74	53.61	3.12	251.6	3.24645	2
54	1	1	167.5	64.9	178	89	23.13	220	137	21.4	24.76	12.54	1.33	3.77	2.02	1.58	4.56	62.28	4.76	273.62	1.31376	2
41	2	2	165.3	63.2	97	67	23.13	147.4	161.9	23.22	20.06	14.52	1.53	4.1	1.21	2.19	5.38	76.07	4.77	349.84	1.15794	2
80	1	2	152.1	53.5	133	60	23.13	167	101.8	22.46	27.85	25.75	1.78	5.45	2.16	2.93	6.32	89.61	5.8	468.93	2.8151	2
78	1	2	156	56.3	138	63	23.13	135.9	118.3	10.01	21.24	11.65	5.76	5.76	1.15	2.94	6	76.62	5.66	354.15	3.85312	2
51	2	1	168	65.3	112	70	23.14	222.2	116.8	12.91	17.22	11.04	1.92	4.08	1.32	2.18	4.89	82.08	5.46	334.76	1.10001	1
45	2	2	168.5	65.7	116	75	23.14	256.4	139.7	16.35	18.35	43.16	2.66	4.14	1.16	2.15	5.26	75.84	4.59	347.67	0.796474	1
73	1	1	147	50	167	100	23.14	250.6	121.5	24.22	29.66	22.04	0.5	4.23	1.75	2.05	5.49	53.16	5.74	228.82	1.7556	2
59	1	1	147	50	135	81	23.14	188	130.4	27.78	33.84	18.33	2.29	5.89	1.92	3.01	5.13	60.57	4.51	437.42	2.01492	2
50	2	1	173.5	69.7	150	86	23.15	159.9	152.6	16.82	19.84	15.89	0.77	4.61	1.74	2.23	5.61	67.7	4.04	352.54	1.51269	1
65	1	1	145.5	49	158	92	23.15	178.2	136	41.96	33.75	57.2	1.36	5.67	2.47	2.6	5.71	58.84	5.21	298.41	1.90047	1
60	1	1	161	60	108	71	23.15	152.7	130.7	23.61	29.27	17.25	1.56	5	1.71	2.58	5.09	64.59	6.98	264.65	2.36694	1
48	1	1	161	60	133	88	23.15	159.2	135.9	15.06	21.3	11.66	0.93	5.07	2.03	2.45	4.85	59.88	5.5	223.09	1.65488	2
57	1	2	154	54.9	116	72	23.15	210.5	136.9	42.19	44.12	17.97	1.68	5.07	1.49	2.74	4.83	60.89	3.65	346.93	1.8393	2
56	2	2	165.5	63.4	131	89	23.15	219.7	135.4	11.62	33.93	33.46	2.49	5.42	1.66	2.89	5.04	88.24	5.13	489.64	2.53711	2
60	1	1	152	53.5	134	75	23.16	227.7	118.9	14.27	18.4	35.4	1.5	5.12	1.93	2.67	6.04	55.21	3.41	346.42	1.28349	1
40	2	1	163.5	61.9	105	65	23.16	247.9	151.7	24.09	19.74	23.68	2.37	5.12	1.37	2.86	5.09	75.81	5	432.2	0.648951	1
40	2	2	183.5	78	148	101	23.16	229.6	162.1	37.34	27.87	88.54	3.5	4.79	0.99	2.61	12.58	54.79	5.64	436.61	0.794581	1
62	2	2	155.5	56	117	66	23.16	206.3	135.2	29.16	39.77	64.02	1.01	3.82	1.57	1.94	4.86	92.09	7.92	359.49	2.21337	2
38	2	1	177.5	73	103	61	23.17	175.4	161.8	18.24	24.29	18.85	0.81	4.96	1.98	2.55	4.19	98.69	5.76	537.2	1.23217	1
59	2	2	165.4	63.4	129	74	23.17	351.4	152.6	14.84	22.62	44.93	1.14	4.67	1.74	2.5	6.6	63	5.15	372.87	0.985884	1
61	1	2	158.5	58.2	95	60	23.17	214.6	127.6	12.43	25.88	13.41	1.31	6.15	2.05	3.38	5.23	51.98	5.39	264.85	2.08655	1
54	2	1	158.5	58.2	119	77	23.17	238.6	146.3	16.29	20.3	30.49	3.14	5.68	1.22	3.4	5.61	101.61	5.25	435.19	1.13831	1
54	1	2	153.5	54.6	134	85	23.17	224	128.8	19.9	23.69	21.12	1.23	4.5	1.58	2.34	4.66	47.3	3.38	238.97	1.28022	2
31	1	1	159	58.6	125	68	23.18	289.3	123.5	9.35	13.7	11.59	0.87	3.74	1.61	1.79	4.73	46.05	2.98	249.69	0.480096	1
58	2	2	175	71	128	73	23.18	269.3	141.5	17.07	15.73	22.77	1.37	4.67	1.76	2.38	9.25	67.71	6.63	333.47	0.819981	1
41	2	2	170	67	110	70	23.18	382.6	160.3	25.55	24.46	37.7	1.54	5.59	1.96	2.86	4.37	71.61	3.57	501.14	0.518561	1
44	1	2	156	56.4	134	82	23.18	267.8	143.3	43.93	28.31	34	2.16	3.66	1.29	1.81	6.27	53.48	5.52	446	0.701781	1
55	2	1	168.5	65.8	127	77	23.18	180.1	153.2	14.4	17.21	15.9	0.73	4.41	1.73	2.15	5.66	90.51	7.92	290.47	1.385	2
66	1	1	152.5	53.9	145	79	23.18	147.8	137.3	18.27	22.27	32.73	1.8	5.73	1.76	3.14	5.38	59.89	5.8	347.1	2.32659	2
57	2	1	163	61.6	132	70	23.18	175.1	156.6	18.09	23.64	102.07	2.84	5.36	1.47	2.71	5.55	75.32	5.69	301.03	1.80933	2
77	2	2	162.5	61.2	137	83	23.18	227.1	143.1	14.12	18.28	24.42	2.91	5.62	1.64	3.01	5.74	64.29	5.09	390.79	1.64942	2
49	1	1	158	57.9	108	60	23.19	201.6	135.6	8.74	21.02	10.27	0.75	3.96	1.76	1.88	5.06	71.19	4.78	274	1.72815	1
52	1	1	154	55	137	84	23.19	235.9	123.6	11.74	20.47	10.45	0.88	3.59	1.24	1.8	5.66	48.33	4.46	195.29	1.31692	1
53	2	1	166.5	64.3	104	72	23.19	178.7	156.6	11.68	18.33	21.37	1.08	4.4	1.55	2.19	5.08	72.1	7.12	316.18	1.59071	1
58	1	1	154	55	128	89	23.19	145.1	138.1	8.73	16.44	13.42	1.42	6.69	1.75	4	5.7	66.12	6.47	434.73	2.2241	1
75	1	1	154	55	140	80	23.19	123.3	118.6	11.05	23.43	14.89	1.15	7.19	2.25	3.81	5.43	67.26	5.46	243.95	4.28735	2
68	1	2	154	55	154	60	23.19	176.8	126.5	48.78	34.61	20.24	1.36	6.15	1.93	3.25	6.02	67.63	3.77	254.69	1.90593	2
72	2	2	172.5	69	142	80	23.19	127.8	141	17.54	23.14	20.29	1.39	4.5	1.55	2.33	6.99	77.02	4.32	309.46	3.11279	2
51	2	2	170.5	67.4	132	89	23.19	195.6	164.2	11.46	15.98	20.26	2.23	6.31	1.22	3.84	14.44	70.31	6.12	379.35	1.2308	2
52	1	1	151	52.9	112	71	23.2	284.1	137.9	8.84	17.38	16.3	1.96	4.77	1.93	2.3	5.45	63.87	3.88	241.59	1.06993	1
59	2	1	164	62.4	121	79	23.2	164.6	149.3	19.97	24.65	25.66	1.21	4.59	1.78	2.37	5.12	75.64	3.73	377.74	1.9772	2
63	1	1	152	53.6	140	66	23.2	164.3	122.9	13.58	23.57	13.22	2.32	5.55	1.3	3.12	5.23	48.56	3.94	286.03	2.45252	2
36	2	2	170.8	67.7	121	86	23.21	274.5	153.1	50.98	32.86	55.51	2.62	4.86	1.2	2.92	5.08	68.9	5.56	449.23	0.60357	1
67	2	2	160.5	59.8	128	73	23.21	205	157	24.89	27.79	30.66	0.91	4.05	1.43	1.95	6.43	62.49	4.9	217.52	1.82053	2
66	1	1	148.5	51.2	113	63	23.22	167.1	133.5	28.07	28.24	16.12	1.11	5.48	1.71	2.89	4.73	59.06	6.25	253.54	2.10529	1
49	2	1	169.5	66.7	103	63	23.22	320.8	147.8	15.95	22.59	27.94	1.33	5.05	1.32	2.86	5.1	70.28	5.61	283.17	0.863968	1
50	2	2	175	71.1	98	65	23.22	238.9	158.9	22.39	19.67	43.4	1.83	6.08	1.54	3.46	4.56	81.86	7.6	391.82	0.870024	1
40	2	2	179.5	74.8	103	68	23.22	171.7	151.1	71.91	42.62	31.86	3.67	4.65	0.86	2.63	4.91	104.02	7.51	508.41	1.17087	1
41	2	1	163	61.7	136	86	23.22	188.2	155	26.55	25.54	17.96	0.78	4.97	1.5	2.85	5.4	114.4	4.62	249.91	1.07982	2
69	1	1	150.5	52.6	106	64	23.22	174.8	137.8	13.11	23.83	13.03	0.87	6.05	2.54	3.05	6.02	66.23	6.12	256.99	2.59795	2
68	1	2	156	56.5	127	70	23.22	163	132.1	25.92	27.94	38.97	1.12	4.69	1.43	2.55	6	50.27	5.66	230.07	2.28944	2
72	2	2	174	70.3	126	71	23.22	138.8	143.7	20.58	19.05	25.4	1.15	2.75	1.06	1.26	4.93	84.76	5.6	413.82	2.17829	2
59	1	2	159	58.7	129	71	23.22	230.6	131.3	19.1	20.72	29.09	1.43	3.02	1.65	1.2	5.72	61.83	4.2	376.21	1.21301	2
64	1	1	152.5	54	162	60	23.22	240.9	134.7	10.82	17.44	17.59	1.56	4.61	1.59	2.44	5.5	47.37	4	224.8	1.40856	2
40	2	2	173	69.5	104	66	23.22	283	138.5	48.77	30.52	42.47	1.75	5.32	1.32	3.12	5.08	70.46	4.25	390.76	0.617706	2
72	1	1	149.5	51.9	132	64	23.22	193.8	132.1	12.89	20.07	29.9	1.92	3.8	1.24	1.94	5.12	54.68	4.2	212.73	2.07682	2
68	2	1	173	69.5	146	90	23.22	245.5	137.8	29.87	23.38	89.86	2.06	6.62	1.3	4.04	7.99	60.67	5.89	322.23	1.18491	2
58	2	1	169.5	66.7	160	109	23.22	197.7	158.5	19.84	20.25	39.27	3.3	6.48	1.52	3.7	6.21	80.78	5.21	369.21	1.33375	2
57	1	1	158	58	99	63	23.23	136.8	120.5	28.79	33.53	14.5	0.94	5.31	1.93	2.51	5.16	54.92	4.98	235.72	2.60376	1
59	2	1	166	64	90	60	23.23	157.4	145.1	14.54	16.26	22.49	1.71	2.79	1.12	1.28	6.74	89.09	5.85	259.48	1.5984	1
55	1	2	156.5	56.9	126	87	23.23	312	127.2	12.74	18.56	15.23	1.78	6.17	1.79	3.44	4.83	48.24	5.78	309	0.916645	1
52	2	1	166	64	111	71	23.23	205.5	132.6	14.14	21.41	13.54	0.72	3.86	1.57	1.97	6.03	67.04	6.37	331.39	1.44073	2
58	1	1	162	61	146	91	23.24	234.7	124.1	18.47	22.19	20.14	0.93	3.68	1.21	1.85	4.97	51.93	4.15	271.65	1.27596	1
42	1	1	168	65.6	158	98	23.24	205.6	128.6	19.92	31.28	10.69	1.15	4.77	1.92	2.41	4.3	44.29	5.16	153.03	1.43169	1
51	2	2	168	65.6	107	72	23.24	133.8	152.4	29.6	29.57	27.43	2.08	5.84	1.55	3.21	4.81	74.2	6.09	398.53	2.07167	1
46	2	2	162	61	112	69	23.24	187	139	18.82	20.25	40.43	2.34	5.27	1.42	2.88	4.2	79.18	5.36	447.01	1.14824	1
67	2	1	176	72	132	79	23.24	150.6	133.9	0.55	19.15	16.58	0.89	4.84	1.32	2.87	5.5	88.91	9.04	431.8	11.4878	2
58	1	2	151	53	129	73	23.24	240.8	141.3	15.15	21.8	13.57	0.92	6.84	2.67	3.57	4.05	60.5	4.74	216.7	1.34903	2
59	1	2	144	48.2	122	74	23.24	245	122.3	24.84	21.44	21.17	1.09	5.32	1.35	2.99	5.36	53.79	7.16	476.02	1.03594	2
64	1	1	151	53	115	67	23.24	236.1	124.1	20.74	25.01	15.97	1.11	4.34	1.71	2.22	5.39	45.35	6.67	305.27	1.48865	2
71	1	2	151	53	165	75	23.24	223.7	136.7	21.49	26.53	21	1.24	4.33	1.85	1.92	5.35	54.71	4.3	272.08	1.8164	2
64	2	1	152	53.7	180	102	23.24	174.9	143.3	22.9	31.43	79.82	1.3	3.72	1.43	1.92	4.6	78.58	5.95	297.66	2.40335	2
65	1	2	141	46.2	133	70	23.24	471.6	137.6	31.9	34.21	71.94	1.54	6.01	1.62	3.4	6.7	54.5	5.23	354.1	0.834829	2
68	2	2	162	61	157	88	23.24	145.2	138.4	22.83	23.07	55.55	2.46	4.74	1.09	2.68	6.69	101.05	8.39	552.31	2.26119	2
41	2	1	168.5	66	130	85	23.25	243.2	154.4	11.33	17.55	21.74	0.94	4.05	1.87	1.77	4.13	81.16	5.41	286.16	0.878987	1
51	2	2	158.5	58.4	125	85	23.25	281.9	157.7	16.6	20.73	24.89	1.53	4.17	1.86	2	4.1	85.81	3.92	299.62	0.920493	1
57	2	2	170	67.2	123	82	23.25	205	138.2	11.52	18.67	14.76	1.84	5.31	1.24	3.11	4.92	82.25	8.82	419.27	1.52946	1
73	2	1	168.5	66	151	79	23.25	133.5	164.1	42.56	61.06	25.38	0.78	5.38	2.29	2.76	10.82	78.98	5.96	290.44	5.11797	2
54	1	2	157.5	57.7	135	94	23.26	180.8	127.8	18.21	25.38	23.71	1.15	4.13	1.68	2.07	5.81	50.68	5.62	270.97	1.77636	1
43	1	1	156	56.6	142	85	23.26	210.7	140.3	11.83	18.7	13.84	1.17	4.11	1.83	1.96	4.79	47.2	3.38	223.23	1.10957	1
73	2	1	171	68	189	89	23.26	239.4	143.1	17.91	23.92	20.69	0.81	4.26	1.44	2.31	10.42	65.24	5.61	281.32	1.7235	2
51	2	1	171	68	93	60	23.26	232.1	157	17.26	19.74	24.92	1.09	4.14	1.11	2.33	4.99	70.3	6.36	338.03	1.04405	2
51	2	1	171.5	68.4	137	84	23.26	194.2	151.4	14.72	19.5	15.18	1.11	4.77	1.71	2.43	4.87	97.06	4.6	379.49	1.33476	2
64	2	2	171	68	86	60	23.26	176.8	155.2	22.07	23.77	17.87	1.55	4.31	1.56	2.32	5.99	89.52	5.51	320.58	1.83158	2
59	1	2	152.5	54.1	124	70	23.26	241.1	148.6	12.65	15.24	42.14	2.15	6.75	1.58	3.99	5.7	58.17	5.44	430.83	1.04856	2
52	1	1	149.5	52	98	66	23.27	170.8	140	20.08	19.27	10.87	0.96	5.3	2	2.64	5.51	57.35	5.24	285.33	1.30923	1
62	2	1	167.5	65.3	115	72	23.27	148.4	148.4	21.53	25.12	26.92	0.96	4.22	1.64	2.02	5.29	81	8.32	322.51	2.26181	1
60	1	1	150.5	52.7	93	60	23.27	279.7	129.3	24.86	33.44	57.51	1.32	5.24	1.82	2.79	5.76	56.03	4.06	425.69	1.43871	1
53	1	1	159.1	58.9	111	66	23.27	130.3	143.4	38.78	27.62	88.79	1.53	4.82	1.62	2.7	5.26	58.04	5.04	402.91	1.80406	1
74	2	1	149.5	52	130	78	23.27	213.7	127.1	22.13	29.4	72.25	3.33	5.41	1.3	3	5.01	54.85	3.5	132.1	2.16413	1
35	1	1	159.5	59.2	90	60	23.27	300.6	116.4	11.67	17.58	8.23	0.84	5.63	2.15	2.84	4.79	62.38	4.56	324.9	0.599187	2
68	2	2	167.5	65.3	128	72	23.27	185.9	147.5	29.12	32.89	56.36	0.89	5.31	1.45	3.02	5.3	68.81	4.73	347.85	2.22945	2
73	2	1	167.5	65.3	116	60	23.27	174.1	120.9	31.5	31.8	14.23	1.03	3.93	1.25	2.13	4.83	66.7	4.04	398.43	2.37572	2
44	2	1	177	72.9	149	100	23.27	220	152	22.1	23.79	32.26	1.76	4.25	1.45	2.24	5.02	80.4	3.84	470.91	1.01211	2
40	1	1	153	54.5	107	60	23.28	189.2	114.5	25.83	16.33	19.84	1.15	4.3	1.67	2.14	4.26	61.1	6.21	326.5	0.679302	1
36	1	1	168	65.7	137	65	23.28	130	134	11.95	15.53	12.72	1.28	4.9	1.51	2.56	4.38	44.96	3.98	264.97	1.24408	1
55	2	1	169	66.5	97	63	23.28	203.9	151.3	27.04	21.46	27.9	1.43	4.62	1.22	2.57	5.29	79.98	4.74	299.43	1.1132	2
48	1	2	160	59.6	117	65	23.28	214.5	147.5	28.42	27.38	18.38	2.68	5.98	1.63	3.31	5.87	57.34	4.85	272.9	1.14931	2
50	2	2	172.5	69.3	112	61	23.29	121.5	159.1	19.63	19.68	25.67	1.69	4.4	1.25	2.5	7.46	61.5	7.75	352.95	1.82793	1
54	2	2	165	63.4	125	86	23.29	228.3	152.9	24.84	23.7	37.04	1.97	6.01	1.38	3.64	5.74	68.43	3.85	252.87	1.12476	1
51	1	1	150	52.4	139	89	23.29	258.9	132.8	17.84	18.4	30.08	1.11	4.05	1.42	2.16	6.72	84.63	6.78	620.38	0.858141	2
72	2	1	162.5	61.5	148	87	23.29	338.8	143.8	16.89	18.2	28.37	1.99	6.35	1.34	3.85	10.77	73.87	4.97	355.69	0.941121	2
61	1	1	154.5	55.6	147	75	23.29	234	139.1	23.14	20.85	16.75	2.74	3.3	0.89	1.72	5.35	66.1	6.94	309.48	1.1299	2
57	1	1	146.5	50	108	64	23.3	218.9	139.7	18.82	23.16	24.79	0.69	4.9	1.98	2.35	4.85	58.53	7.41	201.06	1.39014	1
58	2	1	166	64.2	119	89	23.3	158.8	155.1	12.68	20.34	18	1.14	4.83	1.49	2.54	4.54	82.47	4.88	346.85	2.08626	2
57	2	1	166.5	64.6	123	69	23.3	131.2	150.1	16.7	18.94	19.39	2.47	5.31	1.33	2.87	5.03	71.55	5.31	412.86	2.01355	2
53	1	1	155	56	121	78	23.31	163.1	142.9	8.6	14.41	8.17	1.04	5.35	2.07	2.84	5.68	61.11	5.36	343.9	1.59675	1
63	1	2	148.5	51.4	157	90	23.31	138.4	136.2	13.89	20.25	10.78	1.22	5.61	2.04	3	4.71	42.41	7.31	206.75	2.47331	1
62	1	1	155	56	125	69	23.31	284.1	134.7	39.18	32.98	25.09	1.28	6.85	2.7	3.53	5.91	75.79	7.98	600.22	1.14984	1
55	1	1	159.5	59.3	108	64	23.31	253.3	134.6	19.57	23.36	19.12	1.78	5.12	1.47	2.76	4.95	63.04	4.45	262.53	1.14658	1
73	1	1	143.5	48	102	56	23.31	286.4	111.9	94.18	83.98	126.38	1.57	3.21	1.29	1.5	6.62	64.86	6.09	299.11	2.2057	2
79	1	2	155	56	141	60	23.31	128.4	141.8	22.88	24.96	30.58	2.13	4.12	1.13	2.26	5.36	84.62	6.44	388.73	3.21054	2
62	2	1	147	50.4	133	67	23.32	202.2	139.3	9.04	17.16	14.43	0.61	3.5	1.56	1.74	5.04	70.81	4.29	481.24	1.75002	1
50	2	1	169.5	67	113	74	23.32	166.8	149.8	19.77	23.94	78.51	1.14	4.25	1.52	2.02	5.18	65.05	5.58	379.27	1.61397	1
68	1	1	153	54.6	113	64	23.32	330	117.3	34	36.53	69.93	1.19	4.83	2.23	2.39	5.47	52.82	6.14	192.04	1.29094	1
52	1	1	155.5	56.4	114	82	23.32	239.4	135.7	14.39	22.15	17.59	1.39	4.82	1.49	2.6	5.05	78.81	5.8	295.2	1.2683	1
55	2	1	172	69	144	93	23.32	194.9	151.5	16.04	22.18	38.23	1.47	5.27	1.64	3.1	5.91	78.13	2.8	429.98	1.56282	2
48	1	1	157	57.5	102	63	23.33	232.8	138	11.86	20.2	12.39	0.71	5.03	2.13	2.52	4.13	48.38	6.35	194.01	1.20939	1
39	1	1	163	62	121	74	23.34	186.8	121.8	12.2	17.01	11.88	0.7	3.39	1.44	1.57	4.73	69.29	4.23	287.32	1.01675	1
59	1	2	159	59	129	72	23.34	250.6	131.3	26.77	24.25	54.04	0.74	3.38	1.58	1.59	5.75	52.53	5.71	342.25	1.10346	1
58	1	1	159	59	106	57	23.34	169.6	130.5	19.54	27.13	17.05	1.24	6.27	1.75	3.47	4.65	47.62	4.05	239.86	2.09889	1
55	1	1	156	56.8	111	64	23.34	165.4	123.5	13.01	15.88	16.02	1.33	8.44	2.35	4.8	4.89	51.86	5.36	234.24	1.46399	1
69	1	2	159	59	158	78	23.34	195.2	136.6	75.08	68.21	54.43	1.52	5.2	2.22	2.62	5.82	57.23	3.41	406.61	2.78263	2
75	2	2	163	62	164	78	23.34	184.5	147.1	21.16	23.08	18.92	1.64	7.43	1.86	4.56	6.81	89.9	5.3	415.6	2.03959	2
50	1	1	165.6	64	128	78	23.34	222.3	133.9	11.5	16.2	14.2	1.82	6.04	1.91	3.22	4.84	62.88	5.15	310.28	1.07448	2
37	1	1	149.5	52.2	100	62	23.36	246.5	132.9	15.52	19.03	23.47	0.82	5.14	1.78	2.59	4.75	66.95	3.33	430.48	0.725066	1
48	2	1	171	68.3	123	77	23.36	201	151.7	27.52	24.21	23.19	0.85	4.56	1.75	2.21	4.71	92.12	6.27	450.22	1.10209	1
74	1	1	152	54	163	88	23.37	158.4	132.9	17.57	24.03	19.72	1.09	6.11	2.14	3.2	6.14	62.75	3.78	170.35	2.67821	1
75	2	1	148	51.2	138	86	23.37	266.9	144	16.55	26.72	10.04	1.04	5.18	1.57	2.94	5.13	62.33	3.92	282.83	1.84565	2
42	1	1	168	66	100	60	23.38	255.5	129.2	10.15	15.24	13.53	0.84	5.25	1.68	2.81	4.86	64.65	4.18	198.88	0.78634	1
64	1	1	163.5	62.5	127	75	23.38	159.5	128.8	10.37	17.83	15.91	0.9	5.34	1.85	2.75	4.33	50.69	4.9	297.11	2.22168	1
57	1	1	149	51.9	152	90	23.38	108.6	127.7	50.47	34.72	93.02	1.47	5.59	1.67	3.01	4.64	40.34	3.79	207.08	2.56512	1
50	2	1	161	60.6	119	72	23.38	194.8	150.3	35.77	32.98	28.58	2.12	4.12	1.19	2.12	5.07	80.84	4.49	446.18	1.41538	1
34	2	1	168	66	107	73	23.38	207.1	156	24.37	23.26	70.61	2.3	5.29	1.72	2.81	4.35	92.71	4.99	505.5	0.773536	1
52	1	1	161	60.6	114	63	23.38	211	136.5	9.62	22.45	20.98	2.51	4.89	1.84	2.56	4.76	57.46	5.68	204.89	1.78381	1
57	1	1	161	60.6	139	66	23.38	138	122	18.77	31.37	10.42	0.93	4.42	1.74	2.28	4.78	54.62	4.67	255.97	2.99074	2
58	1	1	157.5	58	117	69	23.38	130.9	131.3	15.92	27.93	26.2	0.97	3.95	1.69	1.94	4.84	63.25	4.5	262.33	3.10161	2
46	2	2	168	66	129	75	23.38	189.7	149.3	24.56	23.55	16.64	1.46	4.05	1.78	1.92	4.58	84.89	4.62	417.46	1.1523	2
55	1	1	154.5	55.8	144	92	23.38	351	136.6	11.51	15.38	13.16	1.52	5.05	1.53	2.75	4.68	51.07	5.43	314.11	0.710353	2
60	2	2	164	62.9	135	75	23.39	204.5	151.8	21.99	20.86	20.54	0.58	3.63	1.57	1.74	7.36	72.17	4.23	375.72	1.30515	1
50	2	2	173	70	109	62	23.39	143.8	156.8	49.26	33.04	34.16	0.8	4.03	1.45	2.14	4.75	67.53	5.16	329.57	1.63683	1
62	2	1	173	70	112	71	23.39	197.9	143.6	16.06	19.77	17.4	1.06	5.16	1.53	2.91	4.11	82.45	5.58	461.85	1.54554	1
43	2	2	173	70	108	69	23.39	217.9	154.5	19.64	15.48	26.3	1.36	5.31	1.8	2.76	5.1	90.92	5.09	322.17	0.689305	1
50	2	2	170	67.6	117	73	23.39	168	157.9	21.35	20.49	27.64	1.42	6.61	2.1	3.72	5.36	75.71	5.03	380.3	1.31979	1
52	2	2	161.5	61	182	102	23.39	266.8	162.3	21.23	20.67	73.34	7.92	5.4	1.12	2.35	5.9	84.19	3.85	673.41	0.874345	1
71	2	1	158	58.4	131	71	23.39	176.2	133.8	11.98	16.71	16.74	0.87	3.5	1.4	1.74	4.69	60.95	3.8	409.42	1.94536	2
73	2	2	161.5	61	150	88	23.39	197.4	149.9	13.16	22.91	24.14	1.26	5.84	2.46	2.79	6.53	62.91	3.68	251.71	2.33546	2
57	2	2	173	70	118	71	23.39	168.5	154.2	23.98	21.62	69.03	1.28	5.56	1.92	2.9	5.35	87.67	5.6	451.86	1.4935	2
61	2	1	173	70	127	86	23.39	195	137.6	21.8	29.44	29.79	1.59	3.63	0.97	2.02	6.18	83.5	6.07	304.89	1.97244	2
61	1	1	150.5	53	140	77	23.4	219.1	122.8	20.93	23.6	11.66	0.58	5.24	2.17	2.39	5.1	71.64	5.84	417.26	1.4362	1
44	2	1	165	63.7	138	88	23.4	231.1	154.2	15.75	17.69	17.37	1.69	3.59	1.22	1.93	5.41	82.13	3.51	487.74	0.848673	1
43	1	1	160.5	60.3	112	71	23.41	246.1	119	12.2	15.62	13.46	0.68	4.67	1.63	2.44	5.18	71.53	5.49	298.76	0.781372	1
39	1	1	157	57.7	100	65	23.41	226.1	136.2	10.76	20.67	13.32	0.69	3.56	1.78	1.55	4.88	61.2	4.27	380.64	1.08692	1
71	2	2	167	65.3	153	84	23.41	148.1	149.7	18.5	18.39	32.6	0.88	3.51	1.09	1.89	6.65	93.35	6.75	352.3	2.04974	2
63	1	2	163	62.2	150	88	23.41	208	129.1	13.6	15.52	21.26	1.41	6.2	1.61	3.7	9.74	53.55	4.09	267.37	1.27468	2
65	2	1	168.5	66.5	133	86	23.42	164.8	148.1	18.04	26.94	41.39	0.82	3.41	1.3	1.61	6.67	60.35	6	455.55	2.5017	1
60	1	1	156	57	117	67	23.42	231.1	129	24.52	32.32	21.45	1.21	4.4	1.26	2.52	5.06	57.76	3.7	244.07	1.69458	1
50	2	1	164	63	145	87	23.42	190.7	152.4	27.52	30.33	17.74	1.23	4.68	1.5	2.66	6.11	75.83	4.86	367.44	1.51589	1
66	2	1	156	57	139	60	23.42	257	146.2	17.48	21.45	27.75	1.02	5.36	1.47	3.15	5.79	65.43	6.46	281.89	1.31755	2
73	1	1	149	52	115	64	23.42	202.5	129.5	16.37	24.48	15.01	1.03	6.2	2.01	3.5	6.23	66.89	3.39	300.6	2.18115	2
65	2	1	164	63	131	75	23.42	223	151.7	61.23	47.37	63.96	1.41	4.95	1.4	2.92	5.1	83.21	5.77	380	1.76453	2
53	2	2	163.5	62.6	114	77	23.42	261	143.8	17.14	21.95	38.69	3.42	4.15	1.13	2.12	5.36	74.46	5.09	459.48	1.07663	2
47	1	1	176.5	73	112	56	23.43	251.7	125.5	17.35	15.08	19.35	0.98	4.54	1.55	2.31	5.67	60.34	3.66	221.28	0.67603	1
48	2	1	164.5	63.4	110	66	23.43	274.2	149.8	13.47	17.72	31.79	1.8	6.11	1.55	3.47	5.21	79.03	5.55	307.62	0.845189	1
35	2	2	171	68.5	132	87	23.43	191.1	165.4	39.03	26.25	103.34	3.15	5.28	1.09	3.22	5.49	77.29	5.94	382.74	0.769551	1
69	2	2	170	67.7	110	62	23.43	171.3	148.7	19.09	21.29	30.05	0.84	5.13	1.65	2.74	6.02	80.31	6.3	382.29	1.96275	2
76	2	1	162	61.5	144	82	23.43	132.5	124.6	7.38	17.28	16.14	1.13	4.79	1.62	2.49	6.39	94.39	5.81	518.54	3.64849	2
47	1	1	160	60	113	74	23.44	260.6	119.6	23.68	26.93	12.85	0.78	5.13	2.51	2.28	5.15	58.65	3.85	179.95	0.998088	1
60	1	2	147.5	51	130	86	23.44	273.5	145	18.67	20.52	30.69	2.34	5.89	1.8	3.43	9.68	52.49	6.14	298.04	1.04184	1
65	2	2	160	60	123	70	23.44	191.5	153.9	27.05	25.21	18.92	3	5.11	1.45	2.75	5.17	75.05	3.96	450.59	1.64526	1
53	2	1	160	60	128	87	23.44	189.1	148.8	61.48	43.89	26.8	0.88	5.39	2.33	2.55	6.03	74.36	8.02	243.25	1.56886	2
57	1	1	160	60	142	94	23.44	436.7	132.4	13.41	18.43	21.4	0.98	5.03	1.71	2.57	5.41	44.92	5.45	327.41	0.656905	2
66	1	1	153	54.9	154	88	23.45	125	134	18.99	21.8	22.52	1.59	3.74	1.13	1.93	5.41	106.4	8.38	526.15	2.64136	1
39	2	2	174	71	122	78	23.45	268.3	154.8	42.54	21.79	49.2	2.32	5.96	1.68	3.36	5.7	89.74	4.69	554.63	0.485627	1
62	2	2	169	67	130	76	23.46	217.3	125.3	28.21	34.33	21.17	0.64	4.65	1.8	2.42	4.89	84.78	6.22	349.29	1.84418	1
58	2	2	171.5	69	127	80	23.46	152.8	155.1	40.87	25.85	127.96	1.7	5.05	1.63	2.78	5.15	84.25	4.56	447.67	1.53484	1
60	1	2	159	59.3	138	88	23.46	98.6	143.3	32.94	32.8	51.48	1.85	3.99	1.21	2.07	6.88	60	6.07	380.34	3.47765	1
50	1	1	157.5	58.2	124	71	23.46	229.5	140.3	25.91	25.44	40.7	0.98	4.93	2.12	2.43	5.35	56.18	6.84	312.56	1.08886	2
56	2	1	172	69.4	124	77	23.46	188.6	153.3	8.51	11.55	20.34	1.26	5.89	1.42	3.47	8.87	70.21	7.11	273.7	1.17561	2
43	1	1	158	58.6	112	66	23.47	256.5	131.7	12.44	16.69	10.59	1.13	4.03	1.44	2.16	5.86	45.4	5.15	196.97	0.793281	1
57	2	1	165	63.9	135	89	23.47	133.6	152.5	14.55	14.01	36.06	1.3	4.33	2.12	1.97	6.18	66.12	7	411.88	1.56702	1
62	1	1	154.6	56.1	129	69	23.47	193.2	124.4	13.78	21.35	13.01	1.47	5.3	1.8	2.9	5.08	62.37	5.08	322.85	1.84569	1
64	1	1	140	46	150	80	23.47	172	139	14.33	25.5	16.48	2.01	6.1	1.93	3.25	5.07	68.01	6.3	298.31	2.50651	1
31	1	1	164.5	63.5	118	69	23.47	244.8	128.5	20.92	20.05	81.55	2.39	4.7	1.78	2.38	4.28	53.76	4.29	424.19	0.555116	1
70	2	1	162.5	62	168	92	23.48	197.6	152.1	12.82	14.73	22.69	1.34	4.63	1.53	2.51	5.81	91.4	6.59	316	1.45737	2
57	1	2	162.5	62	127	80	23.48	208.8	132.1	21.48	34.98	47.51	10.33	5.39	0.89	2.32	9.46	89.62	9.03	622.1	2.06038	2
45	2	1	168	66.3	127	78	23.49	321.8	141.2	14.82	21.3	48.82	0.99	5.49	1.95	2.85	5.73	81.38	5.92	326.25	0.773717	1
68	2	1	168	66.3	135	86	23.49	193.2	143.6	10.48	18.55	15.43	1.2	5.39	1.52	3.15	4.25	86.79	4.99	304.73	2.01681	1
60	2	2	172.5	69.9	129	80	23.49	265.3	145	25.57	24.35	28.15	1.21	4.68	1.5	2.44	4.77	70.66	3.32	396.74	1.08905	1
56	2	1	170	67.9	143	88	23.49	171.5	147.9	13.83	25.12	17.36	1.37	4.09	1.41	2.13	5.09	62.46	5.79	301.21	2.20563	1
79	1	2	144	48.7	146	88	23.49	197.6	136.6	15.72	22.61	21.12	1.37	6.26	2.5	3.28	5.32	72	8.98	438.49	2.27989	1
53	1	2	168	66.3	139	71	23.49	139.2	130.7	28.99	25.12	34.46	1.98	5.72	1.68	3.26	5.76	67.41	7.47	266.01	1.77636	1
57	2	1	172	69.5	115	73	23.49	136	144.1	26.92	22.46	18.22	0.88	5.37	1.64	2.98	4.45	65.49	4.99	257.29	1.8143	2
73	1	2	142.5	47.7	181	64	23.49	302	126	12.81	19.28	30.52	1.66	6.96	1.9	4	4.85	53.3	6.61	353.55	1.30211	2
52	2	2	170.5	68.3	132	87	23.49	246.5	150	15.85	19.62	33.79	2.07	4.59	1.29	2.55	4.74	102.06	6.36	277	1.03961	2
47	1	2	157.5	58.3	101	66	23.5	224.3	137.4	9.77	19.12	43.48	1.01	4.87	1.76	2.57	4.45	56.32	5.43	288.91	1.28177	1
49	1	1	159	59.4	102	66	23.5	196.6	130.4	21.37	23.1	7.06	1.11	4.07	1.64	2.02	4.49	45.69	4.59	220.66	1.24544	1
55	1	1	153	55	128	85	23.5	125.7	134.6	14.09	19.27	13.47	1.35	4.36	1.6	2.11	5.05	55.36	7.2	326.95	2.24623	1
70	1	2	156	57.2	144	78	23.5	148.7	123.9	10.83	20.38	11.89	1.26	6.73	1.76	4.06	5.81	64.48	5.65	265.38	2.91526	2
50	1	2	156	57.2	122	73	23.5	197.8	133	29.62	26.07	67.99	2.06	4.22	1.5	2.15	4.97	59.63	6.64	286.36	1.21086	2
47	2	2	180.5	76.6	113	74	23.51	295	140.8	45.04	32.77	185.41	1.53	4.67	1.22	2.63	4.71	70.47	3.57	490.91	0.777953	1
69	2	2	159.5	59.8	153	81	23.51	185.1	142.1	23.86	26.17	18.81	1.24	4.36	1.7	2.26	6.05	89.48	8.77	466.81	1.99715	2
69	1	2	153.5	55.4	140	86	23.51	223.7	137.2	11.19	16.57	16.71	2.83	4.24	0.98	2.43	5.89	60.59	5.75	283.97	1.52788	2
44	1	1	160.5	60.6	116	66	23.52	208.5	131.3	14.61	19.87	17.45	0.63	4.97	2.2	2.39	4.75	71.8	4.43	244.81	1.09703	1
29	2	2	158.5	59.1	114	86	23.52	291	154.1	27.28	21.71	23.81	0.81	4.31	1.72	2.12	5.37	72.53	5.63	226.04	0.414231	1
58	2	1	167.5	66	121	80	23.52	114.4	159.4	18.39	20.89	80.72	2.37	6.36	2.05	3.34	5.33	94.42	5.53	379.79	2.46973	1
69	2	1	163	62.5	151	78	23.52	181.5	127.1	19.91	23.85	41.82	2.37	3.67	1.56	1.66	5.83	96.37	5.1	467	2.03201	1
47	2	2	183.5	79.2	120	73	23.52	183.3	143.3	25.65	33.16	20.03	1.63	3.6	1.08	1.98	5.26	70.32	7.73	437.61	1.67883	2
41	2	2	171.5	69.2	109	64	23.53	197.8	151.6	36.84	28.57	48.52	0.99	7.43	2.14	4.35	5.59	75.43	5.14	494.21	0.975681	1
53	1	2	161	61	160	82	23.53	209.2	139.9	10.78	15.65	14.48	0.99	4.58	1.54	2.52	4.46	54.58	4.67	282.31	1.20759	1
60	2	1	161	61	123	83	23.53	205.5	149.4	14.86	18.46	14.31	0.74	3.65	1.56	1.6	5.79	73.75	7.07	252.12	1.39818	2
43	2	2	181.5	77.5	110	77	23.53	272.4	154.6	29.64	23.3	37.06	1.45	4.97	1.35	2.77	5	64.75	3.38	388.38	0.675582	2
60	1	1	151	53.7	147	74	23.55	208	148.3	54.63	32.82	20.78	0.71	3.02	1.95	1.01	7.4	54.68	5.9	207.14	1.28089	1
74	1	2	156	57.3	150	100	23.55	141.2	148.4	14.2	23.95	23.31	0.87	4.3	1.77	2.04	5	88.99	8.68	379.75	3.33088	2
79	1	2	155	56.6	139	60	23.56	149.2	122.7	15.48	21.1	17.55	0.98	3.89	2.35	1.48	7.71	55.48	4.36	268.55	2.83959	2
66	1	1	150	53	115	67	23.56	144.3	119.6	19.28	26.29	10.22	1.27	5.35	2.38	2.59	5.41	43.95	5.9	180.76	2.73851	2
52	2	1	163	62.6	151	91	23.56	283	145.1	14	19.02	23.7	2	6.71	2.54	3.5	5.31	64.68	4.39	298.11	0.934036	2
42	1	1	163.5	63	115	70	23.57	194.3	93.5	8.13	17.6	11.14	0.59	4.78	2.1	2.32	4.39	54.77	7.42	223.63	1.33427	1
57	1	1	155.5	57	121	71	23.57	245.1	136.4	11.23	16.81	13.87	0.93	4.78	1.84	2.35	5.63	50.18	5.89	319.64	1.16657	2
50	1	1	159.5	60	111	74	23.58	141.8	138.2	12.26	16.38	11.67	1.11	4.54	2.01	2.21	5.44	48.39	3.85	292.41	1.64954	1
48	2	2	174.5	71.8	131	79	23.58	231.6	158.9	29.46	22.23	24.3	1.83	3.96	0.83	2.32	5.48	71.01	6.11	346.8	0.84884	1
46	1	1	166	65	131	86	23.59	179.5	124.3	32.92	23.95	40.63	0.67	5.5	1.87	2.83	4.98	53.36	4.36	278.91	1.06972	2
61	2	1	173.5	71	140	84	23.59	164.8	145.8	16.62	19.23	24.67	1.11	5.92	1.97	3.15	5.48	58.87	7.95	271.99	1.74597	2
41	1	1	147	51	97	60	23.6	214.8	130.1	15.9	21.02	35.45	0.84	4.97	2.21	2.36	4.9	54.62	4.91	243.69	1.0062	1
68	2	1	169	67.4	109	66	23.6	181.1	154.2	20.81	24.24	17.35	1.11	4.71	1.26	2.72	5.2	78.27	5.86	347.21	1.9952	1
56	2	2	158.5	59.3	129	87	23.6	157.5	147.2	28.05	28.42	61.68	10.72	5.39	0.81	2.54	4.9	61.01	6.47	336.55	1.90794	1
54	2	2	171	69	120	82	23.6	153	153.7	16.34	16.43	18.23	0.88	5.02	1.87	2.54	5.16	80.1	5.74	414.73	1.43454	2
48	2	1	167.5	66.2	105	65	23.6	218.7	156	30.28	25.39	21.74	1.13	5.42	1.76	3.06	4.93	77.39	4.59	420.62	1.01269	2
42	2	2	175.5	72.7	137	85	23.6	216.9	145.4	36.3	23.84	35.8	1.61	5.31	1.67	3.01	5.12	60.2	4.32	371.18	0.766201	2
70	1	2	158.5	59.3	137	62	23.6	246.9	135	21.06	26.01	20.29	2.04	3.86	1.25	2.08	5.69	51.79	4.47	273.96	1.6069	2
59	2	1	154	56	125	77	23.61	214.6	148.8	19.16	23.92	61.2	1.18	4.24	1.53	2.08	4.55	68.87	5.9	296.08	1.5024	2
40	1	1	162	62	105	60	23.62	247.3	138.1	8.06	13.13	10.7	0.82	4.96	2.27	2.18	5.33	56.12	4.52	232.66	0.748054	1
60	1	1	150.5	53.5	116	71	23.62	191.5	131.4	17.01	26.12	22.3	1.35	4.81	2.1	2.12	5.1	59.64	7.6	254.85	1.98428	1
46	2	2	162	62	135	88	23.62	288.7	132.1	11.7	17.16	53.46	2.69	4.2	0.93	2.57	4.78	82.9	3.37	444.13	0.799347	1
56	1	1	166	65.1	126	79	23.62	211.4	126.8	19.54	24.05	20.33	1.3	3.54	1.52	1.53	4.57	59.53	5.26	351.49	1.44124	2
73	1	2	149.5	52.8	164	82	23.62	207.9	124.2	12.13	17.64	17.06	1.54	5.34	1.78	2.95	4.97	47.72	7.15	264.28	1.77843	2
70	2	2	174	71.5	114	65	23.62	148.8	170.3	12.72	15.4	17.59	2.75	5.95	1.51	3.48	8.74	80.25	6.31	417.95	2.03129	2
54	1	2	158	59	130	81	23.63	328.4	109.1	13.98	17.7	23.69	0.77	4.26	1.36	2.27	5.19	59.37	3.13	227.81	0.778413	1
70	2	2	172	69.9	147	81	23.63	156.3	146.5	17.06	25.68	30.71	0.95	5.21	1.9	2.71	6.05	73.76	3.74	394.97	2.78448	1
60	2	1	169	67.5	135	80	23.63	225.6	138.3	14.57	19.32	20.4	1.66	5.05	1.51	2.75	5.49	96.89	8.05	352.23	1.34614	1
50	2	2	169.5	67.9	108	73	23.63	251.2	147.5	32.08	20.73	27.38	2.16	5.25	1.51	3	5.43	73.54	4.92	412.7	0.728505	2
60	1	2	164.5	64	137	85	23.65	279.2	127.5	21.91	24.77	55.49	0.73	5.33	1.95	2.87	5.14	53.85	6.36	313.36	1.13721	2
69	2	1	164.5	64	149	74	23.65	153.3	148.1	31.61	39.35	35.05	0.8	4.47	1.42	2.36	5.23	98.3	4.59	324.22	3.15021	2
77	1	1	150.5	53.6	126	73	23.66	139.7	127.2	15.3	22.61	17.26	0.83	5.98	2.51	2.79	5.66	67.28	8.87	270.3	3.18602	1
70	1	1	155.5	57.2	135	91	23.66	215	132.5	19.56	25.02	24.26	1	4.04	1.62	1.92	5.3	59.42	4.87	305.97	1.84188	1
43	2	2	166	65.2	127	82	23.66	154	152.7	30.79	19.45	25.89	2.32	4.09	1.21	2.28	5.08	71.14	4.6	345.78	0.978729	1
63	2	1	166	65.2	116	70	23.66	283.3	148.2	17.15	25.58	35.01	1.65	6.68	1.69	3.94	5.38	81.1	7.05	380.2	1.37361	2
58	1	2	162.5	62.5	111	72	23.67	231.4	143	14.6	19.14	14.58	0.67	5.03	2	2.62	6.47	52.82	6.15	326.01	1.25554	1
59	1	2	162.5	62.5	121	72	23.67	155.5	126.7	12.51	21.17	10.93	0.98	6.01	2.08	3.29	4.64	60.03	6.42	228.2	2.27098	1
47	1	1	167	66	136	76	23.67	229.5	130.8	15.58	19.05	19.18	1.5	5.13	1.63	2.75	5.85	59.68	5.9	367.2	0.988386	1
37	2	2	178	75	121	75	23.67	208.8	154.3	30.15	24.32	37.22	1.7	6.14	1.36	3.67	5	77.95	5.2	501.36	0.784858	1
64	2	2	167	66	118	75	23.67	173.1	154.6	47.59	34.74	132.72	1.86	5.45	1.9	2.88	5.49	91.1	5.58	346.53	1.86189	1
43	2	2	168.5	67.2	108	71	23.67	228.5	160.1	27.02	25.09	60.4	2.19	5.73	1.39	3.32	5.1	59.88	4.72	380.73	0.908323	1
63	1	1	154.5	56.5	119	63	23.67	188.2	121.1	24.24	25.15	21.33	2.21	4.84	1.45	2.64	4.59	59.15	6.35	258.85	1.70999	1
45	2	2	167	66	169	113	23.67	231.9	149.8	44.41	30.24	116.25	3.1	5.53	1.6	2.98	8.88	70.57	6.74	454.31	0.880548	1
55	2	1	167	66	113	67	23.67	194	158	15.18	18.52	18.26	0.72	3.5	1.5	1.69	4.78	69.42	6.85	295.98	1.34762	2
55	2	2	160	60.6	119	77	23.67	275.9	143.8	18.92	22.1	154.27	2.05	6.78	1.81	4.19	6.43	63.09	4.82	366.89	1.01284	2
56	2	2	178	75	137	89	23.67	162.5	149.9	15.87	20.04	17.28	3.52	6.92	1.72	3.93	5.13	82.64	6	310.74	1.73358	2
49	2	2	169	67.6	136	78	23.67	200.5	158.7	72.77	35.09	40.39	3.9	6.47	1.33	3.8	5.48	79.4	4.71	429.17	1.00528	2
40	2	1	164	63.7	135	87	23.68	205.8	155.1	21.27	18.44	41.76	1.19	6.3	1.77	3.49	4.51	84.56	4.48	271.11	0.777127	1
77	1	2	156.5	58	135	73	23.68	143.6	134.2	19.14	22.85	23.46	2.14	4.05	1.38	2.13	10.89	54.12	6.51	248.81	2.8006	2
61	1	2	156.5	58	170	88	23.68	236.9	147	19.04	20.1	34.32	2.17	6.92	1.68	4.09	7.68	66.1	5.06	394.12	1.18612	2
57	1	1	157	58.4	135	79	23.69	186.4	125.7	18.41	26.44	30.52	1.04	4.29	1.63	2.04	5.13	54.54	5.33	406.58	1.88436	1
72	1	2	157	58.4	146	60	23.69	265.2	132.5	12.05	21.01	17.91	1.15	5.46	2.39	2.69	6.48	60.39	4.34	249.75	1.6432	1
51	1	1	161	61.4	133	83	23.69	239	137.6	19.11	20.05	13.74	3.13	4.84	1.32	2.68	4.8	76.99	5.42	421.63	0.978715	1
47	2	1	161.5	61.8	126	73	23.69	177.3	151.2	17.24	23.27	20.09	1.39	5.3	1.94	2.84	3.67	70.2	4	444.59	1.48565	2
58	2	1	167.5	66.5	121	79	23.7	237.6	144	25.32	26.91	20.39	0.8	4.87	1.49	2.7	4.56	79.8	7.03	406.47	1.30546	1
78	1	1	144.5	49.5	126	77	23.71	328.2	119.4	11.41	22.19	19.99	1.78	4.28	1.54	2.19	5.27	69	5.82	317.62	1.56124	1
45	2	1	163	63	128	90	23.71	244.4	141.2	31.75	26.92	39.14	2.15	5.75	1.14	3.53	5.2	81.84	5.33	621.58	0.879659	1
58	2	2	162.5	62.6	109	68	23.71	175.6	169.6	30.11	26.5	54.71	1.56	5.37	1.69	2.99	4.13	82.8	3.77	311.12	1.59512	2
31	1	1	148.5	52.3	95	60	23.72	242	137	11.81	18.48	7.22	0.7	4.9	2.13	2.17	4.85	66.9	4.02	356.1	0.688848	1
56	2	1	173	71	152	88	23.72	210.8	150.6	33.24	27.78	31.3	0.91	4.4	1.84	2.02	6.84	67.82	5.84	400.21	1.28003	1
54	1	2	153.5	55.9	149	90	23.72	326.3	138.2	26.1	25.8	22	1.94	5.79	1.47	3.56	6.63	53.46	5.51	267.87	0.83575	1
70	1	2	163.5	63.4	136	76	23.72	174.9	126.1	12.26	17.02	13.81	0.59	4.8	2.07	2.39	5.94	60.25	3.63	227.91	1.94546	2
50	2	2	164	63.8	137	86	23.72	174.5	151.8	27.25	22.49	22.63	0.63	3.06	1.16	1.6	5.13	66.8	4.44	310.7	1.23447	2
48	2	1	163.5	63.4	132	82	23.72	166.8	158.1	29.36	32.48	17.17	1.23	4.18	1.57	2.12	4.89	78.97	8.24	343.35	1.72498	2
70	2	1	161	61.5	103	60	23.73	243.4	147.2	9.46	19.79	21.93	0.96	3.77	1.47	1.93	4.61	78.9	6.25	301.32	1.85045	1
48	1	1	155	57	144	80	23.73	233.7	132.3	18.11	17.39	13.59	1.02	4.83	1.61	2.47	5.74	62.6	4.81	272.87	0.839311	1
60	1	2	155	57	140	83	23.73	193.5	124.3	17.48	17.17	60.36	1.09	4.86	1.7	2.57	5.32	50.35	5.6	397.05	1.27341	1
56	1	1	159	60	122	81	23.73	194.6	131.6	15.75	20.58	30.04	1.35	5.42	1.94	2.88	5.13	59.42	4.25	218.25	1.49228	1
65	2	1	161.5	61.9	96	60	23.73	176.2	166.1	20.66	24.63	36.59	1.36	4.26	1.68	2.25	4.47	98.49	3.28	588.25	1.99897	1
56	2	2	172.5	70.6	109	75	23.73	274.2	147.5	19.8	20.95	42.01	2.17	4.65	1.37	2.45	5.32	85.49	5.26	287.87	0.96155	1
79	2	1	171.5	69.8	148	98	23.73	231.4	165.9	8.5	26.86	27.86	2.18	5.07	1.43	2.99	5.3	93.54	6.96	375.36	3.14529	1
59	1	2	151	54.1	112	74	23.73	206.3	139.8	71.57	48.6	189.7	5.41	5.13	1.04	2.73	9.32	57.32	5.41	268.12	1.64295	1
60	2	2	159	60	117	69	23.73	158.5	138.5	15.43	23.76	14.51	0.92	6.19	1.98	3.44	5.34	89.08	6.25	265.5	2.28974	2
46	1	1	159	60	116	74	23.73	195.5	135.3	9.59	15.83	12.2	1.06	4.44	1.6	2.08	5.71	56.95	5.57	330.22	1.20277	2
58	1	2	157	58.5	118	64	23.73	234.7	131.5	15.71	18.32	24.2	1.51	5.86	1.78	3.23	10.46	55.92	3.84	203.78	1.14223	2
60	2	1	169	67.8	111	67	23.74	115.4	150.5	11.24	22.59	18.14	0.51	2.8	1.49	1.05	4.52	72.68	6.21	383.03	3.50331	1
50	2	2	169	67.8	127	77	23.74	266.8	151.6	16.33	19.2	24.87	1.59	4.03	1.19	2.31	5.8	69.13	4.22	335.56	0.890415	1
46	2	2	170.5	69	139	87	23.74	282.6	148.2	25.89	23.08	42.26	5.38	5.72	1.08	3.05	5.76	63.53	4.21	439.3	0.738338	1
40	2	1	170	68.6	140	89	23.74	147.8	147.5	23.53	22.05	33.82	0.77	5.72	1.39	3.53	4.66	92.63	5.87	371.83	1.23022	2
71	2	1	168.5	67.4	133	78	23.74	178.3	147.1	21.17	22.59	18.39	1.2	4.27	1.27	2.35	7.68	76.85	5.81	259.16	1.95507	2
67	2	2	167.5	66.6	129	89	23.74	175.7	146.3	16.93	26.98	26.59	1.23	4.95	1.63	2.68	5.81	89.28	8.45	423.67	2.50044	2
72	2	1	166.5	65.8	135	86	23.74	198	137.9	20.09	23.64	17.56	1.28	4.39	1.31	2.32	5.78	76.66	4.88	375.64	1.91789	2
60	2	2	168	67	109	66	23.74	193.1	133.1	19.17	30.31	11.17	1.6	3.37	1.44	1.5	5.04	53.88	3.61	387.58	2.15102	2
57	2	2	175	72.7	133	95	23.74	197.5	154.4	26.99	21.35	25.77	1.74	5.47	1.63	3.03	4.57	87.47	6.48	345.43	1.18605	2
48	2	2	168	67	129	88	23.74	263	146.7	57.68	36.51	147.34	1.76	5.11	1.4	2.94	4.72	71.97	4.92	362.64	0.877374	2
57	1	2	148	52	149	88	23.74	217.4	145.5	35.15	14.18	54.75	2.39	5.5	1.57	3.09	7.38	45.81	5.98	261.05	0.627089	2
47	1	1	158	59.3	105	64	23.75	168.7	134.1	13.09	23.25	13.81	1.05	5.36	2.23	2.52	5.75	63.28	4.7	283.93	1.79034	1
58	1	1	156	57.8	111	74	23.75	284.1	133.8	10.55	15.75	21.62	1.45	4.86	1.59	2.62	4.85	53.02	6.35	282.12	0.989945	1
49	1	1	145.5	50.3	92	60	23.76	168.4	99.8	10.61	17.15	12.19	0.94	4.43	1.5	2.42	4.31	57.5	3.63	240.06	1.53201	1
54	1	2	161	61.6	100	67	23.76	201.4	133.7	12.59	25.41	15.7	1.23	4.92	1.72	2.56	5.15	67.26	5.06	298.15	1.92011	1
39	2	1	160.5	61.2	118	78	23.76	173.7	151.2	43.15	22.77	25.59	0.78	3.85	1.66	1.81	9.44	66.69	6.85	279.81	0.778283	2
67	2	2	176	73.6	113	60	23.76	197.4	119.2	11.96	10.11	23.75	1.09	4.07	1.4	2.21	5.27	67.46	3.74	267.3	0.992232	2
72	2	2	164.5	64.3	134	69	23.76	178.6	138.8	22.25	27.45	32.76	1.46	4.75	1.21	2.74	5.39	72.78	4.2	394.03	2.346	2
35	2	2	170	68.7	115	70	23.77	195.2	145.2	28.79	21.48	26.59	1.36	3.6	1.01	2.13	4.91	75.35	4.65	433.48	0.717797	1
51	1	1	153.5	56	122	67	23.77	211.5	126.7	16.15	18.7	15.7	1.69	4.63	1.18	2.7	4.94	62.83	9.34	298.8	1.12206	1
34	2	1	167.5	66.7	134	75	23.77	195.8	159.4	19.52	23.95	55.94	2.05	5.37	1.36	2.97	4.89	73.16	5.24	379.76	0.941308	1
57	1	2	153.5	56	111	82	23.77	227	147	20.46	23.18	28.36	3.18	5.3	1.46	2.72	5.23	57.27	3.78	249.61	1.2868	1
60	2	2	167.5	66.7	155	97	23.77	352.1	140.6	17.27	29.54	141.9	6.22	5.03	1.34	2.52	5.11	88.58	5.16	352.68	1.21129	2
51	1	1	157.5	59	115	68	23.78	185.9	140.9	17.2	27.9	14.82	0.71	4.96	2.52	2.25	4.77	58.25	4.51	246.83	1.84557	1
58	1	1	146	50.7	128	68	23.78	177.4	126.2	9	20.65	24.48	0.78	5.88	2.16	2.99	5.28	62.26	9.07	315.99	2.25047	1
52	1	1	155.5	57.5	126	77	23.78	213.3	147	13	18.75	15.84	1.32	4.84	1.69	2.61	4.83	50.8	5.63	293.02	1.26777	1
50	1	1	145	50	125	66	23.78	192.6	133.1	12.31	21.49	16.68	1.82	4.96	1.56	2.54	5.72	56.49	6.77	332.4	1.59009	1
52	1	2	157.5	59	139	87	23.78	169.6	124.1	30.2	25.26	78.72	4.72	5.66	1.33	2.89	5.12	51.45	5.64	241.7	1.40931	1
60	1	1	150	53.5	124	85	23.78	147.6	127.5	12.78	20.73	19.69	1.17	7.58	2.78	4.04	4.53	58.08	6.02	387.04	2.35721	2
53	2	1	160	60.9	108	76	23.79	200.2	151.1	12.74	14	15.83	0.87	4	1.28	2.1	5.98	70.05	6.91	277.02	1.03838	2
59	2	2	163.5	63.6	120	72	23.79	225.6	133.8	22.44	26.84	48.24	1.16	6.49	2.15	3.66	5.93	63.51	6.78	335.73	1.48178	2
33	2	1	172.5	70.8	116	72	23.79	150.5	161.9	29.45	20.44	20.06	1.23	4.43	1.21	2.41	5.07	72.89	6.38	503.99	0.825878	2
59	1	2	151.5	54.6	132	87	23.79	202.5	126.8	20.93	24.67	27.95	2.9	5.45	1.78	2.73	5.4	57.7	3.43	228.01	1.57113	2
57	1	1	161	61.7	114	64	23.8	240.5	116.4	13.43	21.69	12.5	0.77	5.79	2.19	3.11	4.73	63.44	5.74	236.1	1.40275	1
48	2	1	164	64	133	75	23.8	127.3	147.7	13.71	16.56	18.75	1.24	5.48	1.86	2.96	4.66	90.36	4.81	394.76	1.68638	1
79	2	1	164	64	164	82	23.8	145.5	112.4	15.04	25.37	14.87	1.66	4.48	1.24	2.51	6.71	111.73	9.52	405.68	3.5519	1
55	2	1	164	64	107	60	23.8	163.5	147.5	21.77	26.6	26.45	3.16	5.55	1.14	3.24	5.33	71.01	5.66	364.52	1.91777	1
63	2	1	159	60.2	124	79	23.81	210.6	142.5	12.27	18.71	34.08	0.88	5.04	1.61	2.71	5.32	78.62	7.24	445.72	1.59784	1
66	2	2	162	62.5	119	71	23.81	211.6	154	26.64	26.05	40.8	1.12	4.41	1	2.68	4.79	86.65	6.39	313.49	1.57423	1
48	2	2	168	67.2	127	84	23.81	214.8	155.8	25.7	19.96	55.3	3.39	5.63	1.25	3.2	5.41	84.03	4.67	455.89	0.879834	1
48	2	2	169.5	68.4	130	83	23.81	109.4	129.3	21.27	22.54	74.55	4.61	6.29	1.68	3.51	4.54	83.65	6.21	540.2	2.14434	1
79	2	1	168	67.2	130	64	23.81	180.1	136	22.82	29.18	18.49	0.62	3.84	2.1	1.5	5.47	80.02	4.37	268.14	2.67942	2
53	1	1	162	62.5	137	89	23.81	196.4	153.9	16.16	20.53	17.72	0.92	6.34	1.8	3.69	4.76	63.02	5.44	258.61	1.37817	2
66	1	2	152	55	131	73	23.81	206.7	129.4	10	24.62	17.75	2.16	4.59	1.3	2.43	5.63	52.31	6.16	337.37	2.48594	2
51	2	1	169	68	127	84	23.81	169.9	142.6	13.68	21.3	58.66	2.67	5.09	1.45	2.63	6.21	77.46	6.07	468.5	1.72868	2
49	1	2	162	62.5	118	84	23.81	234.8	142.9	30.52	24.53	39.82	2.92	4.89	1.35	2.75	5.32	61.47	5.55	384.94	0.926623	2
66	1	2	145.5	50.4	141	77	23.81	193.6	136.5	29.54	19.03	54.03	3.46	6.72	1.57	3.8	7.53	70.17	6.53	403.17	1.19364	2
58	1	1	150	53.6	129	63	23.82	215.5	143.6	13.94	19.94	20.35	1.34	4.77	1.74	2.64	5.11	49.53	5.33	247.8	1.43739	1
65	2	1	167.1	66.5	134	87	23.82	241.4	151	24.3	25.93	42.22	1.73	4.47	1.28	2.62	5.77	84.1	3.89	333.05	1.41637	1
47	1	1	160	61	116	68	23.83	234.6	108.1	11.14	19.73	9.86	0.71	4.35	1.52	2.16	4.58	60.35	2.92	166.86	1.18428	1
56	2	2	172.5	70.9	125	73	23.83	162.1	165.2	19.78	29.57	35.44	0.83	4.64	1.93	2.36	4.8	61.17	4.13	312.58	2.29691	1
38	1	1	160	61	96	60	23.83	235.3	132.3	12.6	15.99	29.01	1.7	5.03	1.29	2.77	4.74	60.16	4.15	363.04	0.727486	1
74	1	2	160	61	135	75	23.83	232.6	131.4	13.96	22.07	19.81	0.92	5.77	2.37	2.94	5.27	63.15	4.47	442.44	1.87924	2
65	2	1	163.5	63.7	187	98	23.83	164.6	137.4	8.69	23.94	20.16	1.12	5.05	1.92	2.52	5.16	99.34	5.33	367.25	3.20699	2
68	1	2	156	58	123	60	23.83	177.8	145.4	12.95	16.82	13.21	1.62	4.32	1.69	1.95	7.28	48.41	5.78	202.51	1.78759	2
59	2	2	163.5	63.7	150	95	23.83	217.6	147	29.68	29.01	26.74	1.66	4.65	1.35	2.44	4.59	77.36	5.08	332.69	1.44381	2
51	2	1	174.5	72.6	121	83	23.84	289.7	150.2	30.01	20.58	38.27	1.7	3.65	1.23	1.95	5.05	67.04	5.73	289.85	0.661354	1
56	2	1	171	69.7	104	69	23.84	113	151	15.7	18.7	43.13	1.74	4.97	1.54	2.55	4.69	89.94	3.36	486.89	2.33884	1
51	1	2	160.5	61.4	130	74	23.84	183.8	136.3	20.82	18.25	50.11	1.99	5.12	1.66	2.73	5.03	52.4	4.26	338.31	1.10981	1
45	2	2	166	65.7	104	61	23.84	186.4	151.9	42.39	24.48	45.92	2.02	5.37	1.73	3.01	5.39	78.32	4.25	440.88	0.907708	1
72	1	1	150.5	54	143	89	23.84	188.5	128.8	19.47	27.36	18.65	2.6	5.46	1.18	3.08	4.82	62.47	6.29	363.36	2.3684	1
48	2	1	167	66.5	121	79	23.84	229	148.9	101.37	63.34	56.29	2.88	5.74	1.35	3.41	5.17	68.55	5.74	314.16	1.31865	1
50	1	1	150.5	54	133	77	23.84	186.5	133.6	14.35	21.03	10.73	0.52	6.99	2.51	3.62	4.76	45.8	4.92	321.22	1.48835	2
51	2	2	171	69.7	124	85	23.84	196	121	38.99	29.65	59.29	0.97	3.47	1.22	1.83	5.83	60.42	4.51	368.39	1.23556	2
52	2	1	167	66.5	130	83	23.84	158.1	142.4	14.9	17.64	19.73	1.04	4.87	1.51	2.82	12.77	74	4.08	445.34	1.50306	2
72	2	2	174.5	72.6	101	68	23.84	117.6	148.1	33.59	25	16.55	1.1	3.67	1.27	1.93	5.81	93.87	5.47	369.61	2.64095	2
68	2	1	154.5	56.9	130	72	23.84	156.9	152.3	25.2	22.59	12.28	1.21	5.6	1.54	3.27	4.9	88.93	6.17	315.87	1.9503	2
50	2	2	170	68.9	139	81	23.84	223	158.5	30.89	25.27	38.21	1.57	5.1	1.31	2.86	6.31	64.62	4.26	166.59	1.01944	2
56	1	1	155	57.3	117	60	23.85	178.1	122.8	16.71	25.37	19.76	0.74	3.74	1.61	1.87	4.51	60.48	5.92	248.63	1.95145	1
47	1	1	155	57.3	99	60	23.85	229.9	120.3	10.28	13.95	17.66	0.77	3.97	1.76	1.92	4.9	57.57	4.37	325.51	0.889481	1
56	2	2	162	62.6	138	84	23.85	236.2	140.7	15.43	13.14	85.38	1.09	4.57	1.33	2.55	9.58	56.59	6.95	312.77	0.793086	2
59	2	2	172	70.6	134	89	23.86	206.4	152.4	13.83	17.79	23.09	1.51	4.87	1.77	2.61	7.45	64.7	10.03	286.26	1.36744	2
54	1	2	152.5	55.5	125	75	23.86	178.7	125.4	27.41	24.53	18.52	1.65	4.42	1.98	2.12	5.75	47.46	4.69	294.98	1.41583	2
51	1	1	164.5	64.6	124	84	23.87	319.3	132.2	11.45	18.8	16.07	0.85	5.42	1.6	2.96	5.06	72.66	4.9	225.03	0.887414	1
60	2	1	171	69.8	119	80	23.87	162.4	147.9	21.57	24.31	13.94	1.07	6.66	1.95	3.85	5.34	74.21	5.39	320.18	1.93386	2
47	2	1	164.5	64.6	127	82	23.87	173.7	149.1	27.14	31.14	32.02	1.75	5.81	1.77	3.1	5.18	66.86	5.14	324.64	1.61738	2
42	2	2	158	59.6	114	75	23.87	235.4	157	19.56	17.58	27.15	2.13	5.59	1.15	3.53	12.62	64.13	5	303.43	0.709214	2
71	1	2	149	53	136	71	23.87	226.5	135.7	10.84	17.39	22.21	5.82	6.94	1.48	3.54	8.93	41.91	6.63	375.4	1.65567	2
57	1	1	158.5	60	143	93	23.88	182.2	129.9	16.51	20.69	11.91	0.68	4.41	1.9	2.07	5.5	67.17	5.49	256.22	1.59299	1
52	2	1	165	65	137	91	23.88	208.6	153.4	31.77	24.56	33.18	1.08	4.77	1.47	2.56	4.61	75.63	5.69	460.63	1.0862	1
57	1	1	154.5	57	132	68	23.88	96	144	50.72	35.53	23.13	1.52	4.33	1.53	2.14	4.67	64.22	5.38	385.54	2.96216	1
54	2	1	165	65	94	64	23.88	199	158	15.48	22.2	18.41	1.62	5.21	1.62	2.89	5.03	81.44	5.98	333	1.53112	1
54	2	1	165	65	107	68	23.88	258.4	150.1	18.22	16.66	18.67	0.63	4.31	1.53	2.33	4.56	61.99	6.51	267.36	0.815647	2
74	1	1	154.5	57	160	72	23.88	138.5	122	14.56	21.91	13.23	0.63	3.63	2.31	1.2	7.37	58.93	6.56	180.82	3.06792	2
64	1	1	142.5	48.5	120	67	23.88	300.3	109.7	13.92	26.58	15.76	0.9	4.91	1.52	2.64	5.34	51.35	6	232.01	1.51831	2
70	2	2	165	65	148	87	23.88	155.2	146.5	17.09	21.51	33.3	1.16	5.06	1.75	2.69	4.94	82.29	5.16	370.3	2.3468	2
68	2	2	167.5	67	126	69	23.88	214.6	146	13.66	18.15	12.31	1.33	6.34	1.68	3.74	4.74	69.27	2.36	365.8	1.55607	2
64	1	2	155	57.4	174	94	23.89	225	141.5	27.73	23.56	62.04	2.19	7.97	2	4.63	6.93	50.8	4.31	395.77	1.27262	1
69	2	1	161.5	62.3	137	70	23.89	123.2	152.2	12.01	24.67	28.75	0.8	2.89	1.41	1.28	5.18	81.14	5.88	407.86	3.98691	2
58	2	1	176	74	123	71	23.89	201	139.9	18.15	32.44	13.69	0.84	4.21	1.5	2.21	5.19	68.16	4.24	336.07	2.19722	2
40	2	1	178	75.7	121	70	23.89	224.9	143.5	16.48	19.37	57.24	1.01	4.17	1.55	1.97	5.37	76.5	6.67	547.76	0.848636	2
58	2	2	163	63.5	113	67	23.9	242.1	151.9	23.5	17.4	85.86	1.8	5.93	1.34	3.68	5.2	88.61	4.9	438.11	0.859901	1
58	2	2	171.5	70.3	139	85	23.9	217.6	153.9	20.79	25.02	25.09	1.06	3.98	1.28	2.17	5.5	72.98	5.66	343.81	1.46261	2
81	1	2	151	54.5	155	62	23.9	115	103.4	21.29	19.67	22.12	1.06	2.2	1.05	0.93	6.51	84.02	10.16	498.96	3.00264	2
61	2	2	171	69.9	139	81	23.9	187.3	145.1	20.53	14.7	49.56	2.25	5.01	1.24	2.91	11.46	75.38	3.91	348.06	1.05661	2
55	2	2	163	63.5	143	99	23.9	222.9	161.2	33.1	36.16	40.97	2.85	5.96	1.11	3.45	6.21	80.53	6.42	343.77	1.55084	2
35	2	2	169	68.3	122	75	23.91	263.1	143.4	46.11	27.32	96.56	2.02	2.99	0.92	1.7	5.03	76.41	5.65	350.15	0.535218	1
55	2	1	160	61.2	137	84	23.91	143.7	144.3	26.62	23.4	24.05	2.77	4.03	1.55	2.01	4.93	76.63	5.23	345.89	1.73587	1
77	1	2	160	61.2	128	62	23.91	184.3	138.5	41.66	26.79	23.41	0.74	2.31	1.3	0.93	8.28	57.39	4.04	325.17	1.73412	2
80	2	2	164.5	64.7	144	70	23.91	206.7	145.4	17.35	22.86	22.78	0.93	5.86	2.07	3.22	7.54	72.56	6.82	405.53	2.12411	2
73	2	2	165.5	65.5	106	60	23.91	188.8	142.2	23.16	29.48	28.13	1.18	4.86	1.84	2.55	5.2	61.67	5.45	361.08	2.36853	2
59	2	1	161	62	111	69	23.92	241.8	130.7	11.78	15.68	17.22	0.7	3.37	1.38	1.52	4.79	56.13	4.27	294.92	1.11473	1
48	2	2	173	71.6	121	87	23.92	193.9	158.9	11.08	16.29	14.35	0.8	3.5	1.06	1.9	5.24	70.51	3.92	297.77	1.21148	1
58	1	1	153	56	113	62	23.92	210.1	129.2	15.27	20.1	33.6	0.87	5.37	1.71	2.84	5.18	41.64	4.37	226.15	1.41997	1
71	1	2	153	56	136	76	23.92	326.4	141.8	16.46	18.9	40.66	1.71	5.06	2.09	2.38	5.49	56.88	5.58	357.46	1.01334	1
53	1	1	153	56	101	75	23.92	193.9	121.7	15.68	19.68	20.69	4.3	6.12	1.12	3.48	5.73	63.13	7.7	291.4	1.35847	1
54	1	1	151.5	54.9	104	68	23.92	192	137.9	19.3	22.39	23.96	2.41	5.1	1.26	2.86	6	66.05	4.12	325.65	1.4334	2
69	1	2	157	59	151	84	23.94	224.1	142.5	16.8	23.84	17.58	1.13	6.02	1.84	3.38	5.84	48.93	4.72	280.84	1.79085	1
53	2	1	177	75	119	82	23.94	233	144	21.74	19.88	24.7	1.19	4.36	1.53	2.16	5.9	76.96	4.9	376.13	0.969854	1
44	2	2	180.5	78	139	88	23.94	194.8	149.8	29.55	25.51	38.13	1.5	4.77	1.51	2.52	5.29	78.29	3.92	258.95	1.05997	1
53	2	1	163.5	64	108	76	23.94	167.2	165.7	34.09	23.53	25.1	2.13	6.54	1.41	3.93	4.64	73.36	4.51	315.3	1.27746	1
32	2	1	174	72.5	133	76	23.95	244.7	148	19.68	20.52	22.84	0.94	4.24	1.91	2.01	5.22	83.72	4.08	438.11	0.604896	1
50	1	1	154	56.8	110	67	23.95	280.4	137.3	19.64	22.31	12.82	0.95	6.18	1.98	3.44	5.47	45.51	3.76	259.22	0.897678	1
60	2	2	165.5	65.6	149	83	23.95	249.2	122.3	24.8	18.63	15.84	1.13	4.51	1.83	2.34	5.55	82.17	5.16	358.48	0.900721	1
44	2	2	166	66	138	87	23.95	245.2	161.1	41.75	24.54	28.43	1.95	5.02	1.46	2.9	5.35	86.74	4.21	417.27	0.68152	1
48	1	2	151	54.6	139	86	23.95	171.3	136.9	22.11	23.55	61.15	2	5.37	1.44	3.19	5.22	64.84	5.53	284.32	1.4034	1
34	2	1	164.5	64.8	150	100	23.95	138.5	157.5	33.01	31.45	42.89	3.03	4.36	1.3	2.42	4.33	91.18	3.4	683.63	1.34378	1
49	2	2	168.5	68	125	81	23.95	232.5	171.6	20.51	18.51	50.12	5.57	6.99	1.13	3.81	5.17	76.62	5.46	422.12	0.861384	1
56	2	1	169	68.4	127	85	23.95	121	135	25.65	23.97	10.57	0.87	4.11	1.38	2.21	5.31	64.58	5.06	334.95	2.19042	2
63	2	2	164.5	64.8	126	87	23.95	206.2	164.2	27.06	22.83	112.68	1.7	5.82	1.88	3.14	5.49	77.85	5.98	425.83	1.34089	2
41	1	1	156	58.3	103	64	23.96	197.3	130.7	9.47	13.69	15.99	0.89	5.25	1.67	2.74	5.27	54.22	3.57	304.38	0.924454	1
40	1	1	161.5	62.5	94	57	23.96	190.1	128.9	24.03	20.49	31.67	1.18	3.8	0.95	2.21	4.52	52.58	5.99	350.51	0.879514	1
41	1	2	154.5	57.2	136	81	23.96	243.3	130.8	44.01	31.86	37.73	1.83	5.02	1.56	2.87	4.81	49.57	3.42	400.86	0.809304	1
63	2	2	175.5	73.8	124	71	23.96	275.3	133.5	22.77	20.22	41.94	1.96	5.85	1.33	3.5	4.94	53.29	4.32	283.93	0.969692	2
50	1	1	156.5	58.7	130	66	23.97	193	126	21.53	21.84	38.24	1.47	6.2	1.55	3.48	4.72	57.42	4.52	314.95	1.21939	1
58	1	1	159	60.6	141	67	23.97	172.5	138.9	12.95	21.64	11.87	2.37	7.27	1.62	4.44	5.88	63.43	7.17	326.98	2.02191	1
59	2	1	162	62.9	118	68	23.97	199.7	153.6	27.93	37.02	27.56	1.19	6.43	1.44	3.9	4.79	65.82	8.97	269.18	2.06955	2
54	2	1	162.5	63.3	114	67	23.97	231.6	157	15.05	17.1	25.46	1.52	4.79	1.33	2.7	12.42	72.92	5.8	292.03	1.02774	2
48	2	2	162	62.9	118	84	23.97	172.4	142.9	77.28	47.28	60.78	1.72	5.15	1.31	3.03	4.83	110.4	6.32	494.99	1.49743	2
54	1	1	153.5	56.5	114	75	23.98	197.7	131.8	16.65	20.26	14.92	0.63	3.54	1.4	1.73	6.5	55.2	5.61	229.02	1.35619	1
51	1	1	152	55.4	127	71	23.98	216	120.5	10.07	14.48	11.7	1.3	4.49	1.5	2.38	4.53	56.89	9.76	227.11	1.07738	1
54	1	1	152	55.4	134	73	23.98	165	135.8	13.98	22.1	10.57	1.48	4.68	1.37	2.39	5.42	54.7	4.35	214.62	1.93441	1
55	1	2	152	55.4	132	84	23.98	232.8	130	22.52	20.23	56.22	3.05	6.69	1.5	4.02	5.7	62.93	4.74	407.41	1.00714	1
54	1	1	152	55.4	122	73	23.98	180.8	118.6	12.87	18.62	10.17	1.04	4.02	2.06	1.78	5.58	45.4	6.51	232.08	1.55019	2
45	1	2	159.5	61	115	72	23.98	317.8	139.8	8.81	17.63	18.77	1.15	5.55	1.75	2.91	5.12	73.03	3.2	229.9	0.841052	2
83	1	1	152	55.4	138	60	23.98	229.1	131.1	18.81	22.74	14.72	1.39	4.56	1.41	2.36	7.51	67.54	5.75	245.37	1.89954	2
56	1	2	149.5	53.6	154	88	23.98	192.2	128.2	16.15	19.29	30.61	2.14	6.04	1.48	3.36	5.73	37.68	6.62	298.3	1.39856	2
51	1	2	157.5	59.5	111	73	23.99	216.3	126.7	12.36	20.22	20.9	0.7	4.9	2.11	2.15	4.61	59.04	5.24	295.13	1.35608	1
55	2	2	167	66.9	112	62	23.99	137.3	92.8	12.51	16.53	10.99	0.83	2.46	1.09	1.13	5.4	60.54	6.64	454.45	1.87213	1
51	1	1	168	67.7	111	70	23.99	218	129.7	22.11	22.27	41.17	1.14	4.57	1.81	2.33	5.28	46.52	6.71	343.27	1.108	1
70	1	1	151	54.7	135	79	23.99	246.2	127.2	9.76	22.66	16.26	1.77	7.41	2.16	4.04	6	73.92	6.16	282.82	2.06227	1
43	1	2	154	56.9	109	77	23.99	163.4	142.1	18.55	22.18	17.21	1.91	6	1.5	3.32	5.62	53.8	3.96	347.3	1.35521	1
53	2	1	165	65.3	106	66	23.99	308.3	143.5	17.5	18.67	20.93	0.98	4.76	1.2	2.91	4.6	73.77	7.27	265.64	0.767234	2
76	2	1	152.5	55.8	119	66	23.99	249.1	151.4	22.01	29.09	29.57	1.4	4.51	1.88	2.24	4.97	69.03	6.47	299.63	1.89179	2
47	2	1	177	75.2	124	74	24	143.6	163.7	60.09	50.63	15.45	0.52	4.12	2.15	1.81	5.46	70.37	4.89	284.25	2.13772	1
60	1	2	145.5	50.8	144	90	24	156.5	140.9	15.87	24.21	11.55	1.15	4.75	1.62	2.61	4.97	45.8	3.96	395.11	2.32993	1
58	1	2	152.2	55.6	116	67	24	190.3	143.7	25.59	22.56	27.73	1.93	5.44	1.39	2.98	7.08	48.84	7.19	254.76	1.35923	1
51	1	1	150	54	142	90	24	251.7	142	24.18	23.56	31.2	1.36	5.22	1.78	2.85	5.24	47.91	4.97	235.27	0.97081	2
52	2	2	162	63	112	73	24.01	202	147.7	15.76	18.35	12.02	0.48	3.69	1.83	1.39	4.63	69.12	7.28	353.88	1.1899	1
68	2	1	159	60.7	162	94	24.01	168.2	150.6	20.39	28.95	35.33	0.62	4.04	1.85	1.94	4.38	89.84	6.06	331.58	2.59193	1
39	2	1	162.5	63.4	128	83	24.01	213.4	159.2	22.98	30.4	23.91	1.25	4.45	1.7	2.12	4.43	82.93	4.28	364.65	1.15896	1
66	1	2	162	63	134	76	24.01	194.5	137.5	42.46	35.86	74.42	1.29	7.56	1.83	4.63	6.34	59.09	5.41	306.94	1.86743	1
58	1	2	159	60.7	92	48	24.01	279.6	127.5	71.15	78.33	89.92	1.66	5.01	1.95	2.55	5.07	70.87	4.5	376.81	1.92633	1
57	2	2	174	72.7	139	85	24.01	223.4	147.3	25.96	24.63	75.11	5.96	4.64	1.1	2.15	5.55	71.51	4.37	547.48	1.2334	1
68	2	2	162	63	139	82	24.01	148.2	139.8	44.24	43.06	91.69	1.69	5.06	1.59	2.86	5.29	73.26	3.9	419.52	2.97048	2
50	2	2	164.5	65	112	75	24.02	151	160	23.97	26.04	20.99	0.49	4.21	1.69	2.09	4.52	65.84	7.7	333.4	1.76116	1
49	1	1	155	57.7	127	86	24.02	193.3	140	16.72	21.12	12.28	0.72	5.06	2.25	2.5	5.58	57.31	4.1	271.02	1.3093	1
47	2	1	167	67	111	64	24.02	268.6	137.1	12.21	15.86	15.36	0.77	4.33	1.5	2.15	4.77	69.22	5.1	364.24	0.794213	1
56	2	2	167	67	138	87	24.02	274.3	158.6	19.84	22.12	28.1	1.03	5.11	1.39	3.02	4.61	80.13	4.16	349.29	1.01386	1
56	1	1	152	55.5	146	90	24.02	181.6	136.6	15.73	21.37	22.14	1.5	5.89	1.63	3.34	5.04	60.97	4.73	339.52	1.66155	1
51	2	2	167	67	119	74	24.02	219.7	142.9	12.06	14.51	24.06	0.82	5.26	1.83	2.9	5	79.91	7.86	362.53	0.969915	2
84	1	1	155	57.7	132	60	24.02	230	126.7	24.41	21.22	13.83	1.16	4.8	2.66	2.09	8.07	52.36	5.36	362.7	1.5686	2
52	1	1	153.5	56.6	106	71	24.02	237.4	138.6	14.14	15.07	15.89	1.4	4.74	2.03	2.26	4.93	46.42	5.05	236.7	0.877832	2
66	2	1	165.5	65.8	121	83	24.02	208.8	142.8	22.05	28.03	44.42	1.45	4.97	1.55	2.82	5.19	79.59	5.16	329.94	1.88683	2
75	2	2	167	67	152	76	24.02	135.7	142.9	25.39	20.57	22.72	1.98	3.29	1.14	1.69	7.29	85.53	6.74	517.61	2.25624	2
53	1	1	157	59.2	132	84	24.02	247	143	15.1	22.38	38.51	2.06	4.2	1.61	2.07	6.01	51.7	6.29	351.36	1.23581	2
58	1	1	154	57	114	70	24.03	161.6	131.4	15.28	18.36	20.35	1.11	4.13	1.84	1.92	6.45	41.6	6.88	237.63	1.68577	1
72	2	1	158	60	139	76	24.03	162.8	146.4	16.16	21.78	13.29	1.23	4.51	1.57	2.41	5.5	56.39	4.14	218.42	2.39616	1
49	2	1	161	62.3	172	97	24.03	187.1	166.5	24.66	23.35	45.18	1.5	5.63	1.47	3.3	5.09	70.34	6.97	380.23	1.23144	1
54	1	2	154	57	107	62	24.03	179.9	133.8	42.84	36.16	103.7	2.95	6.75	2.1	3.5	6.72	65.55	4.87	480.08	1.65831	1
68	1	1	148.5	53	151	67	24.03	396.5	131.1	16.24	20.62	28.84	3.07	6.14	1.41	3.56	6.19	69.58	2.84	280.19	0.877529	1
39	2	2	183.5	80.9	137	82	24.03	212.7	159	23.69	23.13	31.85	5.46	7.32	1.21	3.91	5.32	77.26	4.39	346.44	0.871345	1
77	1	1	154	57	133	72	24.03	323.1	118	16.39	19.1	20.97	0.78	3.99	1.46	2.08	5.69	52.33	4.99	285.72	1.12434	2
62	1	2	158	60	155	77	24.03	294.6	105.8	16.02	22.66	14.83	1.57	3.38	1.35	1.66	5.08	54.73	4.58	312.12	1.19148	2
54	1	2	158	60	130	80	24.03	251.6	132.9	12.52	17.61	14.9	2.21	5.71	1.7	3.21	5.6	53.14	3.52	317.09	1.06817	2
50	2	2	171	70.3	114	81	24.04	184.1	152.4	36.8	25.96	21.92	1.15	4.37	1.37	2.26	4.81	68.85	7.48	294.1	1.16224	1
52	1	2	150	54.1	108	63	24.04	158.8	133.4	19.74	21.68	57.82	1.71	6.47	2.86	2.96	5.29	49.43	4.14	246.03	1.59786	1
49	2	2	171.5	70.7	115	69	24.04	190.8	153.2	91.02	42.66	81.97	2.41	4.81	1.04	2.78	5.67	80.47	5.7	440.78	1.14834	1
58	1	2	154.8	57.6	136	86	24.04	230.2	124.2	17.44	16.32	14.76	3.2	6.24	1.37	3.67	5.84	47.59	4.84	322.16	0.984622	1
54	2	1	170.5	69.9	124	78	24.05	290.1	148.5	19.03	23.33	21.22	0.68	4.46	1.57	2.42	4.65	81.26	5.68	332.44	0.9955	2
72	2	2	156.5	58.9	146	92	24.05	191.2	141.1	16.96	19.89	28.12	1.58	4.59	1.29	2.57	4.92	79.77	5.99	403.11	1.81872	2
36	2	2	173	72	115	68	24.06	261.2	131	27.42	21.26	61.45	1.41	4.2	1.14	2.27	4.91	80.36	5.94	407.91	0.559576	1
31	2	2	168.6	68.4	142	90	24.06	257	150.5	32.95	21.66	30.03	1.92	3.23	1.31	1.46	5.05	76.45	4.55	472.25	0.455155	1
48	2	2	168	67.9	108	77	24.06	147.3	152.8	55.88	44.49	71.59	5.56	3.81	0.9	1.87	6.61	54.72	4.27	418.11	1.93942	1
58	2	1	173	72	116	68	24.06	147.9	152.5	18.12	21.77	16.22	1.15	5.89	1.23	3.56	5.73	83.24	4.01	422.72	2.00558	2
76	1	1	155	57.8	138	74	24.06	177.7	143.4	22.07	27.07	17.2	1.6	5.15	1.19	2.94	8.12	61.05	6.44	333.28	2.46441	2
71	1	1	147	52	184	102	24.06	181.7	124.6	13.14	16.04	16.02	2.38	4.94	1.25	2.77	4.96	61.65	5.82	337.41	1.72906	2
50	2	1	172	71.2	100	60	24.07	210.8	146.9	13.47	18	17.26	0.77	4.3	1.58	2.25	5.43	72.32	4.01	246.87	1.16329	1
57	1	2	157.5	59.7	128	68	24.07	181.4	132.9	36.1	26.79	19.15	1.06	4.98	1.75	2.51	7.14	46.45	6.42	311.55	1.40106	1
52	2	1	177	75.4	124	71	24.07	155.8	148.8	25.08	17.43	23.08	1.14	4.75	1.21	2.68	4.96	59.91	4.92	404.99	1.16163	1
41	2	2	177	75.4	112	68	24.07	167.7	145.9	35.62	25.9	20.49	1.39	3.09	0.86	1.7	5.5	69.28	5.44	418.36	1.06097	1
46	2	1	180	78	166	114	24.07	144.1	131.6	33.73	32.07	40	1.58	4.18	1.2	2.27	4.74	105.66	6.05	425.16	1.76273	1
50	2	1	180	78	132	84	24.07	191.4	149.3	17.58	27.11	28.71	1.98	4.79	1.39	2.59	6.84	101.33	9.06	514.46	1.68907	2
54	2	1	152	55.6	121	71	24.07	370.1	140.1	14.18	21.13	31.06	3.35	5.62	1.15	3.4	5.94	100.02	5.03	236.53	0.818721	2
52	2	1	156	58.6	105	71	24.08	226.7	152.4	18.48	26.37	21.78	1.47	5.56	2.03	2.93	4.7	75.72	7.02	477.69	1.40705	1
50	1	2	152.5	56	131	74	24.08	255.5	142.1	22.55	21.46	47.57	1.72	4.56	2.01	2.16	4.81	42.79	8.36	209.59	0.884373	1
76	1	1	150.3	54.4	150	67	24.08	272.2	131.3	10.1	19.69	13.7	2.04	6.72	2.09	3.8	5.08	43.27	5.16	371.38	1.72986	1
52	2	2	164.3	65	128	74	24.08	158.4	148.9	26.04	25.27	32.34	1.11	6.27	1.28	3.89	5.55	70.18	5.12	395.23	1.62567	2
38	2	1	163	64	128	77	24.09	230.4	137.3	19.81	22.76	78.69	0.78	3.54	1.5	1.74	4.72	91.7	5.31	404.59	0.843395	1
60	1	2	159	60.9	141	90	24.09	188.1	150.6	24.27	30.91	19.89	1.44	5.23	2.04	2.8	4.6	56.62	4.69	358.9	2.00137	1
39	2	1	163	64	104	66	24.09	172.9	136.3	27.82	28.07	37.15	1.73	4.56	1.6	2.41	5.44	83.42	4.47	226.84	1.20042	1
70	2	1	168	68	177	93	24.09	191.4	144.3	15.91	25.94	34.92	0.74	6.31	2.35	3.24	5.79	100.51	7.87	426.57	2.37843	2
40	2	1	168	68	118	82	24.09	299	136.1	30.64	22.06	30.89	1.57	4.51	1.48	2.34	5.54	80.72	5.2	342.6	0.533151	2
82	2	1	153	56.4	136	80	24.09	99	131	24.18	30.06	12.78	1.79	5.79	1.43	3.39	5	108.31	7.32	308.8	5.06337	2
50	2	1	175.5	74.2	143	86	24.09	252	160.8	18.94	16.07	42.44	1.84	4.72	1.27	2.6	5.85	64.09	3.66	409.74	0.732648	2
59	2	2	168	68	126	79	24.09	193.1	158.5	25.66	32.81	40.8	2.47	4.84	1.52	2.6	4.7	73.09	6.08	248.95	1.97901	2
55	2	1	175	73.8	112	63	24.1	152	140.9	21.6	27.13	23.54	1.49	4.75	1.22	2.61	4.65	96.01	6.18	402.17	2.11223	1
84	1	2	150.5	54.6	180	82	24.11	199.6	130.1	12.64	22.62	14.4	0.63	3.98	2.13	1.71	5.68	59.73	5.02	220.23	2.67755	2
78	2	1	148	52.8	121	65	24.11	208.8	143.4	19.24	23.8	12.04	0.98	4.44	1.58	2.33	4.77	64.28	4.08	321.63	2.02693	2
77	1	1	146	51.4	158	90	24.11	171.9	131.5	12.55	18.99	13.55	1.59	4.36	1.44	2.22	6.55	57.73	7.43	223.21	2.40114	2
59	1	2	156	58.7	122	77	24.12	217.7	132.8	20.65	20.2	14.83	1.25	6.41	1.69	3.69	5.72	69.37	3.47	303.46	1.20472	2
63	1	2	151	55	127	81	24.12	185.2	140	83.33	46.89	24.07	1.77	6.22	1.36	3.92	5.11	62.2	4.86	427.28	1.74735	2
54	2	2	162	63.3	141	92	24.12	153.6	160.1	19.47	23.39	52.99	3.68	5.36	1.29	2.99	4.82	75.65	7.27	543.64	1.86359	2
51	2	1	159	61	127	81	24.13	161.8	151.7	21.18	21.82	41.51	0.92	3.88	1.14	2.11	5.44	81.16	7.2	459.68	1.49446	1
55	2	2	172.5	71.8	113	80	24.13	177.6	146.1	13.97	21.94	61.06	1.31	3.84	1.18	2.05	5.37	69.96	5.86	331.18	1.81785	1
52	2	2	165	65.7	124	88	24.13	218.4	162.8	26.67	24.73	34.31	1.69	4.92	1.4	2.74	4.72	57.48	3.66	346.09	1.14015	1
55	1	1	168.5	68.5	117	78	24.13	218.4	125.9	18.45	21.36	11.35	1.82	4.26	1.77	2.03	4.34	61.71	3.55	259.58	1.25231	1
77	2	1	162.6	63.8	132	65	24.13	125.6	134.7	13.59	21.07	24.03	2.61	5.21	1.19	3.06	4.8	71.84	3.67	363.88	3.50393	2
38	2	1	168.5	68.5	116	79	24.13	260.1	158	23.74	19.27	44.7	8.8	6.28	0.94	2.91	12.85	71.31	4.1	516.52	0.577809	2
53	1	2	155	58	101	69	24.14	309.6	137.5	13.21	17.61	17.33	1.12	5.1	2.32	2.22	4.58	49.18	3.96	273.65	0.829436	1
62	1	2	155	58	121	67	24.14	191.4	132.5	10.03	21.37	15.94	1.42	6.79	1.78	3.9	5.37	60.12	5.7	241.17	2.18577	1
45	2	2	174.5	73.5	118	79	24.14	196.7	162.6	15.75	14.9	27.04	5.66	4.26	0.89	2.02	17.86	47.52	4.48	314.02	0.858923	1
47	1	1	155	58	115	70	24.14	210.9	131.8	10.24	17.92	9.6	0.83	5.15	2.44	2.35	5.61	55.45	5.23	248.28	1.24798	2
62	2	2	171.5	71	136	84	24.14	227	151.7	16.72	24.36	12.35	0.91	4.74	1.44	2.59	5.33	71.61	5.23	277.19	1.62714	2
59	2	2	151.5	55.4	123	73	24.14	184.5	136	21.3	23.02	21.61	1.43	5.23	1.52	2.89	6.07	69.83	6.25	293.59	1.59504	2
63	2	1	160	61.8	137	84	24.14	191.7	147.2	33.99	30.14	104.58	1.57	4.05	1.53	1.89	4.88	86.28	4.27	361.36	1.69897	2
39	2	1	161.5	63	107	64	24.15	168.7	146.9	41.51	30.84	28.34	0.79	3	1.12	1.48	4.86	82.13	4.42	444.5	1.10659	1
42	1	1	148	52.9	119	75	24.15	242	131	22.76	23.08	36.34	1.23	5.74	1.44	3.34	5.13	52.03	4	383.22	0.839622	1
60	1	1	161.5	63	146	61	24.15	166.3	126.3	17.26	18.89	38.36	1.14	6.29	2.58	3.06	5.23	62.79	5.87	213.05	1.64048	2
57	2	2	161.5	63	139	81	24.15	195.6	134.1	15.88	20.12	21.08	1.51	5.54	1.85	2.82	8.18	65.45	5.08	285.27	1.47133	2
42	2	1	170	69.8	95	61	24.15	251.7	151.1	22.82	20.41	95.48	3.13	5.5	1.14	3.42	4.69	79.44	4.94	395.89	0.712937	2
38	2	1	169	69	106	60	24.16	165	164	22.2	24.23	18.72	1.41	6.24	1.49	3.64	5.2	82.82	5.28	387.32	1.18434	1
40	1	1	158.5	60.7	103	67	24.16	319.6	137.2	9.92	17.66	9.91	1.44	4.48	1.24	2.53	4.74	49.79	3.48	218.57	0.701759	1
51	2	1	169	69	136	100	24.16	214.4	162.1	26.52	29.72	25.9	1.54	5.61	2.02	2.93	4.84	78.15	4.26	279.79	1.3728	1
68	2	1	169	69	120	80	24.16	207.1	152.8	23.86	24.87	53.44	2	4.76	1.32	2.72	6	57.61	8.38	266.19	1.67174	1
32	2	1	180.5	78.7	113	64	24.16	279.3	146.4	54.6	25.84	59.26	2.81	4.03	1.28	2.05	5.3	81.58	4.49	632.83	0.400659	1
47	2	2	175	74	136	87	24.16	202.4	149.2	23.14	18.75	52.92	1.46	3.87	1.18	2.16	4.97	84.14	6.53	227.43	0.905122	2
51	1	1	159.5	61.5	105	60	24.17	179.3	131.8	26.44	30.5	25.68	1.39	6.46	2.38	3.51	4.71	65.57	4.15	330.88	1.68717	1
56	2	1	166.5	67	122	71	24.17	168.2	163.7	23.8	20.23	22.04	2.59	6.24	1.45	3.61	4.93	88.63	4.13	393.92	1.3806	1
74	2	1	157.3	59.8	144	80	24.17	251.7	146.6	15.87	21.51	26.97	0.77	4.6	1.75	2.39	6.2	65.08	5	356.25	1.58745	2
69	2	1	167.5	67.8	130	70	24.17	141.4	144.5	53.49	54.26	22.15	0.95	4.57	1.3	2.69	4.83	104.85	7.15	354.18	3.62029	2
84	2	2	164	65	151	76	24.17	146.9	148.8	13.31	25.06	16.25	1.04	4.51	1.69	2.26	6.97	73.57	6.43	346.77	3.9278	2
84	2	1	166	66.6	158	62	24.17	172.8	139.4	11.79	21.67	22.41	1.08	4.69	1.47	2.49	5.24	87.86	5.36	384.82	3.06787	2
50	2	2	172	71.5	106	68	24.17	371.5	141.1	29.21	26.01	35.33	1.26	7.23	1.72	4.57	5.46	72.85	4.84	347.59	0.647718	2
53	2	2	166	66.6	133	85	24.17	198.4	158.1	19.41	22.32	41.97	1.39	4.38	1.3	2.48	7.06	56.07	6.29	344.99	1.35337	2
77	2	2	164	65	175	75	24.17	176.3	146.2	33.35	26.12	39.69	2.06	4.14	1.29	2.23	7.37	92.88	7.51	564.24	1.97544	2
46	2	2	164	65	122	85	24.17	215.3	142.5	50.17	35.7	42.37	3.16	4.48	1.2	2.45	5.7	76.19	5.47	370.21	1.07686	2
51	2	2	179	77.5	161	108	24.19	177.9	151.6	18.55	21.73	32.62	1.97	4.74	1.25	2.65	5.23	70.35	4.4	387.63	1.44638	2
59	2	2	157.5	60	135	80	24.19	246.6	157.5	21.78	18.23	42.53	3.3	4.78	1.24	2.76	5.27	61.98	5.01	399.35	0.93458	2
64	1	1	147	52.3	151	91	24.2	202	126.8	15.31	21.87	14.15	1.27	4.81	2	2.24	5.26	56.62	4.52	356.65	1.77088	1
51	2	1	176.4	75.3	112	67	24.2	223.2	161.1	28.06	28.62	49.21	1.99	4.84	1.43	2.77	5.11	82.86	3.17	340.44	1.23453	1
74	2	2	172.5	72	106	60	24.2	132.4	133.3	18.73	24.19	19.16	0.98	2.71	1.03	1.37	5.11	102.07	6.21	520.37	3.124	2
69	2	1	166.5	67.1	143	88	24.2	92.8	142.4	12.21	20.7	46.11	1.6	4.65	1.57	2.35	5.41	69.93	8.03	431.47	4.40467	2
70	2	2	171.5	71.2	109	66	24.21	183.7	135.1	24.1	25.09	32.69	3.39	5.5	1.25	3.15	7.36	86.56	5.29	464.02	1.94752	1
68	2	2	176	75	130	89	24.21	102	140.5	18.81	26.55	20.98	1.95	4.09	0.98	2.43	4.42	70.62	4.71	483.54	4.08112	2
42	2	1	170	70	122	75	24.22	288.7	164.3	33.5	21.89	25.51	1.06	5.62	1.98	3	4.74	112.45	5.09	375.81	0.550207	1
44	2	1	173.5	72.9	132	89	24.22	215.1	158.8	17.12	16.1	20.83	1.52	5.39	2.01	2.83	6.36	72.12	5	242.05	0.795951	1
54	2	2	175.5	74.6	148	101	24.22	226.4	147.4	13.75	19.12	30.36	0.97	5.16	1.93	2.59	5.49	92.47	4.09	366.83	1.22985	2
64	2	2	170	70	131	85	24.22	118.4	151	25.82	25.52	18.09	1.43	5.47	1.59	3.2	4.66	88.92	6.02	388.46	2.71476	2
61	1	2	160	62	139	76	24.22	166.3	140.4	25.56	24.12	17.13	1.72	6.58	1.89	3.75	5.8	58.6	5.04	304.97	1.74999	2
73	1	2	160	62	136	64	24.22	170.2	132.4	21.22	23.04	27.98	1.96	4.68	1.24	2.67	7.99	67.19	4.28	285.73	2.14523	2
50	2	2	170	70	108	73	24.22	119.7	158.4	23.21	19.21	23.85	2.56	4.37	1.19	2.58	12.78	60.16	4.62	224.07	1.66558	2
59	2	2	168	68.4	116	76	24.23	250.2	144.8	22.24	27.97	18.64	1.05	4.73	2.07	2.1	5.3	71.14	5.23	309.84	1.39859	1
60	2	1	168.5	68.8	113	61	24.23	200.7	155.9	20.35	19.23	19.5	1.27	5.12	1.41	2.97	4.98	59.32	5.23	264.03	1.27439	1
64	1	2	146.5	52	134	84	24.23	220.1	148.6	20.97	25.2	21.1	1.27	6.03	2.19	3.17	4.61	57.8	6.08	472.21	1.60015	1
36	2	1	169	69.2	121	71	24.23	214.7	146.5	44.86	28.83	33.76	1.44	4.57	1.41	2.58	4.86	97.69	5	311.47	0.721748	1
48	1	2	161.5	63.2	128	72	24.23	179.6	131	27.95	29.46	21.06	1.56	5.34	1.37	3.02	5.36	54.68	3.95	322.43	1.48928	1
51	2	2	180	78.5	113	67	24.23	199	155	27.11	25.08	99.43	2.64	5.18	1.24	3.09	5.2	63.7	5.92	286.86	1.23447	2
38	2	2	172.5	72.1	115	77	24.23	213.8	152.5	28.14	22.55	36.16	5.41	5.04	1	2.65	5.36	74.64	4.59	408.05	0.755545	2
51	2	2	177.3	76.2	153	105	24.24	175.5	137.1	48.24	32.51	130.48	0.76	3.77	1.4	2.03	5.04	73.89	4.02	395.91	1.36021	1
55	1	1	156	59	134	83	24.24	244.4	126.7	25.88	24.12	24.22	1.82	6.11	1.66	3.31	5.19	51.11	3.98	252.41	1.06698	1
66	1	1	152	56	116	67	24.24	217.1	139.2	23.67	24.56	14.67	0.77	6.65	2.61	3.2	5.07	53.85	4.75	245.82	1.53466	2
58	2	1	162.5	64	136	86	24.24	234.9	158	15.88	18.48	18.35	1.45	4.95	1.89	2.47	4.65	94.59	7.14	299.53	1.14504	2
63	2	1	165	66	98	61	24.24	252.1	138.8	17.34	18.72	33.92	2.01	2.28	0.78	0.98	9.32	73.79	4.87	319.91	1.12344	2
46	1	1	152.5	56.4	122	71	24.25	259.1	136.9	13.24	18.17	19.4	1.48	5.43	1.85	2.97	5.18	53.56	3.98	266.31	0.886546	1
53	1	2	154	57.5	130	71	24.25	242.8	120.1	15.56	19.03	19.83	1.75	5.89	1.96	3.23	4.42	57.37	6.03	266.45	1.05308	1
50	2	1	153	56.8	112	64	24.26	250.6	155.8	25.89	17.7	32.47	1.7	3.37	1.57	1.55	4.77	102.14	5.26	395.03	0.694059	1
71	2	2	177	76	111	76	24.26	178.8	157.8	25.04	22.76	22.53	1.54	6.57	1.62	4.08	8.68	91.58	10.42	477.73	1.80612	2
60	2	1	158	60.6	140	98	24.27	138.2	145.3	24.4	27.04	42.44	1.89	4.8	1.04	2.97	4.84	95.62	6.73	439.67	2.37659	1
79	2	2	162	63.7	121	75	24.27	102.4	152.3	21.89	18.41	22.56	2.74	3.27	0.81	1.66	10.37	58.31	8.17	376.61	3.03569	2
51	1	1	158.5	61	121	75	24.28	106.1	103.3	17.4	19.27	12.86	0.55	3.78	1.16	2.01	4.81	65.89	4.88	224.94	2.22056	1
63	1	2	171	71	123	60	24.28	172.9	135.2	32.76	43.44	17.97	0.77	4.25	2.3	1.71	5.5	67.18	2.99	176.52	2.76543	1
57	1	2	166	66.9	124	79	24.28	240.3	133.2	11.19	17.13	15.88	0.98	5.02	2.18	2.46	5.37	52.85	6.67	345.75	1.21468	1
55	1	1	143.5	50	113	52	24.28	207.9	132.2	15.22	19.54	11.99	1.03	3.71	1.98	1.49	6.15	62.29	4.86	333.28	1.32503	1
68	2	2	171	71	147	91	24.28	211.7	164.6	27.94	28.28	54.86	1.18	5.26	1.74	2.99	5.75	72.82	7.04	387.19	1.71852	1
51	2	2	163.5	64.9	120	79	24.28	170.1	156.8	16.61	19.69	16.07	1.64	4.1	1.25	2.22	5.01	82.3	4.55	465	1.44853	1
69	2	1	171	71	126	77	24.28	294.8	134.5	25.48	29.39	32.88	0.95	2.88	1.39	1.29	5.64	77.25	4.99	277.92	1.36277	2
52	2	2	171	71	133	73	24.28	179.5	157.1	26.93	23.46	18.79	1.18	4.58	1.14	2.78	6.06	81.79	6.63	422.85	1.30963	2
57	1	1	149	53.9	126	61	24.28	281.5	125	8.67	17.81	13.19	1.74	4.83	1.79	2.46	5.24	65.69	6.46	277.32	1.22476	2
76	2	1	159.5	61.8	176	72	24.29	162.8	139.9	26.38	29.11	16.18	0.48	4.49	1.54	2.42	5.94	99.98	6.1	411.76	2.64584	2
53	2	2	169.5	69.8	135	92	24.29	197.3	132.5	28.5	23.08	22.14	1.36	4.42	1.57	2.32	4.85	95.16	4.62	351.53	1.16135	2
47	2	1	182	80.5	151	101	24.3	181.8	163.7	19.41	24.17	17.74	0.74	6.01	2.1	3.29	5.24	86.44	5.02	320.64	1.4183	1
75	2	1	162.3	64	141	86	24.3	194.1	127.3	11.65	22.53	25.93	0.8	4.88	1.81	2.64	5.69	65.02	5.64	178.5	2.55055	2
56	2	2	178	77	120	78	24.3	167.2	137.5	20.72	24.26	48.89	1	4.17	1.85	1.9	4.42	80.13	6.26	511.25	1.78504	2
50	2	2	168.5	69	130	78	24.3	306.7	136.1	39.01	34.4	160.45	6.57	5.88	1.55	2.67	5.78	85.54	4.96	377.08	0.897897	2
51	2	2	167	67.8	107	76	24.31	174.5	151.1	32.94	29.77	52.31	2.6	4.57	1.05	2.56	5.13	79.3	5.11	388.33	1.51597	1
67	1	2	153	56.9	110	73	24.31	139	145.4	18.3	21.93	14.15	2.02	6.2	1.85	3.45	6.01	52.09	8.68	201.66	2.471	2
56	2	2	166	67	123	80	24.31	207.7	143.3	40.69	26.11	195.27	11.11	7.46	0.83	3.8	5.84	80.91	8.24	160.89	1.10361	2
64	2	2	164.5	65.8	115	66	24.32	316.3	136.5	39.88	23.05	34.01	1.49	5.01	1.87	2.59	5.49	89.58	5.46	348.55	0.73854	1
79	1	2	140.5	48	155	74	24.32	155.8	125.6	22.14	23.78	24.28	1.6	3.77	1.73	1.67	5.05	78.72	5.35	386.17	2.56261	1
71	1	1	153.5	57.3	124	65	24.32	144.3	139.1	27.78	35.82	42.61	0.82	2.75	1.88	0.83	5.67	59.55	4.41	299.7	3.34389	2
65	1	1	153.5	57.3	120	74	24.32	156.9	131.2	12.63	19.25	15.52	0.89	4.8	1.69	2.36	5.44	62.11	6.58	218.89	2.24398	2
49	2	2	170.5	70.7	120	73	24.32	311	157.7	110.46	50.46	176.7	3.26	6.05	1.23	3.46	5.33	87.25	3.48	468.59	0.75645	2
43	2	1	175	74.5	121	74	24.33	151.3	155.4	21.64	26.12	23.93	0.97	5.06	2.18	2.54	4.39	79.65	6.97	335.4	1.59578	1
79	1	1	159	61.5	144	72	24.33	248.9	122.8	10.43	17.02	9	3.27	4.59	1.26	2.51	4.68	61.54	4.39	225.47	1.67271	1
53	2	2	175	74.5	137	88	24.33	232	150.4	19.54	18.7	29.05	1.65	4.41	1.33	2.5	17.59	73.89	5.2	324.52	0.966423	2
69	1	2	148	53.3	142	71	24.33	224.2	144.8	29.45	30.84	29.07	1.94	3.99	1.39	2.07	5.32	69.77	4.3	358.12	1.74898	2
52	2	1	161	63.1	120	60	24.34	217.5	149.7	18.77	21.27	57.86	0.42	3.64	1.92	1.67	5.63	85.3	6.66	383.81	1.17376	1
45	2	2	167.5	68.3	142	85	24.34	256.9	159.4	24.25	16.75	102.82	1.07	4.8	1.95	2.5	5.54	80.21	4.34	386.63	0.595809	1
63	1	2	157	60	158	92	24.34	169	155	92.49	61.59	107.34	2.21	5.1	1.19	2.96	7.4	52.19	8.1	487.29	2.38735	1
38	2	2	157	60	126	81	24.34	193.8	148.6	52.21	28.85	47.56	2.93	4.45	0.96	2.53	4.93	59.96	5.63	380.1	0.782886	1
58	1	2	157	60	133	77	24.34	243.6	136.7	20.68	17.45	28.82	3.5	6.23	1.53	3.52	8.09	48.67	5.61	379.08	0.913631	1
50	2	2	172	72	120	79	24.34	248.3	158.2	15.99	28.99	32.73	3.84	5.56	1.28	3.13	4.67	72.44	6.32	372.77	1.45988	1
59	1	2	157	60	139	72	24.34	119.3	141.7	26.87	28.29	28.14	0.61	3.71	2.04	1.33	5.34	58.82	4.92	228.11	2.69905	2
59	1	1	157	60	114	77	24.34	210.3	123.7	25.78	29.77	17.26	0.7	5.22	2.53	2.41	5	58.37	4.74	279.37	1.64494	2
72	1	1	157	60	160	71	24.34	179.3	112.6	11.01	17.51	13.97	1.22	4.46	1.5	2.25	5.06	79.27	5.62	303.55	2.11907	2
51	1	2	153	57	180	110	24.35	225.2	161.4	19.34	24.99	24.5	1.21	4.45	2.05	2.1	6.28	38.94	5.81	296.34	1.28689	1
57	1	2	153	57	135	89	24.35	214.6	128.8	19.51	15.04	28.64	1.33	4.47	1.47	2.35	4.97	50.6	4.42	275.94	0.904408	1
48	1	1	153	57	100	69	24.35	147.9	145.6	20	19.3	11.62	1.36	5.41	2.19	2.55	5.17	50.44	5.53	287.73	1.4006	1
67	2	1	166.5	67.5	138	85	24.35	145.6	141.1	11.89	16.47	12.64	1.69	4.06	1.16	2.27	5.05	79.21	5.58	375.93	2.19794	1
41	2	1	166.5	67.5	124	72	24.35	208.9	143.3	44.66	26.68	42.67	2.39	5.76	1.38	3.41	5.35	81.35	5.59	292.82	0.783559	1
59	2	2	165	66.3	109	65	24.35	220.5	141	19.74	19.65	13.61	0.54	3.64	1.71	1.52	5.49	70.49	4.26	402.31	1.1834	2
58	2	2	167	67.9	133	87	24.35	141.7	155.3	25.5	22.56	16.09	0.98	4.64	1.45	2.44	5.35	72.91	6.27	338.52	1.82864	2
57	2	1	175.5	75	116	77	24.35	171.7	150.6	19.53	22.28	47.27	1	4.99	1.57	2.69	4.8	78.43	6.45	300.13	1.67367	2
54	2	2	166	67.1	133	87	24.35	103.3	155.4	18.53	25.19	64.53	1.64	3.89	2.27	1.41	11.11	56.46	3.8	266.36	3.05903	2
51	2	1	162	63.9	113	60	24.35	195.5	158.4	10.75	14.01	17.24	2.69	6.61	1.28	4.17	5.88	66.28	4.19	324.54	1.1147	2
41	2	1	178	77.2	134	90	24.37	248.2	133.9	20.23	17.9	36.31	0.91	4.26	1.23	2.43	5.6	73.3	5.12	346.62	0.657411	1
61	2	1	168.5	69.2	129	86	24.37	315.1	153.8	18.05	17.04	21.91	1.91	5.01	1.58	2.79	5.14	82.23	4.79	404.01	0.776448	2
68	1	2	146.5	52.3	139	85	24.37	149.1	130.7	14.9	20.23	15.09	2.19	5.51	1.56	3.11	5.28	78.37	5.77	406.94	2.3902	2
66	1	2	154	57.8	129	67	24.37	186.4	137.2	42.31	32.42	42.14	3.03	5.19	1.4	2.79	9.89	82.19	5.3	491.54	1.76478	2
40	1	1	160.5	62.8	99	60	24.38	204	131.6	12.42	15.94	10.33	0.84	3.73	1.49	1.87	4.91	60.64	5.49	292.88	0.886865	1
40	2	2	171.5	71.7	118	69	24.38	229.7	154	20.18	22.72	31.7	1.05	3.3	1.2	1.65	4.76	78.43	7.56	420.75	0.880738	1
30	2	1	167	68	107	62	24.38	272.6	147.3	23.37	25.99	15.21	1.29	4.29	1.4	2.39	4.47	89.86	3.33	411.06	0.59166	1
76	2	1	161	63.2	164	88	24.38	192.9	151.4	21.22	29.17	39.83	1.44	5.59	1.51	3.09	5.54	77.98	6.21	405.83	2.49485	1
37	2	2	174	73.8	110	69	24.38	200	140.1	13.5	16.03	23.82	1.56	5.86	1.17	3.6	4.36	93.84	4.62	508.45	0.80712	1
67	1	2	156.5	59.7	120	69	24.38	208.7	137	20.79	28.61	25.73	1.92	3.26	1.42	1.5	9.76	52.98	6.32	286.3	2.01439	1
58	2	2	157	60.1	117	72	24.38	214.9	151.7	34.61	33.83	29.36	2.24	4.8	1.29	2.76	4.48	75.17	4.72	331.67	1.552	1
49	2	1	167	68	143	92	24.38	158.2	153	16.13	17.32	16.46	2.5	3.98	1.09	2.17	7.64	71.75	3.61	386.43	1.33573	1
72	1	2	144.5	50.9	146	85	24.38	167.7	133.3	20.45	25.32	50.41	4.66	6.56	1.33	3.59	5.32	65.21	5.52	261.44	2.4039	1
59	2	2	171.5	71.7	98	73	24.38	246.6	155.5	17.73	16.19	32.41	1.74	6.01	1.89	3.44	5.8	60.43	6.2	427.35	0.919923	2
65	2	2	171	71.3	141	91	24.38	191.6	141.4	31.42	27.18	29.15	1.86	5.51	1.53	3.1	5.19	100.47	5.73	413.48	1.64499	2
50	2	2	171.5	71.7	138	84	24.38	179.5	138	13.55	18.29	23	2.29	3.7	0.86	2.04	6.69	79.51	6.66	266.05	1.38404	2
63	2	1	167	68	150	90	24.38	201	146	21.19	38.07	30.18	3.13	6.43	1.66	3.7	6.66	77.87	4.78	308.45	2.59216	2
62	2	2	173	73	125	73	24.39	326.8	150.5	25.5	20.63	44.95	1.16	3.74	1.48	1.81	6.13	65.28	4.93	303.59	0.775066	1
52	2	1	162	64	106	66	24.39	156.2	145.3	28.18	29.23	35.41	1.89	5.16	1.3	3.1	5.04	73.1	6.46	365.19	1.83308	1
63	2	1	163	64.8	110	71	24.39	235.1	152.8	17.19	21.69	27.51	0.96	4.53	1.72	2.41	4.77	75.71	6.1	300.09	1.40188	2
64	2	2	162	64	127	82	24.39	169.7	159.8	26.32	25.78	13.97	1.13	3.92	1.93	1.76	6.09	71.94	5.79	254.95	1.89513	2
78	2	1	166	67.2	162	80	24.39	141.1	132.6	19.84	24.34	14.39	1.37	4.49	1.38	2.39	5.74	109.02	5.34	473.06	3.02077	2
77	2	2	164	65.6	165	68	24.39	157.8	148.5	10.61	20.46	12.15	3.5	5.77	1.18	3.51	5.15	98.96	7.49	445.43	3.06501	2
61	1	1	151.5	56	132	82	24.4	227.3	134.3	31.8	27.96	14.68	1.21	5.46	2	2.68	5.01	48.3	3.49	241.69	1.33062	2
35	2	1	168.5	69.3	129	73	24.41	116.3	143.1	11.72	23.71	47.15	1.09	4.7	1.48	2.46	4.77	72.36	3.31	395.2	2.08428	1
58	1	2	160	62.5	133	85	24.41	152.5	122.7	16.3	23.97	26.59	1.57	5.64	1.64	2.99	4.69	61.23	4.64	307.92	2.25804	1
60	2	2	179	78.2	100	65	24.41	147.4	142.7	18.97	20.85	24.68	3	4.37	1.18	2.44	4.54	74.57	4.51	555.36	1.94862	1
59	2	2	179	78.2	160	88	24.41	228.3	132.4	8.23	25.18	20.25	0.65	4.13	1.59	2.04	5.21	95.43	8.1	416.28	2.26831	2
73	2	1	155	58.7	120	62	24.43	147.5	103.7	17.96	24.18	24.12	1.05	4.71	2.13	2.19	5.55	75.18	4.57	302.87	2.8238	2
79	2	1	164	65.7	139	81	24.43	156.7	149.4	15.73	21.19	24.27	1.62	3.1	0.89	1.59	7.21	73.1	5.22	370.82	2.69355	2
56	1	1	150	55	124	73	24.44	196.9	139	15.52	20.67	14.02	1.1	5.21	1.98	2.72	4.92	63.49	5.38	324.44	1.49223	1
60	2	2	158	61	134	81	24.44	198	155.8	32.51	26.06	150.43	1.63	4.18	1.27	2.24	5.41	80.82	6.35	478.54	1.38501	1
75	2	1	156.3	59.7	143	87	24.44	229.2	138.4	20.16	24.43	22.75	0.88	5.46	1.96	3.02	6.51	82.72	8.13	290.34	1.78043	2
70	1	1	158.5	61.4	111	62	24.44	150.9	131	13.2	23.49	11.7	1.45	5.34	1.74	2.72	5.37	69.71	4.97	289.02	2.9992	2
54	2	1	168	69	103	71	24.45	268.1	137.7	11.1	20.71	20.09	0.73	4.8	1.92	2.45	5.27	65.88	5.74	296.86	1.25203	1
48	1	1	152	56.5	135	77	24.45	273.8	132.6	15.3	17.12	15.94	1.24	4.51	1.55	2.38	4.7	52.59	4.71	262.86	0.767301	1
51	1	2	160	62.6	130	79	24.45	193.4	134.8	20.33	21.26	19.22	1.61	6.46	1.89	3.75	5.81	53.4	4.5	426.83	1.24339	2
59	2	2	168	69	159	100	24.45	250.6	148.1	12.51	18.83	14.65	1.7	4.38	1.26	2.41	4.88	74.31	4.33	368.22	1.25341	2
70	1	1	154	58	161	93	24.46	223.8	129.5	15.56	17.21	13.21	0.71	4.42	2.19	1.87	5.46	54.89	5.9	225.23	1.36463	1
59	2	1	160.5	63	122	74	24.46	144.5	155.3	14.27	20.11	13.31	1.16	5.34	1.81	2.92	4.78	87.08	5.81	370.17	2.17362	1
63	2	2	166	67.4	112	62	24.46	194.4	150.5	28.51	22.93	23.87	1.74	4.84	1.62	2.47	5.25	66.39	5.49	435.18	1.39171	1
53	2	2	163	65	137	92	24.46	189.6	146.4	33.5	27.1	34.12	2.28	5.19	1.23	2.94	6.59	76.99	6.89	424.06	1.30883	1
68	2	1	161.5	63.8	149	64	24.46	151.8	128.8	18.81	24.58	14.07	0.67	3.78	1.75	1.67	4.77	91.41	8.07	234.57	2.53878	2
68	1	2	150.5	55.4	140	79	24.46	148.8	116.7	21.21	25.17	57.01	0.84	4.11	2.38	1.67	4.74	45.38	5.7	299.16	2.49758	2
54	2	2	162	64.2	128	71	24.46	227.2	166.6	50.96	47.05	44.07	1.23	6.09	1.7	3.54	5.04	77.32	4.43	344.19	1.5665	2
49	1	1	161.5	63.8	125	74	24.46	246.3	133.6	16.99	21.72	30.16	1.46	6.02	1.81	3.29	4.78	74.63	7.54	216.27	1.04832	2
60	2	2	163	65	121	76	24.46	245.4	159.9	43.91	28.24	59.67	1.88	5.5	1.54	3.01	5.34	86.78	5.68	493.73	1.04198	2
65	1	1	154	58	166	78	24.46	149.1	121.9	14.19	24.06	11.35	2.65	4.67	1.32	2.58	5.81	84.34	5.83	403.16	2.78445	2
51	1	2	154.5	58.4	142	78	24.47	165.8	135.8	19.7	18.05	10.54	0.61	3.4	1.31	1.64	5.19	48.03	4.16	240.65	1.25092	1
58	2	2	169	69.9	161	95	24.47	218.5	154.8	26.58	28.06	98.97	3.48	5.7	2.04	2.96	5.89	96.01	5.51	549.5	1.44473	1
63	2	1	169.5	70.3	137	87	24.47	221.8	140.6	16.93	18.1	17.75	0.92	3.14	1.01	1.66	4.74	58.88	10.52	295.77	1.24948	2
52	2	2	172	72.4	129	89	24.47	303.5	137.5	33.65	27.93	145.7	1.04	5.79	2.26	3.05	4.76	72.29	6.15	440.67	0.824941	2
53	1	1	153	57.3	107	60	24.48	166.1	135.6	16.49	23.36	22.09	1.39	5.26	1.91	2.56	5.49	66.98	4.61	275.51	1.83556	1
33	2	1	169.5	70.4	132	77	24.5	216.8	158.2	16.3	22.42	18.27	0.89	4.16	1.15	2.31	5.68	85.31	4.2	361.08	0.845272	1
60	1	2	152	56.6	134	77	24.5	168	125.9	21.12	19.87	28.12	1.68	4.48	1.1	2.53	6.24	56.75	6.39	218.53	1.54416	1
66	1	1	150.5	55.5	143	84	24.5	181.8	124.1	23.66	26.69	17.67	1.99	5.07	1.43	2.81	5.68	64.37	5.57	325.8	1.99201	1
51	2	1	165	66.7	125	78	24.5	127.1	146.6	32.03	26.38	29.17	2	3.55	1.15	1.77	5.5	74.11	3.68	441.04	1.87034	1
60	1	2	162.5	64.7	118	78	24.5	192.6	132.8	19.72	21.15	17	2.82	6.42	1.53	3.61	5.38	50.77	4.51	255.66	1.48372	1
69	1	1	146.5	52.6	131	69	24.51	193.3	121.9	12.75	21.81	11.95	1.3	4.78	1.48	2.52	5.78	48.53	6.55	262.45	2.18031	2
53	1	2	153	57.4	143	90	24.52	130.5	149	53.81	43.6	24.26	0.62	4.53	1.5	2.36	5.56	54.7	5.9	226.04	2.41391	1
63	1	2	151	55.9	155	85	24.52	199.7	133.5	28.54	24.72	28.51	1.4	6.3	2.26	3.42	5.35	47.11	5.91	314.14	1.45977	2
77	2	1	168	69.2	161	85	24.52	206.8	144.1	13.66	27.74	51.35	1.65	4.91	1.71	2.65	5.08	66.07	4.88	390.44	2.79461	2
49	1	2	160	62.8	119	66	24.53	160.2	126.2	23.12	18.84	24.97	0.69	5.62	2.11	2.92	4.76	58.36	6.61	263.88	1.19845	1
33	1	1	166.5	68	91	62	24.53	241.5	129.3	15.27	15.89	19.89	1.46	4.65	1.32	2.56	4.54	72.22	7.79	334.6	0.55565	1
57	2	2	160	62.8	168	103	24.53	153.2	135.3	18.99	26.46	20.19	3.43	4.31	1.1	2.37	5.1	70.64	5.74	224.27	2.25914	1
54	2	2	166.5	68	132	82	24.53	160.1	148.3	24.76	20.87	21.31	4.16	3.77	0.8	1.94	5.39	65.34	5.47	322.93	1.41465	1
68	1	2	147	53	151	79	24.53	231	128.1	8.83	17.68	11.69	1.14	3.19	1.48	1.33	6.44	104.08	6.54	504.7	1.75145	2
75	1	2	147	53	130	67	24.53	159.6	149.3	64.85	63.33	39.49	1.94	6.31	1.66	3.55	5.21	58.16	5.54	346.77	3.69558	2
58	2	1	164	66	140	83	24.54	221.9	148.5	23.87	23.07	14.73	0.77	5.37	1.86	2.83	4.83	60.67	5.53	325	1.23422	1
50	2	2	173.5	73.9	120	71	24.55	195.2	128.6	23.4	22.08	21.12	1.49	4.87	1.34	2.76	4.99	70.3	7.87	327.77	1.16918	1
48	1	1	149	54.5	118	67	24.55	180.8	127	19.46	20.41	25.09	1.51	5.38	1.97	2.82	4.65	60.35	3.96	288.27	1.22833	1
51	2	2	180.5	80	115	73	24.55	204.7	151	20.51	17.35	95.32	2.08	3.6	1.49	1.67	6.38	83.71	7.24	190.99	0.954485	1
49	2	1	171.5	72.2	128	84	24.55	206.1	150.4	18.74	22.05	18.99	1.21	5.26	2.08	2.68	5.06	78.26	7.41	310.63	1.21099	2
59	1	1	155	59	131	76	24.56	211.7	133.4	21.71	27.99	15.47	1.47	6.18	1.88	3.47	5.15	64.45	4.43	273.18	1.67419	1
41	2	2	168.7	69.9	119	76	24.56	303.9	160	22.52	19.94	34.82	2.04	5.21	1.4	3.13	5.31	63.74	3.88	311.18	0.566884	1
59	1	1	155	59	158	103	24.56	206.2	139.1	16.93	23.8	16.44	2.09	5.48	1.72	3.05	5.56	55.01	4.79	251.16	1.65505	1
40	2	2	175	75.2	119	77	24.56	258	139.9	42.27	29.99	83.43	2.12	4.51	1.29	2.6	5.25	78.09	5.75	462.28	0.715156	1
52	2	1	167.5	68.9	131	87	24.56	236	139	12.86	21.45	18.94	0.56	4.55	1.75	2.05	4.76	79.62	2.82	464.77	1.31795	2
55	2	1	167	68.5	109	67	24.56	205.5	142.6	13	16.44	21.68	1.48	4.81	1.5	2.63	5.39	66.55	6.6	327.7	1.22034	2
65	1	1	155	59	144	91	24.56	199	134.3	37.04	30.19	23.64	1.81	4.11	1.41	2.11	7.34	62.55	6.76	239.02	1.62027	2
34	2	2	167	68.5	150	90	24.56	196.4	147.5	21.91	17.63	20.31	2.23	6.38	1.45	4.06	5.85	75.38	6.2	487.46	0.652031	2
56	2	2	173	73.5	152	102	24.56	184	168	51.81	49.15	169.87	8.88	5.81	1.14	2.6	9.78	87.55	5.52	362.4	2.0782	2
61	1	2	153.5	57.9	146	82	24.57	198.8	141.2	27.06	29.37	25.75	1.53	4.12	1.46	2.09	6.24	60.04	6.7	368.1	1.73242	1
63	2	2	170	71	103	65	24.57	147.6	126	13.84	20.89	9.81	0.84	4.2	1.42	2.26	5.4	72.83	6.92	455.23	2.39676	2
52	2	1	170	71	139	75	24.57	183.8	137.3	17.88	25.6	21.18	1.09	4.86	1.51	2.5	5.81	74.22	4.6	373.96	1.71283	2
46	2	2	172	72.7	130	86	24.57	266.3	147.1	35.11	27.04	133.28	2.15	5.2	1.76	2.7	5.21	74.42	4.37	519.73	0.788275	2
54	1	2	161	63.7	124	80	24.57	157.4	138.6	34.96	25.88	47.31	3.99	5.03	1.22	2.78	6.26	69.4	8.54	415.44	1.50165	2
70	2	2	173.5	74	150	93	24.58	216.4	153.3	35.11	21.94	39.78	0.85	4.86	1.69	2.53	5.46	62.85	4.92	348.6	1.19774	1
53	1	2	160.1	63	137	79	24.58	195.5	137.4	18.48	19.3	26.85	1.19	4.94	1.62	2.74	4.95	57.95	4.65	299.3	1.21713	1
50	2	1	164	66.1	121	72	24.58	273.8	151.6	14.93	14.79	33.65	1.66	6.26	1.51	3.74	5.2	85.47	7.06	464.59	0.698996	1
53	2	2	162	64.5	123	92	24.58	185.3	152.1	21.2	21.19	33.62	2.57	6.17	1.5	3.78	8.25	84.58	5.3	448.81	1.31633	1
82	1	1	146	52.4	144	67	24.58	155	121.7	8.85	15.12	12.54	1.55	5.79	1.89	3.11	7.07	56.33	5.63	283.85	2.68882	2
48	2	1	164	66.1	115	72	24.58	160	154.7	38.51	30.35	45.08	1.71	5.16	1.53	2.88	5.94	65.88	7.7	337.24	1.46721	2
70	2	2	163	65.3	128	85	24.58	233.1	159.7	18.42	23.72	37.73	2.96	5.21	1.11	3.19	5.22	98.57	4.54	428.91	1.65968	2
55	2	1	168	69.4	107	72	24.59	167.7	138.2	11.37	18.74	22.64	0.5	4.01	1.65	1.89	4.82	88.5	5.35	269.08	1.82272	1
71	2	1	167.5	69	149	81	24.59	192.3	142.2	23.45	26.73	28.16	0.76	5.82	1.65	3.27	5.29	139.63	10.99	461.56	2.03801	2
70	1	2	144	51	150	88	24.59	223.3	125.8	27.31	33.39	114.22	1.43	6.75	2.1	3.84	7.38	50.8	5.07	307.54	2.00293	2
53	2	2	175	75.3	120	89	24.59	239.1	150.8	33.49	23.86	118.01	2.82	6.83	1.39	4.14	7.4	81.44	6.21	410.64	0.913922	2
51	2	2	166	67.8	129	83	24.6	170.7	149.9	30.91	27.37	36.62	1.99	5.01	1.52	2.88	5.14	67.41	6.25	304.75	1.47083	1
72	1	2	152.5	57.2	164	88	24.6	172.4	130.8	16.99	19.2	14.57	3.44	4.5	1.24	2.44	5.6	56.84	8.4	426.51	1.94536	1
40	2	2	176	76.2	106	64	24.6	271	153.2	27.09	24.29	53.53	4.19	4.9	1.02	2.69	5.37	82.3	3.85	552.81	0.688833	1
58	2	1	170	71.1	138	84	24.6	185.1	148	13.65	15.32	22.16	1.51	4.36	1.14	2.43	6.92	86.8	3.73	325.94	1.29931	2
48	1	2	155.5	59.5	121	71	24.61	191.3	136.1	42.3	34.62	25.35	2.02	5.22	1.3	3.03	5.32	56.29	5.39	430.82	1.33562	1
63	2	1	165	67	101	63	24.61	237.1	142.9	20.62	24.41	26.6	1.04	5.92	1.98	3.37	5.29	63.12	7.06	287.66	1.42834	2
58	1	2	160	63	133	72	24.61	274.8	127.9	39.15	33.59	80.62	1.42	5.88	2.01	2.95	6	58.13	5.03	393.48	1.13307	2
56	1	2	150	55.4	125	77	24.62	197.3	135.2	139.47	84.07	35.65	1.14	5.54	1.57	3.14	6.51	43.68	4.59	317.38	2.02051	1
57	2	2	168.5	69.9	117	82	24.62	180.8	155.6	95.75	51.98	117.43	2.87	6.36	1.44	3.82	4.4	83.35	6.7	346.58	1.67472	1
69	1	2	147	53.2	100	60	24.62	192.6	127.2	21.54	26.29	11.67	0.94	3.93	1.81	1.66	6.61	44.82	8.87	197.46	2.02937	2
65	1	2	157	60.7	135	89	24.63	236.4	139.3	55.19	42.49	78.5	1.61	5.12	1.73	2.78	6.47	52.12	4.64	406.25	1.57262	2
42	2	2	170	71.2	139	94	24.64	341.6	173.1	25.96	17.77	98.21	5.34	6.63	1.39	3.66	6.08	77.82	4.53	391.16	0.428812	1
78	1	2	152.5	57.3	150	94	24.64	122.4	133.2	18.04	16.5	22.01	3.25	7.64	1.28	4.57	11.11	53.58	5.51	293.19	2.47559	2
65	2	1	164.5	66.7	120	70	24.65	141.7	138.6	31.39	33.27	19.26	0.72	3.17	1.81	1.28	4.9	85.02	5.64	442.32	2.72396	1
41	2	1	164.5	66.7	118	72	24.65	170.2	158.9	23.75	19.91	32.26	2.04	4.66	1.38	2.63	4.15	80.6	5.3	420.58	0.984156	1
71	1	2	148	54	128	65	24.65	184.5	105.6	11.99	17.61	18.53	0.9	3.02	1.65	1.24	5.53	94.23	11.02	496.13	1.95709	2
61	1	1	156	60	104	57	24.65	163.2	127.4	15.72	20.73	9.48	1.5	6.35	2.18	3.27	5.03	63.66	5.17	373.61	1.95426	2
57	1	2	164	66.3	139	73	24.65	186.8	135.4	23.15	21.62	39.14	3.32	4.07	1.08	2.21	6.35	66.33	4.88	442.94	1.37113	2
72	1	2	151.5	56.6	138	88	24.66	141.8	130.1	25.81	24.9	19.78	2.17	3.4	1.19	1.7	6.47	80.53	5.82	513.46	2.48864	2
49	1	2	152	57	116	68	24.67	332.8	122.5	16.37	21.37	15.25	1.08	4.84	1.3	2.74	5.11	60.42	4.86	257.05	0.777666	1
52	2	1	177	77.3	162	91	24.67	296.4	150.7	22.15	19.97	24.13	1.28	5.74	2	3.11	5.33	66.97	5.27	326.47	0.744417	2
74	2	2	170	71.3	127	73	24.67	168.3	142	20.68	21.96	32.29	4.44	5.7	1.13	3.22	4.89	88.44	4.35	416.99	2.12327	2
57	2	2	166	68	131	78	24.68	185.9	148	26.73	22.5	40.3	1.37	6.93	1.94	3.84	8.55	62.51	4.38	377.76	1.33438	1
60	1	1	158.5	62	158	84	24.68	286.9	131.3	25.28	27.79	28.07	1.52	4.78	1.41	2.76	5.92	61.91	5.7	264.55	1.1559	1
56	1	1	166	68	126	77	24.68	241.6	120	16.13	23.73	20.74	1	5.68	2.32	2.88	5.42	39.59	6.28	249.05	1.36953	2
67	1	2	172	73	140	87	24.68	196.1	151.2	19.83	22.87	11.57	1.1	5.67	2.46	2.79	5.49	49.58	6.98	270.01	1.7547	2
66	2	2	158.5	62	151	79	24.68	136.3	146.7	18.49	21.63	37.31	1.43	5.58	1.56	3.1	7.1	97.85	5.8	377.69	2.43577	2
75	1	2	159	62.4	145	92	24.68	209.1	129	4.36	17.69	12.59	1.47	5.51	1.76	3.12	5	63.02	5.33	300.18	3.03873	2
63	2	2	173	73.9	120	76	24.69	191.2	163.1	31.49	23.1	40.46	1.15	3.33	1.34	1.56	5.35	65.8	6.06	310.67	1.35637	1
58	2	2	167.5	69.3	114	71	24.7	176.4	130.3	11.17	17.41	16.29	1.23	4.48	1.53	2.32	5.7	69.52	6.96	337.56	1.71278	2
43	1	2	145.5	52.3	123	72	24.7	169.5	126.1	11.76	17.4	20.17	1.55	4.37	1.11	2.47	5.64	50.6	7.05	299.03	1.28719	2
60	1	1	153.5	58.2	141	92	24.7	338.5	124.8	23.27	28.32	67	2.84	4.49	1.12	2.6	5.02	58.39	6.86	469.15	1.04061	2
65	2	1	156.5	60.5	166	99	24.7	242.7	156.1	11.89	22.73	38.37	3.04	5.39	1.26	3.17	5.16	61.56	6.78	402.24	1.76544	2
48	1	1	147	53.4	111	75	24.71	175.3	124.7	18.83	25.38	26.97	0.95	4.33	1.82	2.24	5.13	46.19	3.35	257.97	1.6015	1
49	2	2	169.5	71	165	108	24.71	286.5	139.2	21.22	27	16.09	1.07	4.24	1.81	2.05	4.78	63.32	4.68	285.61	1.00245	1
73	2	1	166	68.1	133	73	24.71	114	151.8	22.89	26.34	41.32	2.04	4.59	1.36	2.55	6.18	76.11	8.4	403.38	3.52542	1
41	2	2	169.5	71	132	80	24.71	181.2	165.5	22.41	25.12	39.44	2.56	4.62	1.5	2.39	4.53	106.62	4.82	410.45	1.20067	1
54	2	1	164	66.5	126	86	24.72	197.7	152.8	31.44	23.4	16.37	0.78	5.03	1.78	2.56	5.48	62.36	3.68	279.49	1.13989	1
52	1	2	159.5	62.9	100	63	24.72	271	124.4	36.98	25.72	23.48	1.45	3.38	1.13	1.74	5.44	53.36	6.38	289.21	0.811562	1
41	2	1	173.5	74.4	130	76	24.72	241.5	156.8	24.76	20.53	44.32	2.02	6.74	1.33	4	4.85	62.45	3.15	371.45	0.700455	1
68	1	2	159.5	62.9	154	76	24.72	240.9	129.3	44.76	47.34	37.78	2.97	5.33	1.38	3.07	5.27	50.05	4.29	311.2	1.99736	1
53	2	1	165.5	67.7	109	63	24.72	163	154.2	43.94	32.72	131.2	1.48	3.31	1.4	1.75	6.65	61.69	4.8	395.32	1.60499	2
72	2	2	171.5	72.7	166	89	24.72	194.1	136.7	33.54	33.76	39.94	1.68	4.81	1.5	2.74	6.11	89.77	4.78	299.62	2.16236	2
62	1	2	145	52	108	62	24.73	255.2	128.5	21.54	20.05	18.46	1.27	4.76	1.64	2.46	5.16	56.18	5.05	319.06	1.04955	1
48	2	2	162.5	65.3	112	69	24.73	186.2	154.6	38.26	24.48	45.68	1.54	3.74	1.21	2.08	6.02	56.3	3.55	305.27	1.02024	1
57	1	2	153	57.9	139	74	24.73	294.5	137.5	14.99	19.64	22.37	2.9	6.83	1.4	4.31	5.08	56.61	6.69	215.81	0.981816	1
84	1	1	155.5	59.8	166	64	24.73	197	123.6	15.78	23.02	29.24	1.73	5.48	1.45	3.04	5.83	65.23	4.7	311.65	2.47096	2
69	1	2	149	54.9	136	74	24.73	147.7	147.6	23.68	26.23	11.8	1.79	4.96	1.49	2.74	5.8	55.58	4.87	252.44	2.51812	2
61	2	2	162	64.9	105	75	24.73	182.8	149.1	16.58	22.61	64.69	1.81	5.93	1.85	3.13	5.59	75.45	5.38	367.03	1.85294	2
58	2	1	167	69	136	88	24.74	202	145.7	19.2	24.04	16.87	1.53	4.81	1.75	2.38	5.98	75.94	8.06	244.7	1.57529	1
59	2	1	167	69	147	87	24.74	200.4	140.4	32.56	23.77	31.1	2.73	5.32	1.44	2.99	7.67	76.32	3.55	316.19	1.22643	1
51	2	2	167	69	124	85	24.74	183.4	156.4	61.2	38.64	178.7	3.39	4.95	1.01	2.99	6.18	66.33	5.09	321.59	1.37351	2
41	1	1	151.5	56.8	104	61	24.75	173.4	128.4	17.14	21.01	13.01	0.6	3.82	1.41	1.96	4.5	57.03	3.2	280.78	1.19993	1
35	2	2	166.5	68.6	108	77	24.75	202.3	163.9	25.04	23.42	47.04	4.96	4.95	1.16	2.63	4.5	67.42	4.1	620.07	0.809733	1
69	1	2	157	61	183	95	24.75	175.6	134.3	28.58	27.96	38.23	1.1	3.74	2.21	1.35	10.84	53.91	7.1	381.79	2.05509	2
59	2	2	173	74.1	109	69	24.76	153	145.6	16.08	19.04	41.32	3.1	4.54	1.22	2.68	5.22	80.04	7.53	231.36	1.83098	1
56	2	2	159.5	63	145	95	24.76	230.6	138.3	34.21	25.11	36.71	1.05	4.62	1.46	2.57	11.48	72.24	6.53	351.57	1.04255	2
50	1	1	159.5	63	150	88	24.76	267.1	145.9	20.87	24.16	21.56	1.2	5.05	1.96	2.66	4.98	64.63	4.93	281.68	0.989992	2
41	1	1	159.5	63	119	77	24.76	260.5	104.9	16.58	19.84	23.25	1.23	5.41	1.6	3.05	5.29	50.35	3.35	308.55	0.766877	2
60	1	2	159.5	63	141	72	24.76	259.6	132.1	27.79	23.01	28.85	3.33	4.45	1.1	2.47	6.22	59.66	6.92	278.99	1.00883	2
65	1	1	149	55	119	62	24.77	195.6	124.4	14.81	24.18	20.47	0.91	6.11	2.48	2.92	5.67	65.21	4.6	362.04	2.08797	1
59	2	1	161.5	64.6	119	80	24.77	119.3	158.3	21.92	26.04	17.28	1.66	4.92	1.37	2.81	5.02	89.85	4.57	402.19	2.75063	1
43	2	2	168	69.9	128	70	24.77	186.2	162.1	25.33	23.4	23.55	1.9	4.95	1.49	2.68	5.46	84.79	6.54	379.85	1.07371	1
58	2	2	162	65	160	107	24.77	206.3	156.7	22.98	23.58	31.07	4	5.24	1.19	2.83	5.6	77.05	3.61	387.53	1.38292	1
50	2	2	162	65	140	90	24.77	312.6	159.1	40.86	23.22	34.24	1.05	5.43	1.58	3.15	6.14	78.91	5.44	310.3	0.581024	2
59	1	1	149	55	134	82	24.77	180.7	130.2	27.21	25.45	9.68	1.26	5.09	1.55	2.92	5.34	53.57	5.93	435.53	1.59301	2
60	2	2	174	75	124	76	24.77	150	156.5	35.37	51.49	84.28	1.76	4.8	1.68	2.4	5.66	94.48	7.17	384.81	3.4631	2
54	1	2	162	65	131	73	24.77	298.5	124.7	15.67	15.96	36.04	4.62	7.44	1.74	4.03	5.52	76.26	9.45	370.04	0.72937	2
55	1	1	153	58	164	92	24.78	191.3	131	20.19	28.81	39.19	1.21	4.76	1.56	2.64	5.59	67.46	5.75	291.27	1.84341	1
59	1	2	153	58	129	69	24.78	180.1	132.3	22.81	19	20.49	1.57	4.51	1.68	2.34	6.39	55.93	5.66	344.37	1.30325	1
69	1	1	153	58	145	90	24.78	176.9	130.5	26.54	19.09	30.54	2.11	4.88	1.81	2.36	7.42	62.26	5.67	350.49	1.44536	2
59	1	2	156	60.3	132	75	24.78	198.2	140.3	27.06	26.71	21.73	13.37	6.77	0.74	3.52	8.78	49.08	4.68	216.77	1.52848	2
58	2	2	165	67.5	158	82	24.79	193.2	153.5	46.76	41.89	121.39	5.58	4.91	1.02	2.47	6.02	62.06	5.09	495.83	1.83905	2
54	1	2	158.5	62.3	166	96	24.8	271.3	144.5	32.65	29.56	53.15	1.25	6.9	2.16	3.86	7.42	55.93	6.12	255.35	1.02969	1
60	2	2	168	70	117	82	24.8	144.4	146.3	27.25	31.13	57.64	1.38	5.75	1.52	3.2	5.64	73.88	6.42	212.89	2.47788	1
49	1	1	152	57.3	131	76	24.8	179.3	128.4	11.53	18.7	18.63	1.8	5.61	1.9	2.84	4.59	52.44	4.77	422.36	1.50502	1
51	1	2	154.5	59.2	158	93	24.8	279.6	138.5	32.47	23.15	56.79	1.85	4.96	1.31	2.76	4.13	57.03	4.1	446.87	0.741042	1
69	1	2	150	55.8	112	74	24.8	249.6	126.3	24.36	33.55	13.03	2.39	4.99	1.66	2.71	4.85	68.77	8.21	373.21	1.87914	1
66	2	1	164	66.7	138	94	24.8	157.7	145.1	13.02	17.88	71.69	1.52	5.94	2.55	2.97	4.22	84.3	5.88	436.43	2.07384	2
57	2	2	160	63.5	135	91	24.8	267.7	138.8	30.44	23.14	27.35	1.75	5.8	1.57	3.41	4.83	86.86	4.7	474.62	0.893033	2
45	1	1	155.5	60	116	75	24.81	169	122.2	24.22	24.71	29.16	1.04	4.62	1.51	2.62	4.9	55.72	8.28	318.44	1.33694	1
58	1	2	155	59.6	137	87	24.81	247.3	134	15.71	16.09	29.87	1.21	6.06	2.11	3.17	5.87	52.69	5.26	335.17	0.952076	1
39	2	2	170	71.7	126	84	24.81	274.6	156.6	45.3	48.42	49.64	1.37	4.22	1.69	2.04	5.94	77.58	4.99	284.53	1.02174	1
73	2	1	160.5	63.9	127	64	24.81	221.8	135.7	11	18.55	113.39	1.61	4.86	1.43	2.78	4.51	64.18	5.24	237.44	1.84081	2
57	1	1	150.2	56	111	60	24.82	194.8	134.3	18.13	19.36	17.16	2.09	5.59	1.28	3.38	5.97	60.82	4.81	311.52	1.33043	2
53	2	2	165.5	68	120	80	24.83	198.5	145.2	38.53	28.36	139.83	1.7	5.58	1.34	3.32	5.51	57.68	7.61	362.19	1.21989	1
52	1	2	157	61.2	114	70	24.83	212.7	140	25.26	28.02	26.19	2.91	4.04	1.33	2.08	5.87	60.92	3.88	534.16	1.36297	1
61	2	2	177	77.8	133	82	24.83	287	142.6	11.9	23.74	152.02	1.55	4.86	1.84	2.32	8.07	60.08	3.67	347.64	1.4627	2
66	2	1	163	66	142	98	24.84	320.6	160.6	15.75	28.36	16.6	0.61	5.43	2.08	2.77	4.93	82.37	4.65	327.3	1.47111	1
48	1	2	160.5	64	125	67	24.84	297.7	127.8	13.13	18.89	13.93	0.83	4.09	1.57	2	5.79	58.84	4.39	305.63	0.840547	1
71	1	1	159	62.8	102	60	24.84	189.5	133.9	21.19	23.88	15.21	1.01	3.76	1.3	2.04	4.86	60.22	3.93	254.42	1.94365	1
36	1	2	158	62	101	62	24.84	318.7	123.9	32.54	28.9	24.41	1.04	3.88	1.28	2.19	5.4	77.21	3.84	243.27	0.572281	1
55	2	1	163	66	102	62	24.84	210.7	161.4	18.18	22.2	25.06	1.13	5.23	1.76	2.74	4.95	65.87	4.61	283.85	1.35911	1
50	2	1	167.5	69.7	139	83	24.84	184.1	139.4	18.69	18.57	24.1	1.34	5.58	1.66	2.96	5.18	68.58	4.32	398.16	1.1666	1
49	2	1	163	66	129	76	24.84	256.3	140.7	18.91	16.8	21.15	1.43	5.76	1.7	3.14	5.76	77.8	6.89	306.93	0.738603	1
57	2	2	163	66	93	64	24.84	168.4	139	20.1	24.61	64.07	2.08	6.21	2.18	3.29	4.95	87.54	6.58	443.81	1.858	1
52	2	1	163	66	136	89	24.84	262.7	148.5	14.46	15.95	17.79	2.54	3.86	1.16	2.03	5.96	58	4.95	272.53	0.830271	1
57	1	2	158	62	107	69	24.84	225.4	137.8	23.71	22.68	29.04	2.75	5.16	1.53	2.89	4.32	61.13	5.07	420.07	1.17787	1
61	2	1	167.5	69.7	133	89	24.84	226.2	166.2	19.46	25.59	24.2	0.82	5.28	2.65	2.44	5.1	67.51	5.27	259.79	1.56436	2
52	1	2	163	66	100	62	24.84	158.6	125.2	21.16	20.11	12.86	1.12	5.63	1.38	3.32	4.71	55.37	3.08	316.35	1.43336	2
72	2	1	163	66	127	60	24.84	179.7	154.1	27.16	22.95	24.45	1.14	4.12	1.71	1.92	5.43	88.65	7.73	442.87	1.76442	2
54	1	2	160.5	64	126	74	24.84	207.7	134.2	44.15	26.57	70.86	1.22	5.63	1.97	2.93	5.92	54.32	5.4	298.21	1.03964	2
69	2	2	158.5	62.4	148	89	24.84	223.7	147.9	24.07	24.92	54.7	2.11	4.8	1.46	2.51	7.32	56.8	4.73	366.87	1.56673	2
66	2	2	161.5	64.8	133	89	24.84	254.1	155.2	31.71	16.46	47.51	3.03	5.16	1.5	2.86	12.79	54.33	4.9	341.36	0.759226	2
42	2	2	178.5	79.2	114	70	24.86	211	173	52.62	27.5	71.35	3.65	5.68	1.03	3.47	5.45	65.6	5.39	470.97	0.754613	2
64	2	2	172.5	74	139	84	24.87	221.9	161.7	29.86	25.29	38.55	1.01	4.04	1.61	2.05	5.19	77.97	5.13	305.35	1.33483	1
48	2	1	168.5	70.6	130	85	24.87	201.4	139.7	19.5	18.21	27.38	2.35	3.74	0.91	2.16	5.75	72.43	4.47	395.13	0.982821	1
57	1	2	164	66.9	143	91	24.87	273.4	132.6	16.89	17.29	10.66	1.26	4.61	1.75	2.39	5.1	58.18	4.29	280.08	0.877115	2
51	2	1	162	65.3	122	71	24.88	144.4	137.8	13.13	22.74	10.72	1.38	4.49	1.62	2.32	4.86	73.51	4.57	336.07	2.21647	1
55	1	2	148	54.5	118	63	24.88	331.3	122.4	16.85	14.54	26.31	1.59	3.2	1.19	1.67	5.39	49.67	7.47	346.81	0.588038	1
75	1	2	148	54.5	149	83	24.88	153.5	125.4	10.37	21.34	16.59	1.17	4.62	1.43	2.52	5.71	62.67	4.33	290.4	3.23786	2
52	1	2	154	59	128	78	24.88	324.7	131	21.51	20.73	16.34	1.36	5.69	1.68	3.27	5.68	55.7	4.66	238.93	0.715814	2
65	1	2	154	59	155	82	24.88	218.6	133.7	14.31	18.44	20.32	1.73	6.08	1.87	3.35	6.81	50.88	3.78	313.18	1.44945	2
59	1	2	155	59.8	117	74	24.89	256.3	150.1	28.11	17.09	35.77	1.49	3.73	2.07	1.33	4.89	46.65	5.74	311.96	0.742019	1
55	2	2	166.5	69	113	67	24.89	208.4	143.3	17.06	21.6	33.63	3.19	4.53	0.95	2.71	4.52	66.27	5.15	336.34	1.38016	1
74	1	1	147	53.8	149	81	24.9	300.8	122.5	11.17	22.23	21.88	1.18	4.23	1.46	2.12	5.41	63.76	4.01	254.73	1.63631	2
67	1	2	156	60.6	151	80	24.9	309.1	136.9	23.03	21.76	40.29	1.35	5.28	1.77	2.94	5.6	50.38	4.85	335.1	0.982851	2
53	1	2	163.5	66.6	111	70	24.91	182.1	130.6	14.28	15.83	11.13	0.73	4.81	2.12	2.37	12.93	51.48	7.82	178.68	1.21922	1
49	2	2	164	67	111	69	24.91	144	170.4	46.69	28.36	34.74	2.04	4.67	1.19	2.59	5.08	72.13	7.13	544.05	1.4123	1
79	2	1	163.5	66.6	151	80	24.91	137.8	154.2	27.35	28.24	14.92	0.5	2.71	1.55	1.03	5.19	81.94	3.38	285.83	3.09574	2
52	1	1	151	56.8	130	78	24.91	144.1	131.1	28.77	30.43	22.93	0.59	4.16	2.25	1.71	4.9	49.81	4.86	217.51	2.04725	2
79	2	2	164	67	184	79	24.91	137.9	134.7	14.79	18.12	16.67	0.93	4.29	1.6	2.23	15.3	76.24	7.92	253.46	2.69921	2
47	2	2	175	76.3	113	73	24.91	192	149	33.78	25.51	70.21	2.22	5.22	1.33	2.95	5.35	92.09	5.32	473.53	1.07443	2
60	2	1	168	70.3	142	100	24.91	172.6	144.3	11.39	20.83	80.38	4.89	6.3	1.06	3.38	4.7	83.38	6.89	305.3	2.14555	2
50	1	1	158.5	62.6	124	68	24.92	279.1	123.9	26.16	24.28	18.66	0.87	4.57	2.45	1.95	5.04	47.78	6.07	286.77	0.850433	1
56	1	2	159	63	154	92	24.92	155.7	129	16.38	21.52	12.08	1.34	4.55	1.28	2.57	6.09	61.19	4.99	288.55	1.91243	1
32	2	1	167	69.5	105	60	24.92	295.2	164	42.41	29.11	35.57	1.97	5.71	1.21	3.4	4.87	80	4.96	390.74	0.484553	1
60	2	2	167	69.5	150	78	24.92	228.6	144.6	26.94	22.96	21.5	0.69	6.02	1.82	3.31	6.6	73.64	6.83	254.78	1.16104	2
71	2	2	159	63	150	60	24.92	113.3	140.6	10.72	17.09	24.88	2.16	6.06	2.15	3.04	6.78	77.91	6.85	408.89	3.27094	2
67	1	1	146.5	53.5	136	67	24.93	183.1	138.7	14.81	22.43	13.04	0.54	4.51	1.99	1.98	4.68	53.24	4.69	247.44	2.13274	2
69	1	1	148	54.6	135	88	24.93	132.2	131.2	23.37	26.83	15.49	1.54	5.39	1.74	2.87	5.63	58.69	5.92	241.72	2.89674	2
57	2	2	179	79.9	155	96	24.94	271.8	152.4	22.07	18.63	26.68	1.58	5.46	1.72	3.06	5.97	69.6	5.71	454.59	0.831643	1
55	2	2	174	75.5	140	90	24.94	243.2	152	19.19	17.38	28.27	1.91	4.96	1.3	3.01	5.17	58.51	3.42	260.36	0.897246	1
53	1	2	165.5	68.3	117	73	24.94	175.2	135.9	33.01	27.52	12.63	2.08	4.19	1.08	2.33	4.78	64.5	5.91	302.84	1.449	1
40	2	1	168	70.4	120	64	24.94	191.9	155.6	13.21	24.43	50.73	2.47	4.93	1.5	2.71	5.13	60.47	4.11	370.13	1.40106	1
[truncated: 1,589 more rows]

## Sheet: L-CP
Gender:Female=1, Male=2 NAFLD: Absent=1, Present=2 Carotid plaque: Absent=1, Present=2
Age	Gender	NAFLD	Height	Weight	SBP	DBP	BMI	PLT	HB	ALT	AST	GGT	TG	TC	HDL	LDL	FBG	CRE	BUN	UA	FIB-4	Carotid plaque
81	2	1	161	42	123	71	16.2	111.2	133.4	10.34	21.44	31.26	0.94	3.53	1.88	1.52	4.95	87.35	7.4	376.29	4.85674	2
72	1	1	149	36.3	158	81	16.35	150.7	125.2	50.98	67.46	63.16	0.73	4.58	2.76	1.76	6.18	61.6	5.86	314.74	4.51404	2
55	1	1	156.5	40.6	134	84	16.58	330	134.1	12.69	22.43	22.24	0.99	2.71	1.07	1.35	4.89	63.83	5.93	388.3	1.04941	2
74	2	1	171.5	49	104	60	16.66	166.1	125.3	11.71	21.56	28.1	0.76	4.03	1.69	1.94	4.65	56.77	7.6	350.34	2.80694	2
68	1	1	151	38.4	139	84	16.84	221	122.5	7.27	18.6	34.29	0.6	3.92	2	1.65	4.95	51.26	4.76	234.95	2.12257	2
74	1	1	147	37.1	131	65	17.17	229.2	128.4	12.4	26.01	15.51	1.08	5.99	1.99	3.21	5.26	58.51	6.82	266.92	2.38477	2
77	2	1	161.5	44.9	144	75	17.21	249.1	98.2	10.3	22.78	18.6	0.75	4.93	2.29	2.37	4.84	72.42	5.12	392.51	2.19408	2
72	1	1	150	38.8	136	93	17.24	153.8	131.7	13.53	27.48	12.56	1.44	4.12	1.88	1.73	5.67	51.87	4.14	180	3.49739	2
69	1	1	152.5	40.2	139	77	17.29	122.7	129.7	27.11	37.05	42.69	0.72	4.35	2.8	1.53	4.95	73.01	6.61	279.41	4.00155	2
80	2	1	161.5	45.7	152	86	17.52	134	137.9	8.1	22.58	22.46	0.61	4.2	2.25	1.82	4.88	63.49	6.97	363.5	4.7366	2
74	1	1	159.5	44.6	146	76	17.53	163.4	126.1	16.15	26.42	14.67	0.69	5.1	2.44	2.32	5.1	65.15	5.15	243.82	2.97732	2
57	1	1	151	40	124	73	17.54	243.5	146.9	14.13	20.43	15.63	1.06	6.46	2.47	3.19	5.41	58.9	9.84	198.94	1.27225	2
69	1	1	161.5	45.8	154	87	17.56	152.2	132.3	14.53	19.05	21.66	0.78	5.34	2.7	2.18	7.7	55.31	6.96	216.46	2.26567	2
60	1	1	155	42.2	117	60	17.57	369.9	134.7	31.69	40.17	22.05	0.75	5.62	2.76	2.6	5.24	57.39	5.88	315.38	1.15746	2
57	2	1	167	49	121	77	17.57	224.1	162.7	15.89	20.44	23.85	1.25	7	2.08	3.92	5.22	73.16	4.19	378.79	1.30422	2
74	1	1	149.5	39.7	163	73	17.76	174.9	127.6	19.29	25.37	12.9	0.61	5.49	3.19	2.23	5.1	51.16	3.88	233.67	2.44397	2
61	1	1	159	45	124	71	17.8	252.8	127.8	14.79	24.94	9.43	1.32	5.89	1.59	3.43	4.8	53.61	4.21	262.31	1.56482	2
76	2	1	160	45.7	136	62	17.85	113.2	129.7	11.57	22.9	18.55	0.97	5.64	1.8	3.07	6.42	85.89	7.31	363.74	4.51997	2
75	2	1	164	48	161	97	17.85	212.9	149.1	9.45	27.05	64.85	1.08	4.61	2.47	2.06	6.3	75.44	6.8	555.98	3.09982	2
72	2	1	167	50	153	79	17.93	193.5	146.4	11.66	23.58	14	1.31	5.3	1.81	2.89	6.25	72.81	7.39	343.52	2.56948	2
70	1	1	149	40	125	60	18.02	179.8	111.5	16.05	28.44	15.48	0.99	4.03	2.22	1.66	4.52	72.18	5.31	326.63	2.76376	2
41	1	1	153	42.2	120	71	18.03	219.4	133.5	8.78	13.91	12.91	1.89	6.37	2.24	3.18	4.35	47.97	3.71	225.12	0.877258	2
73	1	1	147	39	131	72	18.05	260.6	117	8.1	17.51	16.66	0.96	7.23	2.26	4.16	4.76	66.11	4.13	223.21	1.72342	2
66	1	1	153.2	42.4	142	83	18.07	109.8	132	17.85	24.43	12.36	1.06	4.64	2.07	2.21	5.36	54.75	4.65	204.15	3.47573	2
59	1	1	156	44	105	62	18.08	108.1	121	12.81	17.19	9.53	0.65	5.84	2.67	2.84	5.17	64.82	4.02	214.79	2.62137	2
51	1	1	148.5	39.9	137	82	18.09	135.4	123.4	11.17	22.66	16.22	0.75	4.56	1.58	2.37	4.32	64.3	5.56	265.35	2.55379	2
77	2	1	156.5	44.3	153	86	18.09	107.9	111.2	13.01	30.89	14.85	0.77	3.19	1.44	1.36	3.68	54.2	3.7	318.9	6.11151	2
57	1	1	161.5	47.5	99	71	18.21	162	133.3	10.88	20.15	14.91	0.98	5.52	2.67	2.52	4.87	81.92	6.97	247.55	2.14942	2
55	1	1	162	48	144	82	18.29	310.7	136.1	13.21	23.18	12.1	1.01	6.74	2.51	3.58	4.7	41.89	6.29	279.48	1.12897	2
62	2	1	161.5	47.7	122	80	18.29	219.2	144.9	11.93	20.57	18.21	1.15	5.11	1.7	2.86	4.68	59.14	8.38	291.28	1.68448	2
57	2	1	165	50	147	94	18.37	163.6	156.4	19.96	20.29	18.67	0.6	4.07	1.83	1.7	4.73	99.34	6.31	333.2	1.58232	2
79	1	1	156.5	45	148	82	18.37	159.3	133.3	7.98	17.02	8.22	0.95	4.65	2.08	2.15	4.84	65.39	6.01	181.61	2.98792	2
69	2	1	164	49.4	167	93	18.37	106.5	137.6	29.2	36.69	31.49	1.06	6.05	2.86	2.94	6.08	88.22	4.58	230.72	4.39902	2
59	2	1	176	56.9	120	69	18.37	139.2	131.7	13.91	15.62	19.05	1.29	3.85	1.22	2.23	4.56	81.97	6.04	354.39	1.77513	2
58	1	1	153	43.1	105	64	18.41	183.1	119.8	9.82	16.24	15.87	0.85	6.47	1.91	3.54	7.84	43.2	5.08	243.78	1.64161	2
59	2	1	163	49	140	82	18.44	240.4	148.4	19.77	17.9	19.06	0.65	4.37	2	2.05	5.48	57.32	7.65	193.57	0.988023	2
56	1	1	156	45.1	105	68	18.53	145	131.9	5.53	15.52	15.17	0.7	3.76	1.94	1.48	5	46.15	4.84	227.06	2.54888	2
50	1	1	159.5	47.2	128	79	18.55	107.6	119.2	29.03	31.31	13.45	0.87	4.6	1.76	2.24	4.23	50.29	5.57	215.41	2.70033	2
77	2	1	165	50.8	185	99	18.66	167.2	129	10.72	25.27	19.8	1.06	4.2	1.8	1.88	5.69	67.68	4.94	334.1	3.55437	2
73	1	1	150	42	141	72	18.67	168.1	127.7	22.62	32.37	16.3	1.1	5.61	1.85	2.83	4.92	70.01	7.99	271.86	2.95564	2
49	2	1	166.5	51.8	101	71	18.69	275	170.4	20.7	13.48	51.09	2.44	5.08	1.1	2.92	17.45	68.01	4.59	272.89	0.52792	2
80	2	1	162.5	49.5	116	64	18.75	187.5	104	7.35	11.49	15.17	0.71	4.81	1.53	2.63	4.78	82.43	5.21	212.08	1.80828	2
58	1	1	166	51.8	138	85	18.8	223.5	130.5	25.12	30.1	22.26	0.58	6.06	3.22	2.68	4.64	53.24	9.07	374.53	1.5585	2
48	2	1	178	59.6	109	70	18.81	175.9	140.4	11.61	17.91	10.41	0.44	3.36	1.61	1.44	4.89	76.51	6.64	332.03	1.43435	2
76	2	1	151	42.9	106	69	18.81	219.3	102.5	17.88	27.52	16.95	0.65	4.55	2.64	1.83	5.36	71.47	8.01	184.42	2.25548	2
74	1	2	156	45.8	149	86	18.82	180.6	122.1	42.81	70.76	68.16	2.66	5.46	1.56	3.04	5.49	59.15	4.69	284.68	4.43128	2
68	2	1	153.5	44.5	147	82	18.89	179.6	148.4	11.63	19.74	19.82	1.2	4.87	1.38	2.8	4.95	88.76	3.88	411.02	2.19159	2
63	2	1	162	49.6	151	90	18.9	284.9	158.6	24.73	32.17	67.06	1.66	6.31	2.3	3.08	5.56	75.4	4.6	348.1	1.4305	2
70	1	1	158	47.2	135	74	18.91	138.6	130	13.43	20.17	15.36	0.8	5.21	2.14	2.45	7.99	36.27	4.4	146.82	2.77973	2
54	1	1	158.5	47.5	108	60	18.91	232.1	134.1	11.69	23.53	12.44	1.08	7.19	1.91	3.99	4.63	48.08	4.65	290.41	1.60115	2
59	1	1	157.5	46.9	148	82	18.91	116.9	135.5	20.27	23.06	23.54	2.75	4.77	1.39	2.4	5.97	51.59	4.48	236.55	2.58506	2
74	1	1	158	47.3	166	81	18.95	135.6	112.5	14.45	25.15	13.54	0.5	3.63	1.95	1.55	5.71	62.02	6.41	181.14	3.61057	2
39	1	1	156	46.2	90	60	18.98	167.2	116.5	9.2	15.96	13.25	0.5	4.05	2.14	1.78	4.46	60.21	4.84	240.61	1.22735	2
59	1	1	154.5	45.3	158	85	18.98	147.6	128.5	23.19	26.36	15.06	1.05	6.18	2.17	3.11	5.66	56.66	5.48	271.88	2.18807	2
53	2	1	172.5	56.5	109	70	18.99	179.8	129.3	23.4	27.91	34.29	1.05	3.75	1.61	1.77	4.96	91.52	7.13	438.29	1.70074	2
54	2	1	167	53	133	98	19	313	126.3	12.1	21.83	17.58	0.63	3.96	1.35	2.23	4.95	80.25	4.71	338.5	1.08271	2
59	1	1	160.5	49	137	100	19.02	299.2	119	18.7	27.71	19.22	1.08	5.69	2.22	2.78	5.88	58.1	4.06	279.5	1.26359	2
75	1	1	141.3	38	139	71	19.03	221.2	121.1	17.41	20.75	21.42	0.94	5.1	1.81	2.71	5.13	55.25	5.53	365.59	1.68614	2
60	1	1	152	44	108	63	19.04	190.2	129.7	20.53	31.04	12.5	1.35	4.64	1.79	2.22	5.16	65.45	3.65	245.86	2.16107	2
51	1	1	162	50	117	70	19.05	286.4	125.6	14.77	18.44	6.95	1.01	5.45	2.21	2.69	5.46	45.18	3.6	151.43	0.854413	2
79	2	1	152.5	44.3	113	53	19.05	207.7	112.8	13.17	18.64	18.34	1.14	4.16	1.93	1.86	5.42	79.11	6.32	268.29	1.95364	2
60	2	1	165	51.9	114	68	19.06	183.7	132.9	12.15	20.9	17.41	1.16	7.19	2.47	4.01	4.62	89.89	6.92	346.71	1.95839	2
68	1	1	155	45.8	150	67	19.06	168.7	127.3	12.07	18.78	22.07	1.41	2.91	1.56	1.03	6.21	60.64	3.96	286.38	2.17889	2
70	2	1	151	43.5	134	71	19.08	268.6	129.7	9.57	22.33	13.72	1.06	5.36	1.6	3.03	4.96	63.43	5.1	272.34	1.88116	2
55	1	1	162.5	50.4	118	74	19.09	231.2	124.4	11.21	23.87	30.74	1.53	7.26	1.72	4.24	4.57	50.46	4.23	226.94	1.69599	2
75	2	1	160	49	140	80	19.14	119.1	160.1	13.59	26.84	23.67	0.9	3.67	2.18	1.4	4.49	75.37	6.2	341.02	4.58482	2
57	2	1	167.5	53.7	133	83	19.14	181.4	141	10.46	22.85	40.48	1.07	4.31	2.39	1.85	4.63	56.78	5.11	252.94	2.22003	2
76	2	1	161.5	50	155	62	19.17	182.6	146	12.24	23.54	13.55	1.32	3.87	1.38	1.95	4.96	71.56	5.15	340.02	2.80045	2
50	2	1	167	53.6	95	62	19.22	204.6	157.2	22.35	16.29	21.78	1.22	5.52	1.87	3.03	7.98	73.11	6.59	356.36	0.842067	2
70	1	1	146	41	154	85	19.23	114.7	130.5	15.24	19.79	12.87	0.96	4.01	1.8	1.84	5.48	58.32	8.47	284.29	3.09377	2
54	1	1	151.2	44	99	55	19.25	239.8	130	13.24	21.16	35.52	1.04	5.55	2.53	2.64	4.61	69.35	6.24	326.01	1.30953	2
53	1	1	162	50.6	91	60	19.28	306.2	124.2	17.01	18.97	23.42	1.55	5.91	1.89	3.19	4.73	64.13	5.44	189.83	0.796133	2
76	1	2	158.5	48.5	160	76	19.31	203	124.4	32.2	36.95	18.28	2.96	6.38	1.8	3.62	10.29	72.3	7.4	453.41	2.43783	2
61	2	1	172.5	57.5	170	94	19.32	170.9	150.4	17.61	20.24	15.87	2.31	4.46	1.36	2.34	5.01	66.89	4.96	414.04	1.72155	2
59	1	2	162	50.7	138	82	19.32	225.6	133.5	14.44	20.82	27.91	2.66	5.54	1.46	3.22	5.99	47.99	4.5	295.64	1.43288	2
67	2	1	161.5	50.5	142	83	19.36	165.6	118.8	26.92	22.59	27.14	0.68	3.15	1.94	1.14	4.86	40.27	6.65	242.42	1.76154	2
51	1	1	160.5	49.9	107	73	19.37	167.3	134.7	18.59	25.37	18.65	3.69	5.6	1.53	3.03	5.6	56.52	4.5	291.12	1.79372	2
66	2	1	169	55.5	140	80	19.43	233.6	132.2	15.48	29.31	45.66	0.65	4.65	2.18	2.06	4.79	53.27	7.62	320.89	2.10475	2
52	1	1	152	44.9	143	88	19.43	206.9	134.9	14.56	22.09	12	1	5.67	1.88	3.15	5.18	56.7	5.33	258.72	1.45498	2
64	2	1	162	51	128	80	19.43	256.9	150.9	13.54	19.9	16.95	1.19	5.58	1.59	3.3	4.79	84.24	7.92	396.52	1.34729	2
75	2	1	165	53	133	78	19.47	152.7	149.9	12.12	21.18	17.88	0.97	4.99	1.65	2.68	4.59	67.07	5.52	321.96	2.98811	2
56	1	1	157	48	133	84	19.47	222.4	117.4	11.18	19.69	10.23	1.18	5.1	1.74	2.58	5.35	81.32	5.89	254.91	1.48278	2
64	2	1	170.8	56.8	120	74	19.47	144.8	125.7	16.58	23.73	23.18	1.36	4.03	1.36	2.08	4.95	61.66	4.37	385.08	2.57583	2
53	2	1	165.5	53.4	140	88	19.5	212.4	148	14.39	14.26	24.58	0.87	4.37	1.74	2.22	10.74	76.24	4.73	210.63	0.938017	2
67	1	1	160	50	134	71	19.53	252.4	124	10.58	17.28	15.44	1.03	4.38	1.98	2.09	5.75	56.18	4.8	287.86	1.41022	2
54	1	1	149.5	43.7	131	74	19.55	249.8	140.6	37.23	32.05	17.27	1.42	5.11	1.57	2.71	4.42	54.77	4.34	292.58	1.13549	2
73	2	1	175.5	60.2	103	52	19.55	172.4	143.3	8.22	17.72	17.57	1.54	5.46	1.63	3.2	5.66	83	8.9	360.08	2.61706	2
75	1	1	151	44.6	118	67	19.56	165	141.5	9.55	17.08	14.41	0.83	4.37	2.81	1.55	5.03	45.13	5.11	232.75	2.51225	2
67	2	1	163	52	127	67	19.57	188.1	145.4	16.03	20.61	19.83	0.99	5.76	1.96	3.06	6.13	69.05	7.95	298.03	1.83357	2
57	2	1	175	60	137	79	19.59	157.7	145.6	22.71	24.22	22.26	0.56	4.93	2.09	2.32	6.26	69.05	6.66	263.18	1.837	2
63	1	1	167.5	55	139	78	19.6	235.8	129.3	15.11	20.68	12.44	0.9	5.41	2.5	2.58	4.77	54.82	5.23	223.74	1.4214	2
50	1	1	148	43	93	60	19.63	243.5	119.6	16.87	20.99	14.35	0.8	5.03	2.45	2.35	4.45	53.44	4.02	227.6	1.04936	2
52	1	1	158	49	106	63	19.63	165.9	128.6	9.32	15.59	10.36	1.62	5.87	2.06	3.12	4.35	56.27	5.27	169.06	1.60065	2
54	2	1	165	53.5	142	92	19.65	164.1	150.5	18.01	22.07	13.81	1.59	5.56	1.36	3.32	4.42	78.74	8.26	310.52	1.71132	2
58	2	1	161.5	51.3	150	101	19.67	191	141.8	23.61	23.23	45.18	5.57	5.97	1.25	3.32	4.96	109.89	8.74	473.18	1.45176	2
70	1	1	142	39.7	150	70	19.69	239.6	133.4	20.34	27.26	22.28	0.66	4.29	2.08	1.96	5.14	50.76	4.44	261.47	1.76588	2
59	2	1	168.5	55.9	106	60	19.69	154.3	135.2	18.06	20.97	16.23	2.17	3.84	1.4	2.01	5.15	70.47	7.41	318.18	1.8868	2
83	1	1	146	42	154	71	19.7	232.9	118.5	11.6	24.66	17.27	1.49	6.19	1.74	3.5	5.15	71.94	6.91	336.77	2.58031	2
41	1	1	164	53	120	77	19.71	135.9	142.5	9.95	14.53	13.13	0.77	5.35	2.76	2.41	5.44	59.13	5.23	401.49	1.38969	2
79	2	1	165.5	54	145	92	19.72	170.5	121.2	14.06	23.66	21.51	0.61	4.53	2.03	2	5.19	69.6	5.02	341.35	2.92365	2
57	1	1	154.5	47.3	122	75	19.82	152.7	142	28.9	30.45	18.23	1.92	4.66	2.13	1.93	5.32	52.12	4.91	266.55	2.11434	2
80	2	2	169.5	57	166	60	19.84	194.2	106	16.22	25.89	47.21	0.51	5.19	2.61	2.24	4.61	64.86	8.2	325.35	2.64818	2
69	2	1	155	47.7	153	72	19.85	208.5	104.8	4.56	15	24.09	1.01	4.73	1.86	2.56	6.31	80.04	9.1	399.3	2.32462	2
75	2	1	161.3	51.7	122	62	19.87	176.5	124.1	20.95	48.86	48.9	0.46	3.03	2.44	0.81	5.29	77.99	4.53	392.8	4.53605	2
83	1	1	147	43	167	67	19.9	180.3	110.1	13.01	26.84	34.22	0.4	4.79	3.31	1.45	4.55	78.22	7.19	302.73	3.42552	2
62	2	1	163	53	153	91	19.95	283.8	146.5	10.63	25.55	22.21	1.34	4.13	2.02	1.84	5.58	81.26	4.99	321.62	1.712	2
40	1	1	150	44.9	90	60	19.96	171	132	14.58	22.77	24.94	0.93	4.37	1.76	2.19	4.64	55.2	3.93	297.23	1.39492	2
53	2	1	169.5	57.4	158	86	19.98	271.2	159.5	21.49	19.06	46.9	1.19	4.01	1.08	2.27	14.87	94.07	6.25	442.45	0.803509	2
74	1	1	153	46.8	151	68	19.99	196.1	137.8	15.59	22.66	15.06	0.93	4.92	1.85	2.43	5.46	45.87	4.53	220.12	2.16566	2
83	1	1	150	45	141	56	20	106.6	103.6	14.03	18.38	9.03	0.44	3.39	2.14	1.17	6.58	56.14	6.68	174.98	3.82065	2
69	2	1	162.5	52.8	152	88	20	185.4	133.1	21.12	26.77	25.79	0.51	5.05	2.08	2.47	4.61	58.99	8.61	332.66	2.16791	2
42	2	1	177.5	63	116	82	20	222.8	147.1	14.77	23.74	54.99	1.03	5.36	1.79	2.81	5.72	67.92	5.26	369.09	1.16446	2
72	2	1	161.5	52.2	140	90	20.01	272.1	147.7	19.69	31.12	17.64	0.88	4.57	1.63	2.42	4.94	66.05	5.77	363.26	1.85576	2
59	2	1	176	62	111	75	20.02	282	155.2	26.85	20.91	54.98	1.86	3.17	0.97	1.7	6.37	72.35	3.36	312.87	0.844277	2
70	1	1	152.5	46.7	134	50	20.08	133.5	118.9	22.29	28.53	16.08	2.03	4.7	1.5	2.51	5.22	59.31	5.69	240.52	3.16857	2
55	2	1	162	52.8	106	73	20.12	236.1	147.4	15.93	21.64	23.93	1.39	4.73	1.64	2.53	4.85	64.06	6.67	333.28	1.26304	2
59	1	1	156.1	49.1	134	87	20.15	151.3	130.2	11.65	18.21	12.63	1.3	5.16	1.74	2.9	5.43	57.85	5.04	261.71	2.08046	2
79	1	1	146	43	140	71	20.17	254.8	134.9	17.64	27.3	16.54	1.45	5.04	1.21	2.88	5.4	55.02	4.99	291.42	2.01531	2
69	1	1	151.5	46.3	163	78	20.17	263.9	115.7	11.43	19.54	11.91	3.46	5.49	1.51	2.92	5.4	52.9	5.13	296.39	1.51116	2
54	2	1	167	56.3	127	78	20.19	171.8	143.3	17.33	21.09	18.64	0.99	4.92	1.7	2.68	4.95	66.47	4.1	262.46	1.59238	2
55	2	1	179	64.7	110	68	20.19	172.7	147.8	14.39	19.44	12.86	1.63	6.17	2.7	3.08	5.03	74.75	5.68	238.85	1.63206	2
37	1	1	165	55	103	67	20.2	197.9	134.8	19.56	26.14	19.7	0.4	4.12	2.52	1.57	4.26	49.66	5.19	325.59	1.10504	2
61	1	1	163.5	54	132	83	20.2	211.4	123.4	16.04	19.26	13.52	0.97	3.83	1.55	1.89	5.56	55.06	6.13	276.92	1.38765	2
79	1	1	152.5	47	141	90	20.21	142.5	131.9	22.19	34.52	17.07	0.76	3.43	1.67	1.48	4.95	79.24	4.92	346.56	4.0626	2
71	1	1	154.5	48.3	139	79	20.23	187.8	127	12.8	22.96	18.61	1.72	6.18	1.67	3.6	4.82	65	8.83	322.32	2.42622	2
70	1	1	157	49.9	159	68	20.24	184.3	119.6	12.93	25.73	12.3	1.92	5.68	1.81	3.15	5.47	51.01	4.78	239.75	2.71777	2
76	2	1	157	50	172	87	20.28	179.2	161.4	19.17	20.69	19.46	1.61	6.71	2.01	3.85	4.99	95.79	6.24	386.51	2.00413	2
60	2	1	152	46.9	123	84	20.3	289.9	136	29.21	24.58	33.91	0.95	4.52	1.67	2.36	5.23	64.15	4.33	368.16	0.941281	2
55	1	2	146.5	43.6	137	79	20.31	168.5	135.4	15.93	21.25	17.53	3.18	3.88	0.96	2.09	4.58	63.41	5.84	323.35	1.73786	2
52	2	1	166	56	135	80	20.32	133.4	168.7	28.68	20.04	20.33	0.8	3.86	1.56	1.81	9.83	58.88	6.21	280.01	1.45867	2
74	2	1	167.5	57	142	78	20.32	139	137.1	12.12	21.95	13.07	0.9	4.02	1.39	1.96	5.73	69.46	3.8	292.27	3.3566	2
56	1	1	166	56	98	62	20.32	183.6	134	43.65	30.36	23.69	2.06	6.48	2.31	3.25	7.59	51	4.17	207.31	1.4016	2
64	1	1	147	44	146	74	20.36	301.8	102.6	11.12	20.5	16.4	0.81	5.43	1.83	2.8	5.56	58.88	5.23	335.43	1.30365	2
69	2	1	159	51.5	147	77	20.37	232.8	147	10.51	22.43	29.44	0.64	4.89	1.93	2.4	5.44	65.95	5.85	349.33	2.05066	2
75	2	1	164	54.8	117	72	20.37	160	139.9	13.19	20.87	13.39	1.12	4.72	1.41	2.64	9.68	75.25	4.75	325.24	2.69365	2
69	1	1	151.5	46.8	152	76	20.39	150.9	137.4	24.27	33.21	18.75	0.96	8.07	3.48	3.94	5.16	60.35	5.36	258.84	3.08243	2
65	1	1	144.5	42.6	129	65	20.4	186.1	128.5	12.35	24.48	17.72	0.5	4.43	2.15	2.08	4.47	55.48	4.45	267.52	2.43302	2
66	2	1	156.5	50	133	82	20.41	135	164.2	16.21	23.09	15.89	1.04	5.88	2.3	2.94	6.78	93.65	9.59	340.27	2.80377	2
48	1	1	157	50.3	100	64	20.41	386.5	90.4	14.37	15.98	13.23	1.5	5.08	1.58	2.64	4.8	54.98	4.45	206.19	0.523528	2
73	1	1	150	46	145	72	20.44	196.3	125.6	10.84	18.08	22.63	1.19	5.77	2.04	3.14	5.41	60.98	7.44	293.78	2.04214	2
57	2	1	162.5	54	109	68	20.45	130	143	13.37	17.15	12.38	0.95	4.65	1.44	2.48	4.75	87.89	7.26	339.27	2.05651	2
55	2	2	176.5	63.7	121	71	20.45	120.1	132.8	47.46	32.26	43.46	2.38	5.51	1.34	3.13	4.79	104.55	7.42	473.17	2.14447	2
66	2	1	178.5	65.2	143	89	20.46	200.1	147.2	21.54	26.36	12.94	0.85	4.77	1.59	2.62	3.98	80.82	4.02	379.03	1.87335	2
66	1	1	143	41.9	120	71	20.49	211.2	109.1	14.09	21.8	13.67	0.76	3.7	1.96	1.66	4.55	54.5	7.1	220.86	1.81489	2
85	1	1	149	45.5	146	81	20.49	135.7	125.5	12.08	23.88	23.32	1.56	6.43	2.1	3.71	5.17	69.79	4.35	285.76	4.30368	2
58	2	1	160	52.5	174	88	20.51	124.1	146.5	71.33	112.51	171.73	0.74	4.89	2.4	1.98	5.92	73.27	4.26	375.31	6.22603	2
62	1	1	164	55.2	109	60	20.52	181.9	128.6	17.26	23.82	11.4	0.83	5.55	2.32	2.75	6.04	76.43	6.82	419.92	1.95425	2
53	2	1	165	55.9	122	76	20.53	177.7	152.8	12.07	22.15	11.94	1.47	5.38	1.75	3.01	4.87	65.25	5.77	328.95	1.90155	2
54	2	1	163.5	54.9	143	92	20.54	158.7	147.1	14.09	18.6	30.42	0.68	6.08	1.86	3.26	5.5	54.36	6.02	292.98	1.68606	2
60	1	1	152	47.5	141	86	20.56	144.6	134	26.7	33.04	76.11	0.85	5.81	1.6	3.25	4.95	51.43	4.84	286.23	2.65318	2
66	2	1	162	54	125	82	20.58	154.5	130	12.61	27.44	16.69	0.61	2.88	1.07	1.42	4.82	80.63	9.27	350.02	3.30097	2
50	2	1	162	54	111	60	20.58	153.8	128.5	15.59	21.86	10.22	0.85	4.41	2.45	1.68	5.44	56.97	3.92	214.91	1.79987	2
85	2	1	162	54	128	60	20.58	242.9	133.4	15.01	22.19	30.67	0.92	3.38	2.02	1.23	5.01	67.68	4.51	392.66	2.00428	2
57	2	1	170	59.5	130	89	20.59	264.3	155.1	33.25	37.58	31.88	1.02	6.2	1.83	3.46	5.37	67.98	4.64	382.94	1.40553	2
57	2	1	167	57.5	108	70	20.62	175.1	138.4	14.35	22.61	12.2	0.58	3.63	1.79	1.66	5.49	72.56	5.13	257.69	1.94296	2
52	1	1	150.5	46.7	118	64	20.62	235	126.1	17.17	29.49	11.85	1.04	6.32	2.16	3.43	5.56	61.22	5.04	205.36	1.5748	2
57	2	1	171	60.3	97	67	20.62	147	148.3	17.36	20.8	24.03	1.31	6.29	1.65	3.54	4.68	81.99	5.94	405.23	1.93574	2
60	1	1	154	49	105	63	20.66	165.2	117.3	14.02	24.02	13.51	0.93	6.61	3.2	2.78	5.72	56.84	3.81	304.21	2.32992	2
59	1	1	154	49	127	72	20.66	242.9	137.3	33.62	27.33	16.2	1.59	7.62	2.4	4.32	5.44	63.4	5.11	270.07	1.14489	2
56	2	1	169	59	113	79	20.66	239.3	164.8	15.24	20.94	24.36	2.16	5.93	1.9	3.16	4.9	86.97	6.54	319.93	1.25525	2
71	2	1	159.5	52.6	152	80	20.68	156	134.4	12.55	21.21	20.19	0.93	4.5	1.57	2.47	7.44	85.19	4.97	422.54	2.72491	2
48	1	1	157.5	51.3	113	75	20.68	244.8	127.6	17.88	18.75	18.36	1.45	5.45	2.8	2.44	5.12	44.78	6.1	289.16	0.869455	2
58	2	1	158.5	52	110	71	20.7	220.7	139.3	16.26	21.47	15.69	0.74	5.59	2.14	2.84	5.12	66.12	5.5	242.99	1.39926	2
34	2	1	160	53	136	69	20.7	153.9	145.2	31.76	30.93	28.36	0.9	2.18	1.04	0.95	5.34	38.56	6.87	412.88	1.2125	2
49	1	1	166.5	57.4	143	91	20.71	189.8	126.3	6.25	19.9	16.43	0.67	4.56	1.97	2.25	5.26	67.45	7.19	233.03	2.05501	2
63	1	1	150.5	46.9	130	71	20.71	159.4	141.6	17.07	21.61	14.9	0.76	4	2.21	1.73	5.81	53.4	4.25	240.16	2.06724	2
50	2	1	157.5	51.4	108	71	20.72	291.9	159.7	8.71	11.68	40.35	1.39	6.37	1.96	3.69	17.15	69.51	7.39	298.27	0.677906	2
85	1	1	142	41.8	147	62	20.73	220.2	141.5	33.43	32.96	26.67	1.94	3.68	1.2	1.86	9.52	93.35	11.45	284.65	2.2005	2
67	2	2	171.5	61	136	74	20.74	156.3	158.8	21.8	23.48	31.05	1.97	5.58	1.88	3.1	6.22	79.28	6.36	371.32	2.15569	2
59	2	1	177	65	121	78	20.75	247.1	136.6	12.34	17.36	18.33	1.02	3.78	1.59	1.79	6.38	69.46	5.58	309.38	1.17997	2
67	2	1	170	60	115	72	20.76	182.4	136.1	13.19	18.99	22.58	0.62	3.56	1.56	1.7	4.86	72.39	9.47	285.21	1.92067	2
57	2	1	176	64.3	125	80	20.76	166.9	154.7	10.02	21.72	19.63	1.26	3.7	1.25	1.95	5.36	76.62	3.64	321.64	2.34339	2
78	2	1	152	48	161	77	20.78	249.3	147.5	15.23	18.68	35.23	1.21	5.33	1.39	3.06	11.48	54.19	5.14	310.81	1.49761	2
44	2	1	171.6	61.2	126	87	20.78	173	165.2	25.06	20.08	72.23	1.92	3.61	1.14	1.92	12.65	51.69	6.43	276.58	1.02019	2
70	1	1	138.5	39.9	156	84	20.8	324.3	123	10.8	24.95	13.66	0.93	5.5	2.07	2.87	5.8	41.47	7.3	172.1	1.63874	2
66	2	1	155.5	50.3	125	69	20.8	181.2	161.7	15.3	27.3	33.94	1.23	4.14	1.75	1.91	4.68	68.37	4.51	379.94	2.54216	2
51	1	1	155	50	139	89	20.81	221.9	136.2	9.12	24.7	12.61	0.59	4.56	1.96	2.28	4.81	46.53	4.1	200.98	1.8798	2
70	2	1	165.5	57	149	82	20.81	258.3	136.4	11.92	19.83	24.31	0.81	4.39	1.66	2.17	5.22	69.33	5.76	279.16	1.55653	2
57	2	2	173	62.3	129	79	20.82	242.8	146.3	23.44	27.51	10.91	0.45	5.06	1.82	2.64	5.4	67.84	8.32	269.34	1.33395	2
65	1	1	156.5	51	123	77	20.82	262.5	140.3	14.43	18.9	14.75	1.8	5.28	1.86	2.63	4.96	69.83	7	255.45	1.23201	2
71	2	2	173	62.4	109	66	20.85	199.1	153.4	14.64	18.76	26.82	0.75	3.86	2	1.59	4.83	65.15	6.75	429.77	1.74843	2
76	1	1	154	49.5	158	93	20.87	156.5	139.2	15.79	21.67	19.55	1.2	5.34	3.1	2.23	9.61	49.6	3.92	218.98	2.6483	2
63	1	2	133.5	37.2	128	73	20.87	336.2	133.1	20.68	23.62	39.72	2.05	5.04	1.5	2.92	4.59	38.43	3.96	284.96	0.973302	2
73	1	1	146	44.5	158	79	20.88	217.4	132.6	19.48	22.3	27.13	0.65	7.42	2.12	4.31	4.8	73.53	8.04	433.84	1.69658	2
69	2	1	150	47	116	70	20.89	177.5	132.6	17.34	28.53	25.94	1.89	5.96	2.07	3.05	4.55	67.5	4.28	237.63	2.66335	2
71	1	1	153	49	134	66	20.93	191.8	120.7	15.77	22.33	12.17	0.77	5.29	1.92	2.7	6.25	60.05	4.7	215.65	2.08153	2
55	2	1	165	57	138	89	20.94	221.1	143.9	18.67	26.84	39.83	1.34	4.59	2.19	2.03	7.79	67.42	6.29	362.42	1.5452	2
62	1	1	157.5	52	137	67	20.96	183.3	133.9	13.01	16.21	13.88	2.25	4.08	1.37	1.99	5.9	51.9	4.88	220.28	1.52011	2
58	1	1	160	53.7	106	66	20.98	195.2	143.4	13.81	21.95	17.43	1.04	5.52	2.46	2.7	5.58	44.23	3.72	267.79	1.75504	2
58	1	2	150	47.2	139	87	20.98	237.3	125.4	15.38	20.44	19.26	1.32	3.29	1.02	1.65	6.88	55.79	6.34	301.62	1.27389	2
60	1	2	160	53.7	114	71	20.98	236	132.6	7.67	14.5	19.46	2.88	4.66	1.16	2.64	5.01	59.25	5.45	331.43	1.3311	2
58	1	1	149	46.6	110	72	20.99	228.6	131.3	11.94	19.43	15.41	0.71	4.99	2.3	2.36	5.22	66.24	4.77	277.84	1.42667	2
52	1	1	163	55.8	98	52	21	163.7	122.6	12.62	24.37	15.39	0.88	5.25	2.62	2.38	5.32	54.63	3.98	298.69	2.17912	2
51	1	1	153.5	49.5	136	87	21.01	233.1	135.1	17.71	24.65	14.45	1.12	3.41	1.57	1.57	5.19	50.99	3.74	266.91	1.28155	2
66	1	1	157	51.8	111	60	21.02	132.9	138.7	14.84	23.5	13.14	1.42	5.43	1.9	2.83	5.43	59.9	7.04	377.47	3.02949	2
84	1	1	150.5	47.6	122	60	21.02	194.1	133.4	13	24.96	16.96	1.82	6.08	1.69	3.32	5.3	51.91	5.82	374.77	2.9959	2
60	2	1	167.5	59	100	60	21.03	117.7	150.2	18.52	28.32	20.47	0.62	4.51	2.08	2	4.31	69.69	6.48	277.95	3.35465	2
40	1	1	151	48	81	60	21.05	294.1	103.1	9.78	18.13	13.47	0.57	4.06	1.75	1.8	4.96	48	4.48	118.66	0.788485	2
52	1	1	155	50.6	147	83	21.06	255.3	130.7	16.9	21.16	19.64	1.98	6.58	1.93	3.79	5.26	57.21	5.36	278.9	1.04839	2
71	1	1	154	50	120	79	21.08	131.8	130	11.36	27.23	14.57	0.86	5.59	2.66	2.4	4.7	56.44	5.32	188.05	4.35213	2
80	2	1	172	62.4	128	74	21.09	117	141	68.22	60.69	15.99	0.49	2.52	1.5	0.83	5.19	68.76	7	230.68	5.02418	2
62	1	1	157.5	52.4	139	71	21.12	156.5	131.6	19.1	35.81	17.88	1.34	4.12	1	2.34	5.6	58.99	7.67	376.91	3.24612	2
83	2	1	166.5	58.6	113	61	21.14	144.2	143.3	21.76	23.74	23.31	0.62	3.06	1.76	1.24	5.11	89.26	6.43	299.92	2.9293	2
74	2	2	166.5	58.6	127	74	21.14	129.4	151.5	10.2	21.37	18.05	2.11	6.36	1.46	3.77	4.82	102.07	5.02	433.51	3.8265	2
51	2	1	167	59	130	79	21.16	243.5	160.8	16.43	19.37	30.07	0.85	6.39	2	3.67	6.21	83.63	10.18	355.34	1.00088	2
53	2	2	167	59	122	75	21.16	202.4	155.3	25.41	25.69	30.93	1.47	3.65	1.18	1.8	6.75	106.89	6.44	350.16	1.33453	2
54	2	1	166	58.3	116	75	21.16	182.4	154.5	34.41	29.51	81.08	1.79	6.78	1.68	4.22	5.03	75.05	5.8	449.07	1.48935	2
67	2	2	166	58.3	140	76	21.16	131.8	151.9	14.54	23.3	67.27	4.75	4.83	1.45	2.43	7.86	64.8	4.4	404.82	3.10623	2
73	1	1	153.5	49.9	131	74	21.18	255.5	133	12.93	19.13	22.55	0.91	5.37	2.27	2.72	6.35	61.54	8.19	256.42	1.52001	2
53	2	1	145	44.6	132	73	21.21	194.6	126.8	16.21	18.92	13.91	0.86	6.97	2.54	3.47	5.03	57.2	6.91	234.16	1.27986	2
70	1	2	161	55	130	71	21.22	161.4	141.8	34.64	28.77	16.94	1.42	4.11	1.41	2.23	6.89	59.16	6.28	516.12	2.12005	2
74	1	2	161	55	139	74	21.22	193.1	136.9	27.4	23.66	22.72	1.78	5.57	1.53	3.26	9.89	60.19	5.74	301.51	1.73216	2
66	2	2	173.5	63.9	132	82	21.23	192.6	143.6	23.7	20.8	54.39	1.05	5.36	2.3	2.45	5.06	90.06	5.87	299.53	1.46412	2
60	1	2	153	49.7	126	66	21.23	204	137.5	21.33	23.58	28.99	1.27	3.66	1.38	1.86	8.53	47.53	4.41	198.07	1.50165	2
51	1	1	158	53	105	60	21.23	201.4	129.6	12.83	19.48	12.77	1.49	5.17	1.86	2.66	4.97	56.38	4.43	276.54	1.37717	2
71	1	1	155	51	182	94	21.23	153	127.9	9.64	26.73	15.67	1.78	3.95	1.71	1.66	5.6	62.62	7.52	210.23	3.9951	2
60	1	1	158	53	167	95	21.23	247.4	134.6	14.81	19.65	21.21	2.01	6.04	1.86	3.43	4.94	47.49	4.4	372.92	1.23833	2
68	1	2	158	53	130	75	21.23	182.7	135.1	19.4	32.21	19.9	2.1	6.68	2.04	3.76	6.82	62.97	5.62	234.66	2.72183	2
83	2	1	150	47.8	126	69	21.24	162.3	141.6	23.49	27.75	27.74	1.01	3.69	1.85	1.64	6	72.83	8.04	297.94	2.92807	2
59	1	1	149.5	47.5	150	88	21.25	99.2	127.4	12.49	22.91	12.1	0.95	4.86	2.37	2.07	5.22	69.27	6.18	292.1	3.85553	2
59	1	1	159	53.8	138	88	21.28	219.2	138.9	10.66	15.15	13	0.86	4.77	1.73	2.61	4.88	72.53	4.47	205.36	1.24895	2
60	2	2	167.5	59.7	123	75	21.28	225.4	146.3	16.77	23.02	38.5	4.26	5.08	1.25	2.73	6.34	80.24	4.18	373.44	1.49636	2
82	2	1	156	51.8	168	90	21.29	174.9	140.6	15.68	20.03	19.33	0.74	3.87	1.95	1.73	4.82	90.84	5.09	336.59	2.37155	2
66	1	1	158.5	53.5	115	80	21.3	193.6	143.7	14.72	28.53	14.13	1.07	5.14	2.27	2.52	5.19	67.68	5.26	379.89	2.53505	2
54	2	2	165	58	143	79	21.3	135.9	147	16.84	16.68	27.51	3.11	5.46	1.21	3.23	12.45	78.99	7.84	306.96	1.6151	2
60	2	1	172.4	63.4	152	75	21.33	238.2	135.5	13.55	19.29	42.14	1.06	3.5	1.07	1.99	4.59	84.56	6.01	348.03	1.31999	2
65	1	2	156	51.9	159	93	21.33	189.9	131.1	18.75	16.77	14.97	2.36	5.69	1.56	3.26	8.37	47.26	6.99	517.36	1.32563	2
61	1	1	162	56	164	88	21.34	201	132.7	11.07	17.65	13.53	1.53	5.52	1.4	3.15	5.72	74.9	4.23	348.2	1.60992	2
49	1	1	155	51.3	103	60	21.35	246.3	132.7	11.18	14.56	14.81	0.61	5.04	2.11	2.66	4.97	55.72	4.52	252.32	0.866308	2
73	2	1	153	50	144	104	21.36	204.8	137.2	11.9	16	16.33	0.65	3.84	1.46	1.85	4.53	67.9	7.44	260.99	1.65325	2
65	1	1	156	52	119	76	21.37	177.3	140.4	22.89	28.86	21.66	0.89	4.45	1.49	2.33	5.13	80.36	4.94	426.92	2.21145	2
54	1	1	152	49.4	131	84	21.38	155	124.1	14.26	21.02	9.88	1.46	6.01	1.97	3.28	5.06	65.05	3.58	362.75	1.93926	2
69	2	1	166.5	59.3	136	69	21.39	183.4	137.1	19.1	22.73	14.48	0.9	4.43	1.68	2.25	4.81	95.42	4.39	240.4	1.95674	2
51	1	1	151.5	49.1	138	71	21.39	218.2	130.2	7.58	17.84	14.08	0.92	6.12	2.56	2.9	5.07	58.66	5.29	291.86	1.51452	2
59	1	1	154	50.8	123	72	21.42	200.1	132.9	38.38	41.39	13.8	2.36	7.84	1.83	4.66	4.85	51.76	4.49	233.41	1.96992	2
43	2	2	160.5	55.2	111	69	21.43	234.9	154.6	44.32	31.58	50.6	1.95	5.5	1.55	3.07	9.24	47.41	4.67	300.14	0.868356	2
61	1	1	149	47.6	139	97	21.44	196.1	131.3	13.71	20.87	11.77	0.81	5.72	2.41	2.92	5.31	55.76	4.74	272.94	1.7533	2
60	1	1	151	48.9	112	63	21.45	217.5	115.8	18.81	28.16	18.83	0.58	4.79	1.91	2.43	4.71	51.79	5.73	160.86	1.79114	2
59	2	2	173	64.2	132	80	21.45	132.3	123.9	18.9	23.65	46.4	1.41	5.65	1.86	3.07	5.03	80.67	7.6	357.24	2.42601	2
57	1	1	144	44.5	137	81	21.46	266.6	133	14.14	18.46	28.15	2.1	4.79	1.33	2.75	4.96	45.07	5.11	349.14	1.04959	2
56	1	1	150	48.3	140	92	21.47	251	136.3	13.14	18.53	24.02	0.68	4.14	1.85	1.93	7.22	59.42	5.24	273.61	1.14049	2
74	2	1	160	55	108	78	21.48	322.4	123.6	14.76	18.66	34.61	0.55	5.2	2.09	2.57	6.06	56.84	7.35	255.01	1.11482	2
71	2	1	168.5	61	138	80	21.48	147.6	143.3	16.47	24.87	15.69	1.36	4.11	1.57	2	5.37	86.76	7.63	393.04	2.94782	2
58	1	1	151	49	152	86	21.49	219.3	127.5	16.89	24.74	22.16	0.97	6.18	1.79	3.44	5.27	50.28	4.1	202.65	1.59211	2
71	2	2	157	53	138	78	21.5	183.8	158.3	21.97	28.97	24.98	0.6	4.93	2.12	2.26	7.78	80.35	9.73	320.4	2.38752	2
55	1	2	154	51	126	84	21.5	165.6	128.4	19.05	29.59	20.83	0.75	4.09	2.06	1.77	5.33	66.27	3.82	285.31	2.25164	2
57	1	1	157	53	139	81	21.5	144.7	123.9	49	29.6	13.96	1.1	4.07	2.17	1.59	5.14	52.41	4.01	159.46	1.66571	2
62	1	2	145	45.2	134	77	21.5	251.9	137.1	15.89	23.45	16.96	1.71	4.85	1.65	2.63	4.96	38.15	4.04	168.44	1.44792	2
60	1	1	157	53	114	70	21.5	246.7	120	10.48	15.16	15.42	1.78	5.82	1.69	3.14	4.66	67	5.5	234.9	1.13894	2
55	1	1	152.5	50	153	72	21.5	177.5	137.5	16.74	19.08	58.43	3.66	4.97	1.12	2.74	5.43	60.22	3.5	315.13	1.44499	2
55	2	1	176.5	67	156	110	21.51	228.6	147.1	16.52	40.2	64.87	0.9	5.48	2.72	2.29	5.28	75.54	5.74	399.39	2.37962	2
71	2	1	168	60.7	114	72	21.51	171	158.8	24.81	22.96	18.63	1.22	4.87	1.65	2.62	5.71	76.98	4.51	241.79	1.91391	2
69	1	1	151.5	49.4	141	81	21.52	246.5	125.5	18.5	21.71	11.63	0.85	5	1.87	2.51	6.03	50.37	3.93	208.38	1.41288	2
67	1	1	146	45.9	157	79	21.53	209.6	100.1	38.92	29.47	29.54	0.48	5.12	2.42	2.52	5.56	55.84	9.64	237.5	1.51	2
65	2	1	164	57.9	130	70	21.53	194.6	95.5	22.3	21.04	25.82	0.91	5.42	1.94	2.99	5.31	81.23	5.25	438.05	1.48821	2
63	1	1	160.5	55.5	139	78	21.54	151.7	125.6	15.9	19.56	38.44	2.21	7.08	1.7	3.92	5.11	45.27	3.52	209.41	2.03716	2
68	1	1	144.5	45	165	91	21.55	229.3	128.3	16.6	24.42	33.98	1.41	5.41	1.68	2.85	5.06	59	6.95	265.25	1.77745	2
57	1	1	153	50.5	142	82	21.57	213.3	126.6	30.67	25.51	46.7	0.71	3.73	1.67	1.57	6.05	44.63	4.5	196.1	1.23094	2
49	2	2	157.5	53.5	127	80	21.57	232.7	180.7	40.39	43.56	114.13	2.06	6.18	1.75	3.51	6.11	71.88	5.27	443.16	1.44328	2
43	2	1	172	63.8	104	60	21.57	201.1	144.6	12.88	19.15	22.11	2.24	4.37	1.22	2.29	4.99	74.97	3.85	336.69	1.14095	2
53	2	1	163	57.3	120	86	21.57	193.9	153.8	17.66	22.27	41.95	2.31	5.02	1.33	3	4.95	84.55	2.62	509.25	1.44851	2
72	1	2	147	46.6	139	76	21.57	325.3	132.1	23.8	24.62	34.57	2.86	4.39	1.55	2.32	5.19	52.99	3.63	418.69	1.11699	2
76	1	1	150.5	48.9	127	61	21.59	266.2	119.5	15.1	25.67	20.87	1.07	6.59	1.75	3.65	5.17	59.84	5.16	322.19	1.88601	2
54	1	1	150.4	48.9	149	85	21.62	321.2	135.6	14.64	21.15	15.22	1.29	4.7	1.56	2.54	5.34	67.14	5.11	302.05	0.929305	2
62	2	1	155.2	52.1	109	62	21.63	123.4	135.8	27.28	58.65	89.74	0.64	3.81	1.44	1.87	5.23	77.6	5.34	298.3	5.64186	2
49	2	2	168.5	61.4	146	97	21.63	193.2	160.6	18.34	22.66	60.83	1.72	4.33	1.82	2.08	4.48	102.95	7.42	507.61	1.34199	2
82	2	1	155.5	52.3	190	100	21.63	166	131.7	17.7	25.37	26.57	1.73	3.51	1.6	1.61	5.44	62.25	5.89	436.49	2.97879	2
55	1	1	152	50	116	72	21.64	125	129	41.1	37.77	20.48	0.77	4.08	1.39	2.04	4.88	41.54	4.69	219.53	2.59226	2
69	1	1	155	52	121	69	21.64	186	124.6	34.09	33.36	14.91	0.99	5.93	1.99	3.06	5.03	58.89	4.61	324.37	2.11957	2
55	1	2	152	50	111	60	21.64	207.7	121.4	17.46	20.67	19.66	1.11	5.39	2.19	2.59	5.54	50.15	6	292.69	1.30992	2
46	1	1	152	50	113	60	21.64	268.3	129.8	15.05	14.15	18.68	1.14	5.41	1.4	3.13	5.36	47.54	4.93	340.16	0.625353	2
80	1	1	163	57.5	155	79	21.64	171.1	134	13.61	23.99	22.12	2.01	6.32	1.72	3.58	5.39	60.94	6.34	237.84	3.04047	2
68	1	1	155	52	117	68	21.64	148.5	123.6	14.03	26.17	10.28	2.59	5.93	1.6	3.44	4.6	54.5	5.94	246.79	3.19932	2
59	1	2	155	52	141	82	21.64	222.9	139.8	39.56	34.54	26.77	3.11	5.49	1.54	3.04	5.28	51.11	3.38	294.74	1.45357	2
59	2	2	171	63.3	139	83	21.65	189.7	155.6	15	19.14	19.5	2.25	4.5	1.21	2.62	5.07	81.17	3.2	381.44	1.53703	2
51	2	1	173.5	65.2	123	68	21.66	179	137.4	11.75	20.17	17.07	0.45	3.35	1.67	1.4	5.08	97.51	6.26	390.07	1.6765	2
75	2	1	171.5	63.7	135	76	21.66	210.9	141.5	16.02	22.14	14.29	1.09	3.93	1.36	2.14	5.05	65.63	4.39	334.98	1.96712	2
56	1	1	156.4	53	97	49	21.67	126.9	128.1	16.81	22.82	25.65	0.8	3.69	1.88	1.43	4.72	65.4	5.68	299.14	2.45617	2
42	2	1	174.5	66	120	72	21.67	277.1	155.9	22.43	22.85	23.79	1.51	4.83	1.77	2.57	5.1	66.76	6.13	553.68	0.731281	2
71	2	1	160	55.5	122	75	21.68	165.2	117	17.15	25.43	63.48	0.86	4.23	1.42	2.2	4.49	67.23	5.98	324.7	2.63914	2
58	1	2	152	50.1	133	65	21.68	307.2	116.3	15.73	23.66	25.25	2.24	5.14	1.65	2.95	7.28	46.34	5.86	247.77	1.12631	2
66	1	1	156	52.8	154	100	21.7	239	132.9	16.81	21.88	20.69	0.85	6.57	2.57	3.18	5.19	55.94	7.42	339.66	1.4737	2
36	2	2	180	70.3	124	86	21.7	285.4	145.2	24.43	21.07	41.67	1.92	5.85	1.35	3.53	4.38	79.92	5.13	420.62	0.537714	2
58	1	1	160.5	55.9	126	64	21.7	121.3	136.4	26.03	23.32	55.04	2.48	5.54	1.46	3.18	6.59	55.03	4.75	336.89	2.18554	2
66	1	1	151	49.5	139	89	21.71	276.6	137	15.55	22.15	13.1	1.36	5.72	1.68	3.29	4.92	58.58	5.55	302.31	1.34029	2
75	2	2	165.7	59.6	133	78	21.71	166.9	140.8	17.11	21.48	32.82	1.67	5.02	1.37	2.94	4.73	93.58	7.55	425.99	2.33353	2
59	1	1	146	46.3	146	71	21.72	192	127.3	26.95	21.19	34.29	1.44	5.32	1.6	3.06	6.12	69.05	4.66	319.28	1.2543	2
65	1	1	147.5	47.3	139	66	21.74	239.6	138.9	17.38	25.66	42.08	2.51	5.4	1.46	2.97	5.71	47.9	3.82	264.45	1.66978	2
72	2	1	166.5	60.3	138	76	21.75	207.2	143.6	11.9	17.29	18.23	0.84	5.11	1.94	2.63	8.65	86.37	4.58	344.76	1.74166	2
60	1	1	141.5	43.6	131	78	21.78	165.1	117.5	14.54	20.8	14.88	0.71	4.49	1.51	2.59	4.81	59.76	9.34	158.48	1.98237	2
85	1	1	150	49	142	83	21.78	130.3	116.2	17.33	29.18	18.35	1.26	5.52	1.77	3.17	5.43	80.9	6	344.32	4.57257	2
59	1	1	162.5	57.5	139	73	21.78	189.6	127.2	19.69	18.04	16.74	2.5	6.01	1.21	3.69	5.68	75.56	5.79	373.84	1.26511	2
57	1	1	164	58.6	123	79	21.79	198	133.2	19.74	17.96	26.05	1.38	4	1.19	2.05	4.58	56.56	5.01	279	1.1637	2
66	2	1	162	57.2	123	73	21.8	125	158.7	19.5	28.44	24.02	0.65	3.82	1.87	1.74	5	89.01	7.6	303.37	3.40053	2
70	1	1	154	51.7	126	60	21.8	230.3	119.6	7.71	25.38	16.96	1.1	5.28	2.1	2.63	5.51	58.58	6.46	259.52	2.77823	2
56	2	2	164.5	59	101	60	21.8	202.9	143.3	12.04	18.16	22.43	1.88	3.77	1.01	2.02	3.88	70.48	6.8	308.57	1.44447	2
42	2	1	167.5	61.2	124	76	21.81	191	149.9	22.09	21.8	36.1	0.69	4.16	1.71	1.87	4.76	81.47	4.12	416.87	1.01994	2
69	1	1	150	49.1	114	74	21.82	127	134.9	18.47	24.1	105.31	0.88	4.21	2.02	1.83	6.74	55.27	6.65	380.31	3.04669	2
68	2	2	171	63.8	142	85	21.82	184	142	16.11	17.43	14.02	1.23	5.67	1.84	2.98	4.7	74.55	4.29	388.27	1.60487	2
53	2	2	174	66.1	122	83	21.83	226.7	155.8	26.02	26.49	34.33	6.68	4.8	0.93	2.17	5.28	74.72	4.62	558.23	1.21409	2
62	2	1	167.5	61.4	135	81	21.88	167.6	144.4	20.04	24.36	42.83	1.35	3.7	1.6	1.63	5.76	93.6	5.51	338.44	2.01301	2
76	1	1	145	46	174	91	21.88	162.9	140	13.4	16.55	17.09	1.99	5.14	1.34	2.99	5.46	60.47	6.15	343.01	2.1093	2
65	1	2	156.5	53.6	135	76	21.88	151.6	140.1	35.82	20.94	34.37	2.64	3.78	1.2	1.82	17.53	35.35	5.05	211.22	1.50013	2
78	1	2	151	49.9	161	74	21.89	293.8	130.1	15.48	20.56	17.72	0.9	5.54	2.19	2.91	6.66	65.02	5.52	361.26	1.38733	2
60	2	1	168	61.8	111	66	21.9	95.8	148.5	10.14	13.81	15.21	1.12	6.24	1.5	3.89	8.1	98.03	5.74	470.7	2.71619	2
69	1	1	158	54.7	117	68	21.91	227.8	124.7	11.18	20.43	17.07	1.06	4.95	2.05	2.49	6.36	60.6	4.92	272.82	1.85073	2
54	1	1	149.5	49	168	104	21.92	281.8	125.4	25.21	22.96	27.22	0.81	8.83	2.75	4.84	5.38	58.35	5.72	232.85	0.876271	2
57	2	1	176.5	68.3	115	73	21.92	226.8	155.8	23.34	40.49	57.21	1.55	5.09	1.48	2.99	4.78	82.43	4.52	347.49	2.10634	2
42	1	1	151	50	112	66	21.93	353.4	118.3	10.96	14.53	10.83	0.92	4.83	1.47	2.65	4.89	46.32	4.62	259.87	0.521607	2
61	1	1	151	50	174	73	21.93	238.6	106.2	46.94	55.12	25.42	0.93	3.59	1.36	1.86	4.87	42.5	5.55	318	2.05682	2
74	1	1	151	50	125	60	21.93	254.4	108.3	14.8	24.61	16.89	1.03	5.26	2.05	2.66	5.28	61.94	5.79	274.43	1.86078	2
79	1	1	141.5	43.9	160	60	21.93	329.6	116.8	11.4	18.39	21.92	1.18	5.61	1.72	3.15	5.32	56.03	4.68	331.67	1.30548	2
71	1	1	152.5	51	125	69	21.93	337.1	136.5	13.13	24.92	13.09	1.26	5.35	2.04	2.69	6.28	62.42	5.19	178.94	1.44849	2
70	1	1	154	52	152	69	21.93	221	127.8	25.53	21.41	19.15	1.87	4.8	1.65	2.51	5.34	54.75	6.34	330.44	1.34214	2
45	1	2	168.5	62.3	124	74	21.94	195.8	138.2	36.38	25.54	50.37	1.51	5.22	1.4	2.98	6.92	60.38	3.88	457.93	0.973171	2
79	2	2	154.5	52.4	125	64	21.95	400	149	12.89	16.92	20.89	1.46	3.98	1.33	2.14	7.44	101.54	7.82	352.88	0.930767	2
61	2	1	162.5	58	157	92	21.96	177	152.2	19.66	28.23	21.05	1.18	5.42	1.73	2.85	4.7	85.13	6.62	323.93	2.1942	2
57	2	1	168	62	115	74	21.97	120.8	146.3	15.89	23.5	62.36	0.74	4.51	1.54	2.43	4.92	53.31	6.37	237.01	2.78172	2
73	2	2	158.5	55.2	130	85	21.97	164.4	149.4	39.46	36.97	51.24	1.15	4.26	1.31	2.5	5.52	65.51	5.19	550.41	2.61332	2
66	2	2	172	65	117	68	21.97	283.1	149.8	25.48	26.66	20.08	1.37	6.13	1.89	3.4	5.38	86.78	6.66	333.82	1.2313	2
45	2	1	168	62	138	89	21.97	303.5	151.4	18.8	18.76	23.85	1.47	6.19	2.15	3.3	5.36	64.87	4.62	300.38	0.641516	2
63	2	2	141.5	44	116	60	21.98	283.9	142.1	41.76	46.64	46.22	1.8	5.68	1.44	3.38	11.65	39.03	2.41	244.41	1.6016	2
49	1	2	159	55.6	115	62	21.99	105	128	9.96	17.07	10.33	0.81	4.75	1.93	2.31	4.99	61.88	3.26	241.82	2.52412	2
51	2	1	167	61.4	162	116	22.02	264.9	174.8	15.84	20.51	13.14	0.77	4.5	2.36	2	5.2	85.1	5.15	353.6	0.992148	2
73	2	1	162	57.8	116	54	22.02	199.4	139.2	16.36	20.92	34.32	1.09	3.93	1.6	1.9	4.71	89.46	4.72	304	1.89351	2
58	1	1	152.5	51.2	138	89	22.02	235.1	132.7	23.31	19	19.75	1.29	6.63	2.5	3.54	4.97	63.86	7.34	227.68	0.970863	2
59	2	1	163.5	58.9	150	77	22.03	166.8	142.9	24.33	32.55	18.08	1.26	5.26	1.68	2.96	5.93	84.45	5.91	381.16	2.33419	2
58	1	2	160	56.4	175	86	22.03	195.2	144.2	34.88	26.39	21.88	10.03	8.61	1.14	4.49	6.19	58.15	4.74	306.48	1.3277	2
69	1	1	156.5	54	133	87	22.05	167.7	141.1	17.94	18.35	18.28	0.71	4.49	1.84	2.06	5.01	64.35	5.93	296.35	1.78255	2
49	2	1	168.5	62.6	125	69	22.05	214.5	148.2	20.02	21.65	18.32	1.57	6.01	1.54	3.45	5.52	87.55	6.1	416.53	1.10534	2
70	2	1	162	57.9	133	73	22.06	198.3	141	12.92	20.43	20.35	1.05	5.15	1.79	2.77	4.99	102.38	6.4	345.29	2.00638	2
68	1	1	145.5	46.7	155	83	22.06	154.9	133	16.54	25.75	13.72	1.62	4.02	1.04	2.17	5.15	62.97	4.02	298.06	2.7795	2
51	1	1	150.5	50	130	71	22.07	164.7	133.1	15.97	22.79	17.46	0.91	5.55	1.62	2.99	5.21	64.12	4.41	190.23	1.76591	2
53	2	2	172	65.3	127	84	22.07	185.3	152.3	15.18	23.54	47.88	1.47	4.1	1.84	1.94	5.1	65.98	4.54	334.03	1.72811	2
69	1	1	158	55.1	139	60	22.07	99.3	111.3	13.71	23.3	13.52	1.47	5.25	1.98	2.8	5.61	58.75	5.17	296.72	4.37257	2
59	2	1	156.5	54.1	107	60	22.09	229.1	142	7.25	24.27	16.09	0.8	4.71	1.96	2.25	4.98	74.88	9.74	249.62	2.32128	2
48	2	1	164.5	59.8	104	67	22.1	232.7	143	18.23	21.78	44.77	1.21	4.07	1.84	1.82	4.75	89.62	5.79	325.12	1.05223	2
69	2	2	171.5	65	157	81	22.1	272.9	151.3	39.39	27.88	134.31	1.33	3.5	1.61	1.56	7.92	71.52	4.37	394.73	1.12317	2
69	1	2	166	60.9	132	76	22.1	146.8	130.5	29.87	38.35	20.07	1.85	5.54	1.64	3.11	5.45	51.89	3.57	285.25	3.29815	2
51	1	2	156	53.8	159	106	22.11	261.7	142.5	16.81	22.9	22.62	0.97	5.91	1.94	3.11	7.34	69.23	5.37	334.03	1.08847	2
44	2	1	170.5	64.3	109	74	22.12	220.1	147.9	14.22	22.91	19.16	0.8	4.1	1.43	2.07	4.54	85.32	6.44	405	1.21453	2
70	1	1	150.6	50.2	123	82	22.13	200.3	125.6	14.33	16.57	16.41	1.53	4.93	1.4	2.66	5.42	61.85	5.36	357.8	1.52974	2
51	2	1	169	63.2	115	69	22.13	183.7	142.4	56.13	31.26	40.09	1.56	4.42	1.12	2.55	3.87	66.85	4.33	239.8	1.15838	2
41	1	1	166	61	119	71	22.14	308.2	111.6	17.21	20.09	15.25	1.17	4.15	1.52	2.08	4.89	52.84	2.88	334.16	0.64423	2
75	1	2	152.5	51.5	124	64	22.14	180.5	112.9	15.56	21.63	20.09	2.34	4.73	1.41	2.57	5.77	76.06	6.78	404.62	2.27843	2
64	2	1	157	54.6	120	70	22.15	196.2	141.9	11.07	22.49	12.07	0.59	3.65	1.85	1.61	4.44	82.11	4.67	325.68	2.20494	2
52	2	1	165	60.3	90	60	22.15	162.8	155.5	10.87	16.13	13	0.87	3.95	1.69	1.96	5.19	74.58	6.37	237.92	1.56267	2
58	2	1	159	56	134	80	22.15	187.9	146.3	15.12	26.11	16.02	0.9	5.6	2.31	2.92	5.32	65.76	5.83	202.38	2.07268	2
59	1	1	153.5	52.2	128	80	22.15	194.6	126.7	31.36	30.73	10.96	1.05	5.7	1.76	3.15	5.42	65.65	8.45	294.16	1.66373	2
67	2	1	159.1	56.1	129	72	22.16	202.4	136	12.19	21.85	14.99	0.72	5.19	2.2	2.68	5.04	69.29	6.44	357.72	2.07164	2
59	2	2	164.5	60	139	84	22.17	272	153.9	23.86	21.79	22.27	0.96	4.89	2.09	2.4	5.97	76.25	4.06	310.08	0.967621	2
67	1	1	153	51.9	137	69	22.17	170.8	127.3	18.39	25.61	24.47	1.02	3.86	1.83	1.73	4.79	56.6	3.9	268.94	2.34264	2
51	2	2	163	58.9	154	88	22.17	258.2	154.4	19.2	25.29	24.33	1.68	6.63	1.68	3.95	5.22	70.05	4.09	291.77	1.14002	2
52	2	1	154	52.6	99	66	22.18	211.2	158.1	11.08	17.95	12.15	0.96	4.04	1.45	2.11	4.8	76.84	6.16	367.76	1.32771	2
72	2	1	166.5	61.5	156	72	22.18	236.6	146.9	12.83	20.62	17.26	1.45	5.6	1.98	3.12	5.77	81.25	8.34	246.64	1.75183	2
54	1	1	150	49.9	137	81	22.18	174.4	132.5	15.95	20.42	14.92	1.94	5.19	1.42	3.06	5.51	51.64	6.49	273.95	1.58315	2
48	2	1	161	57.5	130	95	22.18	165.9	151.7	11.18	18.52	16.59	2.72	5.22	1.21	3.19	4.91	99.47	5.4	460.5	1.60256	2
37	2	1	165.8	61	102	67	22.19	239.4	149.6	29.47	21.45	22.24	1.44	4.67	1.35	2.52	5.15	77.14	4.35	383.21	0.610682	2
75	1	1	156	54	130	65	22.19	201	128.1	34.58	31.1	37.46	1.45	5.48	2.34	2.76	5.05	73.19	4.11	356.85	1.97339	2
83	1	1	156	54	151	69	22.19	145.3	113.3	15.33	23.15	36.82	1.56	2.84	1.08	1.29	7.43	77.06	5.02	344.46	3.37748	2
53	2	1	169	63.4	114	68	22.2	201.9	146.5	26.32	27.04	35.69	1.12	5.38	1.61	3.08	5.5	86.19	7.32	258.41	1.38358	2
67	2	2	167	61.9	131	84	22.2	169	158.3	11.85	14.56	20.28	1.23	4.07	1.74	1.98	4.9	85.29	5.61	462.51	1.67683	2
55	1	1	154.5	53	111	66	22.2	216.4	113.8	17.67	17.79	20.83	1.25	4.41	2.13	1.83	5.06	55.21	9.36	285.85	1.07563	2
62	2	1	170	64.2	113	72	22.21	223.6	147.3	16.54	15.16	85.52	1.04	3.53	1.21	1.76	9.69	64.6	6.58	251.58	1.0336	2
71	2	1	158.5	55.8	145	70	22.21	449.1	115.1	13.37	20.92	42.25	1.49	4.75	1.36	2.65	9.54	62.47	4.9	302.5	0.904506	2
68	1	2	167.5	62.3	157	90	22.21	195.1	129.8	15.57	18.5	18.17	1.68	6.13	1.8	3.6	5.26	63.93	6.42	251.78	1.6341	2
69	1	2	158	55.5	156	78	22.23	232.2	124.7	13.46	18.1	23.55	1.28	6.44	1.64	3.71	6.44	56.02	6.48	462.03	1.46603	2
78	2	1	165.5	60.9	139	79	22.23	239.6	138.1	13.22	16.88	19.38	1.68	4.21	0.96	2.48	7.29	84.89	5.53	407.19	1.51135	2
56	2	2	168	62.8	123	83	22.25	164.1	160.1	51.69	31.01	27.36	1	5.02	1.62	2.78	4.85	62.21	4.9	389.54	1.4719	2
49	2	2	170.5	64.7	131	83	22.26	217.2	157.2	39.22	29.49	78.73	2.45	5.79	1.62	3.31	6.45	65.51	5.72	562.27	1.06232	2
72	2	1	160	57	144	84	22.27	184.2	134.5	13.46	24.54	14.38	0.73	4.21	1.89	1.98	5.12	70.74	7.18	242.38	2.61454	2
55	1	1	160	57	101	55	22.27	112.7	119.4	19.05	26.08	20.85	0.88	4.23	1.96	2.04	5.05	57.22	3.9	287.31	2.91608	2
59	1	1	158	55.6	149	93	22.27	223.9	142.4	17.91	19.31	18.33	0.99	8.15	2.14	4.95	5.29	64.53	3.65	242.16	1.20235	2
60	1	2	160	57	136	79	22.27	219	127.9	17.21	20.75	33.19	2.11	5.55	1.46	3.18	5.36	61.91	7.06	330.53	1.37036	2
65	2	1	164.5	60.3	136	68	22.28	197.3	144.1	41.38	30.71	18.67	0.57	3.41	1.5	1.51	6.18	70.86	7.19	256.03	1.57279	2
70	2	1	159.9	57	128	74	22.29	245.5	144.2	17.83	26.03	23.01	1.1	5.36	1.48	3.11	5.17	63.06	4.86	310.9	1.7577	2
70	1	1	153	52.2	133	66	22.3	178.3	138.8	20.17	28.47	19.09	3.08	6.19	1.84	3.36	5.11	51.58	5.51	388.52	2.48875	2
59	1	2	151.5	51.2	118	72	22.31	177.3	130.8	18.41	25.13	22.77	1.12	3.13	1.4	1.41	5.14	44.35	4.97	362.32	1.94899	2
63	2	2	164	60	172	91	22.31	147.1	167.9	28.67	28.32	23.18	2.09	3.82	1.37	1.9	6.35	63.25	5.42	402.85	2.2652	2
58	1	1	157	55	120	73	22.31	170.7	139.6	13.72	21.34	14.6	3.06	4.37	1.27	2.25	5.26	53.83	4.5	351.66	1.95755	2
71	2	1	163	59.3	161	99	22.32	181.2	159.1	13.94	33.5	30.61	1.47	5.54	1.46	3.14	6.26	95.96	4.06	404.65	3.51571	2
59	1	1	154.5	53.3	100	60	22.33	121	129	23.86	29.41	26.23	0.98	4.79	2.34	2.08	4.84	67.73	3.85	263.62	2.9358	2
73	1	2	146	47.6	154	72	22.33	227	126.5	13.24	18.29	23.11	4.46	7.49	1.64	4.34	5.32	54.41	4.75	278.83	1.61647	2
41	2	2	167	62.3	124	83	22.34	223.6	157.8	42	28.6	59.06	1.01	5.97	1.82	3.26	4.49	64.24	5.16	417.72	0.809195	2
62	1	1	155	53.7	119	65	22.35	306.5	127.9	23.2	25.98	23.87	1.05	4.23	1.29	2.33	4.8	54.72	7.14	266.32	1.09108	2
61	2	1	166	61.6	131	85	22.35	161.8	144.8	25.57	25.86	29.9	1.26	5.17	1.93	2.65	4.11	85.84	4.9	375.37	1.92803	2
80	2	2	154	53	136	68	22.35	275.9	168	29.28	16.53	25.06	1.62	3.63	1.36	1.7	5.51	77.62	7.34	387.52	0.885779	2
58	2	1	161.5	58.3	127	82	22.35	230.5	144.6	22.48	25.54	20.45	1.63	5.25	1.45	2.87	5.38	74.85	7.7	395.37	1.35544	2
39	2	2	179.5	72	137	89	22.35	163.8	163.5	45.83	31.45	35.49	2.65	5.65	1.16	3.24	12.51	58.8	5.52	339.62	1.10611	2
70	1	1	151	51	124	73	22.37	173.4	139.4	14.33	23.08	18.42	1.18	5.59	1.8	2.9	6.3	55.86	8.37	298.84	2.46128	2
60	1	1	151	51	138	82	22.37	220.4	137	13.56	23.76	15.44	1.19	5.63	2.26	2.73	5.16	58.82	7.81	509.99	1.75653	2
65	1	1	151	51	139	61	22.37	134.3	118.4	18.19	22.9	14.45	1.36	4.37	1.85	2.17	5.85	57.09	5.54	253.79	2.5987	2
43	2	1	175.5	68.9	131	73	22.37	185.5	163.1	21.74	23.02	14.58	1.42	5.77	2.02	3.01	5.43	89.87	2.77	269.64	1.14446	2
58	1	1	159	56.6	145	79	22.39	191.9	128.5	29.43	32.12	18.73	0.53	4.63	2.21	1.96	5.73	61.33	5.12	279.75	1.78951	2
55	1	2	154.5	53.5	151	70	22.41	178.2	137.5	20.45	21.34	22.03	1.1	4.72	1.33	2.73	4.64	66.66	5.3	372.37	1.45647	2
50	2	2	169	64	142	78	22.41	267.5	123.6	13.87	20.87	35.95	1.23	5.16	2.18	2.5	4.84	60.86	4.03	251.49	1.04744	2
60	1	2	154.5	53.5	132	70	22.41	192.4	132.6	24.06	20.61	78.17	2.94	5.32	1.17	3.12	6.09	67.03	6.3	377.35	1.31032	2
66	1	1	156.5	54.9	102	60	22.42	172	126.6	18.65	19.46	50.97	1.52	5.23	1.68	2.83	5.77	43.4	8	256	1.7291	2
60	1	2	156.5	54.9	144	84	22.42	208.6	115.5	9.51	14.78	28.63	1.89	6.04	1.67	3.52	5.57	48.31	4.77	209.51	1.37855	2
61	1	1	158	56	107	69	22.43	186.9	138.2	17.4	21.76	25.19	0.9	5.99	2.01	3.09	5.52	67.86	4.95	357	1.70257	2
60	1	2	156	54.6	158	82	22.44	137.1	134	17.71	19.93	22.73	0.87	3.88	1.4	2	5.21	51.2	5.78	268.67	2.07258	2
69	2	1	165	61.1	148	70	22.44	166.1	156.5	25.3	23	17.29	0.96	4.77	1.6	2.5	7	76.68	6.29	354.16	1.89953	2
60	1	1	156.5	55	134	79	22.46	117	136	33.28	34.4	36.29	1.29	5	1.59	2.77	5	54.84	4.75	287.84	3.05796	2
66	1	1	151	51.2	170	90	22.46	297.3	112.7	17.12	20.84	34.84	1.85	4.74	1.23	2.81	5.02	48.53	5.6	285.95	1.11814	2
55	2	2	166.5	62.3	139	76	22.47	197.4	147.5	17.28	16.96	26.48	1.53	4.52	1.23	2.42	14.02	63.61	6.33	395.5	1.13676	2
71	1	1	155	54	153	69	22.48	113.5	119.7	10.35	23.29	13.12	0.93	4.75	1.97	2.43	4.76	70.02	5.55	311.71	4.52858	2
73	2	1	163.5	60.1	113	69	22.48	181.9	146.7	20.26	19.58	20.93	0.98	4.98	1.55	2.83	4.44	70.58	4.48	469.46	1.74575	2
67	1	1	162	59	100	67	22.48	189.8	137.6	14.54	23.67	14.21	1.24	4.2	2.22	1.81	4.67	67.34	4.7	224	2.19126	2
58	2	2	165	61.2	148	86	22.48	360.9	146.6	23.5	19.13	29.46	1.37	5.49	1.55	3.21	9.29	67.52	5.26	199.91	0.634194	2
43	2	1	170	65	120	60	22.49	239	140	41.46	43.45	88.67	0.74	4.94	1.81	2.67	4.87	69.07	5.47	291.91	1.21408	2
64	1	1	143	46	166	107	22.49	166.4	139.2	18.73	30.15	31.94	4.21	5.75	1.48	2.95	5.73	40.53	5.13	413.38	2.67945	2
58	1	1	154.5	53.7	108	60	22.5	265.6	127.5	15.2	25.07	13.95	0.67	6.19	2.34	3.1	4.12	59.8	5.72	355.08	1.40421	2
60	2	1	166	62	114	78	22.5	203.3	152	10.15	15.85	13.3	1	5.12	1.59	2.9	5	75.64	6.01	279.53	1.46828	2
71	2	1	166	62	135	80	22.5	168.2	165.4	16.49	26.01	33.5	1.77	3.6	1.14	2.05	4.85	99.77	4.79	531.22	2.70372	2
58	2	1	168.5	63.9	115	73	22.51	209.8	147.2	18.96	20.82	28.31	1.41	3.23	1.15	1.7	6.63	75.42	7.34	446.39	1.32186	2
59	2	1	171.5	66.2	135	74	22.51	204	147.2	15.41	20.26	44.52	1.44	4.61	1.58	2.5	7.93	54.98	3.92	311.28	1.49266	2
68	2	2	163	59.8	136	77	22.51	199.4	141.2	11.04	14.82	3.81	1.51	4.79	1.68	2.6	6.64	78	4.01	397.55	1.52106	2
55	2	2	169.5	64.7	94	66	22.52	199.2	139.3	35.73	28.69	82.05	1.14	3.43	1.32	1.65	5.49	78.24	5.02	288.23	1.32522	2
48	1	1	159.5	57.3	168	87	22.52	172.6	141.2	22.01	30.33	24.91	1.23	3.94	1.46	1.91	5.42	59.18	3.19	181.33	1.79789	2
74	1	1	154	53.4	160	68	22.52	101	141	27.84	32.38	12.82	1.39	4.25	1.74	1.83	7.44	64.48	5.05	352.53	4.49627	2
61	2	2	171	65.9	145	89	22.54	186.6	140.6	15.7	30.37	45.27	1.21	4.69	1.86	2.29	4.65	90.86	5.31	389.75	2.50561	2
72	2	1	164.5	61	142	83	22.54	246.1	148.5	16.14	18.1	35.84	1.55	5.19	1.36	3.08	8.5	74.02	6.77	252.05	1.3181	2
54	1	1	156	54.9	118	66	22.56	242.1	137.6	17.2	20.63	15.17	1.3	4.55	1.57	2.31	4.56	59.7	5.08	324.11	1.10952	2
69	2	1	170	65.2	137	81	22.56	458.5	132.9	13.03	16.39	47.12	1.35	4.26	1.27	2.41	4.77	82.17	5	342.43	0.683308	2
51	2	1	170	65.2	123	77	22.56	284	155	16.45	26.56	18.34	1.54	3.78	1.54	1.78	4.38	86.47	4.26	239.89	1.17597	2
70	1	1	146	48.1	145	77	22.57	262.1	129.8	15.56	21.1	23.41	0.83	4.97	2.24	2.5	5.13	49.17	7.78	301.85	1.42859	2
40	2	2	171	66	109	74	22.57	328.9	173	24.35	27.16	53.63	1.45	4.41	1.36	2.44	4.91	64.98	4.61	338.08	0.669386	2
69	2	1	151.5	51.8	132	80	22.57	235.2	128.3	16.76	24.16	16.19	1.88	4.61	1.54	2.3	5.08	68.1	4.61	405.38	1.7313	2
56	2	2	162.5	59.6	132	91	22.57	239.9	154.9	20.06	24.06	27.88	2.04	4.08	1.12	2.25	5.81	62.11	4.56	274.35	1.25397	2
74	2	2	160	57.8	139	68	22.58	198.5	156.5	26.87	27.69	69.05	2.83	5.51	1.07	3.48	7.33	92.02	7.64	343.77	1.99141	2
69	1	1	153.5	53.2	138	62	22.58	321.5	80.4	8.29	13.83	19.79	2.95	4.8	1.14	2.81	10.93	49.87	4.97	289.04	1.03089	2
68	2	1	167	63	137	80	22.59	276.6	138.1	26.3	29.99	32.35	0.87	3.49	1.88	1.46	6.45	76.47	6.93	269.87	1.43766	2
54	2	1	165	61.5	115	80	22.59	155.7	137.8	17.82	26.91	27.37	2.11	5.53	2.07	2.77	5.28	77.77	5.11	296.24	2.21088	2
66	1	1	153	52.9	124	69	22.6	210	130	15.82	20.88	11.76	1.03	4.36	1.41	2.44	5.17	46.04	6.07	128.91	1.64988	2
72	2	1	156	55	178	96	22.6	251.2	141.6	10.71	31.08	123.1	1.1	5.67	1.97	3.17	5.75	52.65	4.83	374.07	2.72207	2
55	1	2	162	59.3	167	97	22.6	233.6	123.5	15.7	22.18	19.76	1.15	4.47	1.63	2.17	5.47	64.48	6.09	350.53	1.31796	2
54	2	1	162	59.3	154	92	22.6	151.4	153.3	23.74	22.43	47.42	2.08	4.69	1.66	2.52	6.57	59.53	6.37	280.85	1.64194	2
69	1	2	151.5	51.9	137	80	22.61	163	133.9	19.66	24.38	16.43	1.48	5.02	1.24	2.82	5.15	70.96	5.09	350.24	2.32757	2
59	1	1	154.5	54	143	78	22.62	178.8	126.8	15.51	21.2	9.87	0.92	6.32	1.71	3.66	4.92	69.89	8.73	302.45	1.77629	2
72	2	1	161.5	59	166	89	22.62	221	152	12.45	21.24	34.31	1.59	4.95	2.25	2.24	5.22	81.64	5.53	345.71	1.96115	2
71	2	2	169	64.6	139	77	22.62	185.2	169	11.44	24.33	23.59	3.53	6.67	1.14	4.16	9.13	99.55	5.68	390.08	2.7577	2
74	2	2	165.5	62	170	104	22.64	204.3	146.4	16.61	21.79	25.28	1.34	5.17	1.36	3.01	6.5	80.68	4.33	452.5	1.93658	2
69	2	1	172	67	124	72	22.65	181	166.3	14.63	19.29	18.18	0.76	4.25	1.47	2.29	4.66	74.14	6.14	262.38	1.92256	2
74	2	1	160	58	166	93	22.66	147.5	125.1	11.37	24.26	11.73	0.76	3.97	1.68	2.01	5	59.32	5.48	321.4	3.60953	2
66	2	2	160	58	136	73	22.66	129.3	140.8	27.98	27.2	30.99	1.24	4.26	1.38	2.24	5.62	70.65	3.97	387.23	2.62477	2
60	2	2	163	60.2	151	80	22.66	250.8	142.6	17.45	21.21	37.94	1.46	5.62	1.46	3.3	7.82	88.34	4.38	350.76	1.21469	2
80	2	1	168	64	131	78	22.68	223.3	133.6	12.04	22.91	36.29	0.87	4.22	1.56	2.22	5.41	50.97	7.57	279.78	2.36545	2
78	1	1	147	49	123	63	22.68	169.2	128.4	13.43	20	21.54	1.13	5.54	2.16	2.89	5.43	56.35	5.89	209.24	2.51586	2
68	1	2	155	54.5	142	81	22.68	210.9	135.6	21.86	22.62	33.55	1.95	3.59	1.44	1.61	4.96	75.94	5.48	279.22	1.55991	2
60	2	1	173	67.9	131	86	22.69	144.3	149.3	14.05	21.17	47.72	1.5	5.5	2.54	2.45	4.97	80.08	5.12	323.96	2.34838	2
77	1	2	154	53.8	152	85	22.69	214.8	138.6	29.53	27.44	62.29	3.5	5.64	1.79	2.96	9.22	69.79	5.24	308.76	1.81013	2
54	1	1	161.5	59.2	145	93	22.7	244.3	126.7	10.64	19.64	10.59	1.31	4.7	1.64	2.28	5.15	60.3	5.09	312.17	1.33089	2
47	2	1	167	63.3	113	74	22.7	295.1	164.1	23.79	23.18	34.05	1.71	5.34	2.03	2.66	5.34	91.32	4.65	434.81	0.756911	2
70	2	1	170.5	66	147	85	22.7	172.7	136.6	10.7	21.01	24.41	2.22	3.38	1.19	1.68	7.9	97.31	7.87	470.39	2.60339	2
66	2	2	164	61.1	132	80	22.72	272.7	150.5	13.66	22.44	21.79	2.16	6	1.71	3.56	5.95	75.61	4.97	432.2	1.46946	2
60	2	1	169.5	65.3	132	79	22.73	161.9	142.9	19.44	22.09	18.81	1.86	4.58	1.28	2.62	5.29	78.02	7.45	454.32	1.85674	2
58	2	2	170	65.7	115	77	22.73	227.1	155.8	16.34	21.85	154.04	2.58	5.46	1.92	2.88	4.9	82.89	4.79	425	1.3805	2
78	2	2	165	61.9	138	78	22.74	251.8	142.2	34.98	32.5	42.14	1.3	4.67	1.42	2.57	5.02	78.73	5.97	334.32	1.70221	2
62	1	1	164.2	61.3	143	77	22.74	114.4	135	10.93	14.9	16.47	2.23	5.75	1.67	3.36	4.93	79.41	5.87	295.6	2.44254	2
51	2	2	171	66.5	114	68	22.74	235.2	153	25.88	35.28	79.35	5.36	5.54	1.1	3.03	9.38	85.66	7.94	282.82	1.50376	2
56	1	1	155.5	55	124	72	22.75	186	128.5	19.48	22.99	14.78	0.75	6.56	2.66	3.42	5.09	49.64	5.02	250.21	1.56827	2
71	2	1	166	62.7	136	77	22.75	149.1	145.9	13.94	20.22	27.71	0.79	4.62	1.82	2.31	5.04	71.75	4.64	475.25	2.57888	2
83	2	1	158	56.8	139	87	22.75	140.2	146.5	21.96	18.73	14.19	0.81	2.35	1.09	0.91	6.38	94.81	10.36	348.28	2.3662	2
66	1	1	155.5	55	109	60	22.75	182.2	124.5	26.14	28.23	22.86	1.42	6.85	2.44	3.47	5.18	58.26	7.88	266.68	2.00011	2
77	2	1	153.5	53.6	175	75	22.75	143.8	142.3	11.72	28.48	20.92	1.47	5.61	1.96	3.06	5.16	73.09	5.49	381.46	4.45459	2
71	2	1	156	55.4	148	70	22.76	233.6	124.2	18.6	24.45	27.43	0.71	3.44	1.97	1.3	5.53	67.42	3.2	228.59	1.72309	2
80	2	1	169	65	140	73	22.76	190.8	132.7	16.11	22.49	20.89	0.78	4.36	1.6	2.31	5.64	91.21	6.34	344.48	2.34938	2
39	1	1	154	54	118	74	22.77	123.3	125.7	16.9	20.46	34.43	1.94	6.44	2.62	3.15	4.66	62.41	3.82	261.47	1.57421	2
43	2	1	158.5	57.2	116	72	22.77	172.9	152.7	57.48	41.13	39.65	3.03	5.32	1.26	3.23	5.06	90.21	4.5	324.95	1.34919	2
60	1	2	156.5	55.8	131	80	22.78	310	128.8	22.19	20.17	24.7	0.99	6.2	2.92	2.82	5.37	48.16	4.62	302.95	0.828737	2
60	2	2	171.5	67	127	80	22.78	186.2	137.3	22.2	22.07	17.32	1.03	5.5	1.55	3.17	4.96	78.66	7.83	341.6	1.50938	2
40	2	1	165.5	62.4	110	66	22.78	213.5	153.4	5.74	18.07	15.78	1.66	4.03	1.43	2.06	7.51	85.86	9.4	353.52	1.41307	2
41	2	2	169.5	65.5	138	89	22.8	274.1	133.5	20.58	20.47	46.05	1	6.35	1.4	4	4.38	69.83	5.81	334.14	0.674947	2
54	1	1	152	52.7	141	92	22.81	152.5	132.9	22.31	23.84	15.53	1.36	4.82	1.61	2.54	4.78	60.18	4.33	324.85	1.78723	2
73	2	1	163	60.6	162	102	22.81	246.8	150.7	23.71	34.83	32.02	1.74	4.36	1.57	2.3	5.59	67.55	2.47	359.63	2.11576	2
64	1	2	151	52	170	98	22.81	195.3	150.4	10.36	18.8	18.41	2.11	6.1	2.15	3.3	5.83	48.17	4.43	294.84	1.91406	2
83	1	2	143.5	47	158	72	22.82	163.9	126.1	20.75	25.03	18.59	0.62	6.22	2.27	3.18	6.25	57.99	4.04	177.21	2.7826	2
43	2	1	175.5	70.3	126	89	22.82	283.2	148.9	27.04	23.84	53.99	0.96	5.57	1.63	3.27	5.77	65.06	4.26	345.65	0.69611	2
78	2	2	163.5	61	139	75	22.82	217.7	145.1	14.38	20.62	22.05	1.31	5.4	1.84	2.98	5.43	63.78	5.08	354.67	1.94825	2
68	2	2	156.5	55.9	168	98	22.82	184	156.8	25.56	23.74	35.64	1.42	6.62	2.11	3.73	5.3	92.78	4.98	352.4	1.73537	2
53	1	1	148	50	138	83	22.83	147.7	134.1	9.97	15.97	15.19	1.05	6.06	1.89	3.62	4.99	67.23	6.77	298.35	1.8149	2
72	1	1	153.5	53.8	118	75	22.83	148.1	137.8	12.64	23.01	11.7	1.05	7.71	2.32	4.54	5.1	57.17	4.24	207.9	3.14645	2
67	1	2	145	48	152	65	22.83	170.3	149.5	48.91	32.8	52.42	1.38	5.87	1.78	3.11	10.71	36.89	8.86	210.11	1.84516	2
58	2	1	164.5	61.8	94	60	22.84	252.6	135.9	21.35	23.09	17.31	0.59	5.2	2.31	2.62	5.23	69.71	5.73	388.13	1.14741	2
55	2	1	170	66	126	80	22.84	197.7	151.8	13.36	19.09	22.27	0.64	3.88	1.78	1.68	5.1	89.21	5.76	230.11	1.45298	2
52	2	1	170	66	115	88	22.84	248.6	155.1	29.97	27.4	48.43	1.81	6.58	1.92	3.79	4.42	95	5.7	385.28	1.04691	2
60	2	1	177	71.6	144	90	22.85	192.9	151.7	16.35	22.54	18.24	0.78	4.03	1.89	1.9	4.86	75.39	8.14	327.69	1.73386	2
53	1	1	162	60	108	69	22.86	217.5	135.7	13.74	30	15.84	0.61	6.12	2.18	3.04	5.13	53.92	3.88	245.23	1.97217	2
53	1	1	158	57.1	143	86	22.87	134.1	131.6	26.58	23.38	13.07	0.95	5.16	2.46	2.37	5.06	52.21	5.21	219.42	1.79231	2
65	2	2	170.5	66.5	109	58	22.88	151	145.7	10.01	16.2	34.11	0.97	3.18	1.23	1.55	7.89	70.37	6.38	254.15	2.20412	2
59	2	2	168.5	65	120	70	22.89	209.1	160.3	22.46	20.38	43.62	1.26	4.62	1.27	2.55	4.61	89.33	5.44	352.26	1.21338	2
63	1	1	153	53.6	92	60	22.9	208.5	134.8	21.69	29.29	13.74	1.16	4.48	1.87	2.2	4.84	63.53	5.03	266.31	1.90031	2
56	2	2	162	60.1	101	60	22.9	203.6	146.7	31.29	32.27	36.2	2.7	3.88	0.99	2.24	4.65	70.21	6.77	399.57	1.58674	2
68	2	1	164.5	62	145	88	22.91	166.4	147.6	15.55	28.78	47.89	0.91	4.4	1.97	2.09	4.52	73.79	7.7	327.69	2.98251	2
52	2	2	166.6	63.6	128	86	22.91	171	157	29.02	23.88	36.9	1.18	3.91	1.72	1.98	5.22	78.61	6.13	404.19	1.34801	2
53	2	1	175	70.2	144	95	22.92	213.3	145.3	11.99	17.77	41.53	0.78	4.27	1.23	2.32	5.08	85.46	8.05	373.57	1.27515	2
63	2	2	160	58.7	112	56	22.93	111.2	137.3	24.91	52.2	22.15	1.19	2.9	1.27	1.24	5.37	65.04	4.5	268.88	5.92542	2
67	1	1	152	53	164	67	22.94	200.7	97.4	12.07	26.61	16.6	0.71	6.52	3.09	3.05	6.73	60.61	8.27	261.03	2.55693	2
75	1	1	159	58	153	78	22.94	142.3	132.9	13.27	21.72	15.71	0.98	5.2	2.05	2.74	5.23	66.78	6.54	225.95	3.14254	2
61	1	1	157.5	56.9	156	86	22.94	222.4	137.2	16.3	18.82	16.84	1.79	5.54	1.37	3.29	5.05	63.5	4.76	315.67	1.27856	2
52	2	1	159	58	122	71	22.94	205.5	160.3	10.49	20.25	22.91	3.02	5.63	1.47	3.18	4.96	96.58	4.87	366.77	1.58208	2
70	2	2	167.5	64.4	137	81	22.95	191.9	152.3	12.18	20.81	33.45	0.79	5.4	1.74	2.92	5.53	70.17	5.88	333.58	2.17506	2
78	2	1	161	59.5	112	62	22.95	228.3	145.1	21.95	27.73	39.97	0.94	4.44	1.85	2.26	5.51	70.8	7.73	489.56	2.02219	2
56	2	1	172	67.9	104	65	22.95	121.7	153.6	17.17	26.72	19.74	1.09	4.75	1.59	2.57	5.4	88.58	5.49	296.29	2.96721	2
66	2	2	175	70.3	132	72	22.96	162.5	138.6	12.76	18.51	19.82	0.86	4.46	1.82	2.21	4.84	78.72	6.23	281.18	2.10461	2
64	2	2	174	69.5	122	77	22.96	256.3	151.4	18.33	19.25	14.87	0.91	4.65	1.6	2.37	5.53	83.76	8.12	314.85	1.12274	2
63	2	2	174	69.5	134	88	22.96	125.7	161.3	28.8	22.86	41.57	1.21	5.91	1.64	3.54	7.62	70.22	2.73	301.26	2.13494	2
47	2	1	168	64.8	112	69	22.96	212.8	156	13.96	16.77	38.78	2.05	5.19	1.51	2.74	5.13	83.3	6.48	586.15	0.991326	2
73	2	1	179.5	74	139	61	22.97	228.9	121.3	13.79	28.67	43.05	1.38	4.69	1.92	2.47	6.19	94.39	4.11	426.47	2.4622	2
79	2	1	160.5	59.2	105	60	22.98	119.7	141.1	17.07	24.58	13.16	0.62	2.67	1.33	1.11	5.18	82.13	9.56	482.53	3.92643	2
59	2	1	160.5	59.2	125	82	22.98	210.4	136.7	12.41	28.02	28.09	1.41	5.83	1.95	3.13	5.16	77.17	5.49	304.92	2.23043	2
66	1	1	155	55.2	132	79	22.98	150.4	137.2	14.63	21.63	19.16	1.65	4.46	1.87	2.25	5.61	54.03	4.72	288.16	2.48159	2
54	2	2	177	72	129	83	22.98	271.1	146.2	38.89	26.08	81.81	1.69	4.56	1.3	2.6	5.28	87.54	5.75	447.86	0.833015	2
64	1	1	151.5	52.8	139	77	23	226.6	133.3	18.32	23.57	8.84	0.96	5.56	2.29	2.77	4.67	46.13	4.68	232.94	1.55531	2
51	1	1	156	56	128	82	23.01	190.7	128.7	12.92	17.45	11.42	0.66	6.16	2.59	3.14	4.88	45.64	6.08	295.24	1.29833	2
71	2	1	156	56	142	94	23.01	124.2	146.9	30.93	30.54	30.19	1.23	4.74	1.67	2.57	4.72	98.85	6.68	360.83	3.13918	2
56	1	2	156.4	56.3	137	88	23.02	236.3	137.4	10.45	18.03	13.6	1.72	6.77	1.72	4.04	4.73	56.27	6.71	299.01	1.32179	2
46	2	2	173	68.9	116	71	23.02	232.7	157.8	19.05	18.92	41.1	1.78	5.67	1.3	3.4	5.28	88.26	4.92	452.55	0.85691	2
70	1	1	152	53.2	143	60	23.03	272.9	130.4	15.96	18.08	16.45	0.88	5.07	1.97	2.5	4.78	57.19	6.47	228.21	1.16085	2
60	1	1	159.5	58.6	111	60	23.03	128.4	127.7	10.9	18.01	11.2	1.11	5.89	1.86	3.06	4.58	61.22	5.41	245.09	2.5491	2
63	1	2	161	59.7	148	78	23.03	210	119.8	13.33	19.57	17.55	1.83	5.35	1.32	3.09	5.53	56.9	3.58	238.96	1.60804	2
70	1	2	158	57.5	148	89	23.03	131.9	135.7	23.68	30.02	16.37	1.86	6.67	1.74	3.71	5.41	59.74	5.92	402.82	3.27396	2
61	2	2	167.5	64.6	137	91	23.03	263	148.4	13.5	16.71	37.18	2.33	3.83	1.39	1.85	5.23	68.39	3.66	402.55	1.05483	2
57	2	1	154.5	55	139	82	23.04	243.8	135.8	29.21	17.45	38.16	1.49	6.36	1.78	3.66	5.17	58.08	3.64	430.54	0.754868	2
62	2	2	171.5	67.8	165	105	23.05	283.5	152.2	26.34	24.37	53.23	1.8	4.99	1.42	2.71	5.54	72.67	6.72	355.08	1.03845	2
69	2	1	173	69	162	90	23.05	344.1	129.4	9.01	24	37.52	1.8	4.77	1.5	2.51	7.28	78.7	6.1	485.36	1.60329	2
68	2	2	160	59	170	90	23.05	196.5	150.7	19.47	23.71	21.25	3.2	5.6	1.77	2.74	6.12	69.16	3.12	250.4	1.85949	2
79	1	1	137	43.3	154	69	23.07	299.2	128.6	23.39	26.05	15.92	0.89	5.11	2.13	2.52	5.76	54.55	7.12	298.98	1.42219	2
56	1	2	161	59.8	135	76	23.07	253.6	124.1	14.07	20.94	17.6	1.4	5.22	1.52	2.87	5.53	57.73	5.31	324.74	1.23273	2
60	2	2	172.9	69	119	86	23.08	183	140.4	17.5	23.27	24.01	0.64	5.54	1.87	2.82	5.34	68.1	6.42	314.51	1.8238	2
68	1	1	156	56.2	128	85	23.09	117	134.7	12.94	40.37	24.61	0.86	6.16	2.74	2.76	4.48	73.57	5.26	264.32	6.52251	2
85	2	2	162.5	61	121	89	23.1	134.4	144.2	32.6	46.17	43.61	0.81	2.82	1.51	1.18	7.75	93.44	4.2	181.79	5.11412	2
48	2	2	164.5	62.5	117	67	23.1	216.5	149.2	9.1	17.46	29.58	1.77	6.13	1.98	3.41	4.81	85.92	6.25	375.31	1.28324	2
79	2	1	169	66	145	88	23.11	226.8	145.5	10.82	20.75	17.4	1.58	5.27	1.47	3.1	4.95	102.67	7.97	354.07	2.1973	2
56	1	1	150	52	117	72	23.11	381.9	134.7	14.08	19.64	18.52	1.87	5.59	1.64	3.22	5.66	79.29	5.45	322.96	0.7675	2
56	2	1	171.5	68	126	80	23.12	228.9	150.2	19.31	26.25	16.51	0.59	4.77	2.34	2.25	4.71	76.09	8.22	302.91	1.46144	2
60	1	1	155.5	55.9	115	80	23.12	148.1	143	10.35	25.78	10.65	0.75	4.27	2.95	1.28	4.74	53.61	3.12	251.6	3.24645	2
54	1	1	167.5	64.9	178	89	23.13	220	137	21.4	24.76	12.54	1.33	3.77	2.02	1.58	4.56	62.28	4.76	273.62	1.31376	2
41	2	2	165.3	63.2	97	67	23.13	147.4	161.9	23.22	20.06	14.52	1.53	4.1	1.21	2.19	5.38	76.07	4.77	349.84	1.15794	2
80	1	2	152.1	53.5	133	60	23.13	167	101.8	22.46	27.85	25.75	1.78	5.45	2.16	2.93	6.32	89.61	5.8	468.93	2.8151	2
78	1	2	156	56.3	138	63	23.13	135.9	118.3	10.01	21.24	11.65	5.76	5.76	1.15	2.94	6	76.62	5.66	354.15	3.85312	2
73	1	1	147	50	167	100	23.14	250.6	121.5	24.22	29.66	22.04	0.5	4.23	1.75	2.05	5.49	53.16	5.74	228.82	1.7556	2
59	1	1	147	50	135	81	23.14	188	130.4	27.78	33.84	18.33	2.29	5.89	1.92	3.01	5.13	60.57	4.51	437.42	2.01492	2
48	1	1	161	60	133	88	23.15	159.2	135.9	15.06	21.3	11.66	0.93	5.07	2.03	2.45	4.85	59.88	5.5	223.09	1.65488	2
57	1	2	154	54.9	116	72	23.15	210.5	136.9	42.19	44.12	17.97	1.68	5.07	1.49	2.74	4.83	60.89	3.65	346.93	1.8393	2
56	2	2	165.5	63.4	131	89	23.15	219.7	135.4	11.62	33.93	33.46	2.49	5.42	1.66	2.89	5.04	88.24	5.13	489.64	2.53711	2
62	2	2	155.5	56	117	66	23.16	206.3	135.2	29.16	39.77	64.02	1.01	3.82	1.57	1.94	4.86	92.09	7.92	359.49	2.21337	2
54	1	2	153.5	54.6	134	85	23.17	224	128.8	19.9	23.69	21.12	1.23	4.5	1.58	2.34	4.66	47.3	3.38	238.97	1.28022	2
55	2	1	168.5	65.8	127	77	23.18	180.1	153.2	14.4	17.21	15.9	0.73	4.41	1.73	2.15	5.66	90.51	7.92	290.47	1.385	2
66	1	1	152.5	53.9	145	79	23.18	147.8	137.3	18.27	22.27	32.73	1.8	5.73	1.76	3.14	5.38	59.89	5.8	347.1	2.32659	2
57	2	1	163	61.6	132	70	23.18	175.1	156.6	18.09	23.64	102.07	2.84	5.36	1.47	2.71	5.55	75.32	5.69	301.03	1.80933	2
77	2	2	162.5	61.2	137	83	23.18	227.1	143.1	14.12	18.28	24.42	2.91	5.62	1.64	3.01	5.74	64.29	5.09	390.79	1.64942	2
75	1	1	154	55	140	80	23.19	123.3	118.6	11.05	23.43	14.89	1.15	7.19	2.25	3.81	5.43	67.26	5.46	243.95	4.28735	2
68	1	2	154	55	154	60	23.19	176.8	126.5	48.78	34.61	20.24	1.36	6.15	1.93	3.25	6.02	67.63	3.77	254.69	1.90593	2
72	2	2	172.5	69	142	80	23.19	127.8	141	17.54	23.14	20.29	1.39	4.5	1.55	2.33	6.99	77.02	4.32	309.46	3.11279	2
51	2	2	170.5	67.4	132	89	23.19	195.6	164.2	11.46	15.98	20.26	2.23	6.31	1.22	3.84	14.44	70.31	6.12	379.35	1.2308	2
59	2	1	164	62.4	121	79	23.2	164.6	149.3	19.97	24.65	25.66	1.21	4.59	1.78	2.37	5.12	75.64	3.73	377.74	1.9772	2
63	1	1	152	53.6	140	66	23.2	164.3	122.9	13.58	23.57	13.22	2.32	5.55	1.3	3.12	5.23	48.56	3.94	286.03	2.45252	2
67	2	2	160.5	59.8	128	73	23.21	205	157	24.89	27.79	30.66	0.91	4.05	1.43	1.95	6.43	62.49	4.9	217.52	1.82053	2
41	2	1	163	61.7	136	86	23.22	188.2	155	26.55	25.54	17.96	0.78	4.97	1.5	2.85	5.4	114.4	4.62	249.91	1.07982	2
69	1	1	150.5	52.6	106	64	23.22	174.8	137.8	13.11	23.83	13.03	0.87	6.05	2.54	3.05	6.02	66.23	6.12	256.99	2.59795	2
68	1	2	156	56.5	127	70	23.22	163	132.1	25.92	27.94	38.97	1.12	4.69	1.43	2.55	6	50.27	5.66	230.07	2.28944	2
72	2	2	174	70.3	126	71	23.22	138.8	143.7	20.58	19.05	25.4	1.15	2.75	1.06	1.26	4.93	84.76	5.6	413.82	2.17829	2
59	1	2	159	58.7	129	71	23.22	230.6	131.3	19.1	20.72	29.09	1.43	3.02	1.65	1.2	5.72	61.83	4.2	376.21	1.21301	2
64	1	1	152.5	54	162	60	23.22	240.9	134.7	10.82	17.44	17.59	1.56	4.61	1.59	2.44	5.5	47.37	4	224.8	1.40856	2
40	2	2	173	69.5	104	66	23.22	283	138.5	48.77	30.52	42.47	1.75	5.32	1.32	3.12	5.08	70.46	4.25	390.76	0.617706	2
72	1	1	149.5	51.9	132	64	23.22	193.8	132.1	12.89	20.07	29.9	1.92	3.8	1.24	1.94	5.12	54.68	4.2	212.73	2.07682	2
68	2	1	173	69.5	146	90	23.22	245.5	137.8	29.87	23.38	89.86	2.06	6.62	1.3	4.04	7.99	60.67	5.89	322.23	1.18491	2
58	2	1	169.5	66.7	160	109	23.22	197.7	158.5	19.84	20.25	39.27	3.3	6.48	1.52	3.7	6.21	80.78	5.21	369.21	1.33375	2
52	2	1	166	64	111	71	23.23	205.5	132.6	14.14	21.41	13.54	0.72	3.86	1.57	1.97	6.03	67.04	6.37	331.39	1.44073	2
67	2	1	176	72	132	79	23.24	150.6	133.9	0.55	19.15	16.58	0.89	4.84	1.32	2.87	5.5	88.91	9.04	431.8	11.4878	2
58	1	2	151	53	129	73	23.24	240.8	141.3	15.15	21.8	13.57	0.92	6.84	2.67	3.57	4.05	60.5	4.74	216.7	1.34903	2
59	1	2	144	48.2	122	74	23.24	245	122.3	24.84	21.44	21.17	1.09	5.32	1.35	2.99	5.36	53.79	7.16	476.02	1.03594	2
64	1	1	151	53	115	67	23.24	236.1	124.1	20.74	25.01	15.97	1.11	4.34	1.71	2.22	5.39	45.35	6.67	305.27	1.48865	2
71	1	2	151	53	165	75	23.24	223.7	136.7	21.49	26.53	21	1.24	4.33	1.85	1.92	5.35	54.71	4.3	272.08	1.8164	2
64	2	1	152	53.7	180	102	23.24	174.9	143.3	22.9	31.43	79.82	1.3	3.72	1.43	1.92	4.6	78.58	5.95	297.66	2.40335	2
65	1	2	141	46.2	133	70	23.24	471.6	137.6	31.9	34.21	71.94	1.54	6.01	1.62	3.4	6.7	54.5	5.23	354.1	0.834829	2
68	2	2	162	61	157	88	23.24	145.2	138.4	22.83	23.07	55.55	2.46	4.74	1.09	2.68	6.69	101.05	8.39	552.31	2.26119	2
73	2	1	168.5	66	151	79	23.25	133.5	164.1	42.56	61.06	25.38	0.78	5.38	2.29	2.76	10.82	78.98	5.96	290.44	5.11797	2
73	2	1	171	68	189	89	23.26	239.4	143.1	17.91	23.92	20.69	0.81	4.26	1.44	2.31	10.42	65.24	5.61	281.32	1.7235	2
51	2	1	171	68	93	60	23.26	232.1	157	17.26	19.74	24.92	1.09	4.14	1.11	2.33	4.99	70.3	6.36	338.03	1.04405	2
51	2	1	171.5	68.4	137	84	23.26	194.2	151.4	14.72	19.5	15.18	1.11	4.77	1.71	2.43	4.87	97.06	4.6	379.49	1.33476	2
64	2	2	171	68	86	60	23.26	176.8	155.2	22.07	23.77	17.87	1.55	4.31	1.56	2.32	5.99	89.52	5.51	320.58	1.83158	2
59	1	2	152.5	54.1	124	70	23.26	241.1	148.6	12.65	15.24	42.14	2.15	6.75	1.58	3.99	5.7	58.17	5.44	430.83	1.04856	2
35	1	1	159.5	59.2	90	60	23.27	300.6	116.4	11.67	17.58	8.23	0.84	5.63	2.15	2.84	4.79	62.38	4.56	324.9	0.599187	2
68	2	2	167.5	65.3	128	72	23.27	185.9	147.5	29.12	32.89	56.36	0.89	5.31	1.45	3.02	5.3	68.81	4.73	347.85	2.22945	2
73	2	1	167.5	65.3	116	60	23.27	174.1	120.9	31.5	31.8	14.23	1.03	3.93	1.25	2.13	4.83	66.7	4.04	398.43	2.37572	2
44	2	1	177	72.9	149	100	23.27	220	152	22.1	23.79	32.26	1.76	4.25	1.45	2.24	5.02	80.4	3.84	470.91	1.01211	2
55	2	1	169	66.5	97	63	23.28	203.9	151.3	27.04	21.46	27.9	1.43	4.62	1.22	2.57	5.29	79.98	4.74	299.43	1.1132	2
48	1	2	160	59.6	117	65	23.28	214.5	147.5	28.42	27.38	18.38	2.68	5.98	1.63	3.31	5.87	57.34	4.85	272.9	1.14931	2
51	1	1	150	52.4	139	89	23.29	258.9	132.8	17.84	18.4	30.08	1.11	4.05	1.42	2.16	6.72	84.63	6.78	620.38	0.858141	2
72	2	1	162.5	61.5	148	87	23.29	338.8	143.8	16.89	18.2	28.37	1.99	6.35	1.34	3.85	10.77	73.87	4.97	355.69	0.941121	2
61	1	1	154.5	55.6	147	75	23.29	234	139.1	23.14	20.85	16.75	2.74	3.3	0.89	1.72	5.35	66.1	6.94	309.48	1.1299	2
58	2	1	166	64.2	119	89	23.3	158.8	155.1	12.68	20.34	18	1.14	4.83	1.49	2.54	4.54	82.47	4.88	346.85	2.08626	2
57	2	1	166.5	64.6	123	69	23.3	131.2	150.1	16.7	18.94	19.39	2.47	5.31	1.33	2.87	5.03	71.55	5.31	412.86	2.01355	2
73	1	1	143.5	48	102	56	23.31	286.4	111.9	94.18	83.98	126.38	1.57	3.21	1.29	1.5	6.62	64.86	6.09	299.11	2.2057	2
79	1	2	155	56	141	60	23.31	128.4	141.8	22.88	24.96	30.58	2.13	4.12	1.13	2.26	5.36	84.62	6.44	388.73	3.21054	2
55	2	1	172	69	144	93	23.32	194.9	151.5	16.04	22.18	38.23	1.47	5.27	1.64	3.1	5.91	78.13	2.8	429.98	1.56282	2
69	1	2	159	59	158	78	23.34	195.2	136.6	75.08	68.21	54.43	1.52	5.2	2.22	2.62	5.82	57.23	3.41	406.61	2.78263	2
75	2	2	163	62	164	78	23.34	184.5	147.1	21.16	23.08	18.92	1.64	7.43	1.86	4.56	6.81	89.9	5.3	415.6	2.03959	2
50	1	1	165.6	64	128	78	23.34	222.3	133.9	11.5	16.2	14.2	1.82	6.04	1.91	3.22	4.84	62.88	5.15	310.28	1.07448	2
75	2	1	148	51.2	138	86	23.37	266.9	144	16.55	26.72	10.04	1.04	5.18	1.57	2.94	5.13	62.33	3.92	282.83	1.84565	2
57	1	1	161	60.6	139	66	23.38	138	122	18.77	31.37	10.42	0.93	4.42	1.74	2.28	4.78	54.62	4.67	255.97	2.99074	2
58	1	1	157.5	58	117	69	23.38	130.9	131.3	15.92	27.93	26.2	0.97	3.95	1.69	1.94	4.84	63.25	4.5	262.33	3.10161	2
46	2	2	168	66	129	75	23.38	189.7	149.3	24.56	23.55	16.64	1.46	4.05	1.78	1.92	4.58	84.89	4.62	417.46	1.1523	2
55	1	1	154.5	55.8	144	92	23.38	351	136.6	11.51	15.38	13.16	1.52	5.05	1.53	2.75	4.68	51.07	5.43	314.11	0.710353	2
71	2	1	158	58.4	131	71	23.39	176.2	133.8	11.98	16.71	16.74	0.87	3.5	1.4	1.74	4.69	60.95	3.8	409.42	1.94536	2
73	2	2	161.5	61	150	88	23.39	197.4	149.9	13.16	22.91	24.14	1.26	5.84	2.46	2.79	6.53	62.91	3.68	251.71	2.33546	2
57	2	2	173	70	118	71	23.39	168.5	154.2	23.98	21.62	69.03	1.28	5.56	1.92	2.9	5.35	87.67	5.6	451.86	1.4935	2
61	2	1	173	70	127	86	23.39	195	137.6	21.8	29.44	29.79	1.59	3.63	0.97	2.02	6.18	83.5	6.07	304.89	1.97244	2
71	2	2	167	65.3	153	84	23.41	148.1	149.7	18.5	18.39	32.6	0.88	3.51	1.09	1.89	6.65	93.35	6.75	352.3	2.04974	2
63	1	2	163	62.2	150	88	23.41	208	129.1	13.6	15.52	21.26	1.41	6.2	1.61	3.7	9.74	53.55	4.09	267.37	1.27468	2
66	2	1	156	57	139	60	23.42	257	146.2	17.48	21.45	27.75	1.02	5.36	1.47	3.15	5.79	65.43	6.46	281.89	1.31755	2
73	1	1	149	52	115	64	23.42	202.5	129.5	16.37	24.48	15.01	1.03	6.2	2.01	3.5	6.23	66.89	3.39	300.6	2.18115	2
65	2	1	164	63	131	75	23.42	223	151.7	61.23	47.37	63.96	1.41	4.95	1.4	2.92	5.1	83.21	5.77	380	1.76453	2
53	2	2	163.5	62.6	114	77	23.42	261	143.8	17.14	21.95	38.69	3.42	4.15	1.13	2.12	5.36	74.46	5.09	459.48	1.07663	2
69	2	2	170	67.7	110	62	23.43	171.3	148.7	19.09	21.29	30.05	0.84	5.13	1.65	2.74	6.02	80.31	6.3	382.29	1.96275	2
76	2	1	162	61.5	144	82	23.43	132.5	124.6	7.38	17.28	16.14	1.13	4.79	1.62	2.49	6.39	94.39	5.81	518.54	3.64849	2
53	2	1	160	60	128	87	23.44	189.1	148.8	61.48	43.89	26.8	0.88	5.39	2.33	2.55	6.03	74.36	8.02	243.25	1.56886	2
57	1	1	160	60	142	94	23.44	436.7	132.4	13.41	18.43	21.4	0.98	5.03	1.71	2.57	5.41	44.92	5.45	327.41	0.656905	2
50	1	1	157.5	58.2	124	71	23.46	229.5	140.3	25.91	25.44	40.7	0.98	4.93	2.12	2.43	5.35	56.18	6.84	312.56	1.08886	2
56	2	1	172	69.4	124	77	23.46	188.6	153.3	8.51	11.55	20.34	1.26	5.89	1.42	3.47	8.87	70.21	7.11	273.7	1.17561	2
70	2	1	162.5	62	168	92	23.48	197.6	152.1	12.82	14.73	22.69	1.34	4.63	1.53	2.51	5.81	91.4	6.59	316	1.45737	2
57	1	2	162.5	62	127	80	23.48	208.8	132.1	21.48	34.98	47.51	10.33	5.39	0.89	2.32	9.46	89.62	9.03	622.1	2.06038	2
57	2	1	172	69.5	115	73	23.49	136	144.1	26.92	22.46	18.22	0.88	5.37	1.64	2.98	4.45	65.49	4.99	257.29	1.8143	2
73	1	2	142.5	47.7	181	64	23.49	302	126	12.81	19.28	30.52	1.66	6.96	1.9	4	4.85	53.3	6.61	353.55	1.30211	2
52	2	2	170.5	68.3	132	87	23.49	246.5	150	15.85	19.62	33.79	2.07	4.59	1.29	2.55	4.74	102.06	6.36	277	1.03961	2
70	1	2	156	57.2	144	78	23.5	148.7	123.9	10.83	20.38	11.89	1.26	6.73	1.76	4.06	5.81	64.48	5.65	265.38	2.91526	2
50	1	2	156	57.2	122	73	23.5	197.8	133	29.62	26.07	67.99	2.06	4.22	1.5	2.15	4.97	59.63	6.64	286.36	1.21086	2
69	2	2	159.5	59.8	153	81	23.51	185.1	142.1	23.86	26.17	18.81	1.24	4.36	1.7	2.26	6.05	89.48	8.77	466.81	1.99715	2
69	1	2	153.5	55.4	140	86	23.51	223.7	137.2	11.19	16.57	16.71	2.83	4.24	0.98	2.43	5.89	60.59	5.75	283.97	1.52788	2
47	2	2	183.5	79.2	120	73	23.52	183.3	143.3	25.65	33.16	20.03	1.63	3.6	1.08	1.98	5.26	70.32	7.73	437.61	1.67883	2
60	2	1	161	61	123	83	23.53	205.5	149.4	14.86	18.46	14.31	0.74	3.65	1.56	1.6	5.79	73.75	7.07	252.12	1.39818	2
43	2	2	181.5	77.5	110	77	23.53	272.4	154.6	29.64	23.3	37.06	1.45	4.97	1.35	2.77	5	64.75	3.38	388.38	0.675582	2
74	1	2	156	57.3	150	100	23.55	141.2	148.4	14.2	23.95	23.31	0.87	4.3	1.77	2.04	5	88.99	8.68	379.75	3.33088	2
79	1	2	155	56.6	139	60	23.56	149.2	122.7	15.48	21.1	17.55	0.98	3.89	2.35	1.48	7.71	55.48	4.36	268.55	2.83959	2
66	1	1	150	53	115	67	23.56	144.3	119.6	19.28	26.29	10.22	1.27	5.35	2.38	2.59	5.41	43.95	5.9	180.76	2.73851	2
52	2	1	163	62.6	151	91	23.56	283	145.1	14	19.02	23.7	2	6.71	2.54	3.5	5.31	64.68	4.39	298.11	0.934036	2
57	1	1	155.5	57	121	71	23.57	245.1	136.4	11.23	16.81	13.87	0.93	4.78	1.84	2.35	5.63	50.18	5.89	319.64	1.16657	2
46	1	1	166	65	131	86	23.59	179.5	124.3	32.92	23.95	40.63	0.67	5.5	1.87	2.83	4.98	53.36	4.36	278.91	1.06972	2
61	2	1	173.5	71	140	84	23.59	164.8	145.8	16.62	19.23	24.67	1.11	5.92	1.97	3.15	5.48	58.87	7.95	271.99	1.74597	2
54	2	2	171	69	120	82	23.6	153	153.7	16.34	16.43	18.23	0.88	5.02	1.87	2.54	5.16	80.1	5.74	414.73	1.43454	2
48	2	1	167.5	66.2	105	65	23.6	218.7	156	30.28	25.39	21.74	1.13	5.42	1.76	3.06	4.93	77.39	4.59	420.62	1.01269	2
42	2	2	175.5	72.7	137	85	23.6	216.9	145.4	36.3	23.84	35.8	1.61	5.31	1.67	3.01	5.12	60.2	4.32	371.18	0.766201	2
70	1	2	158.5	59.3	137	62	23.6	246.9	135	21.06	26.01	20.29	2.04	3.86	1.25	2.08	5.69	51.79	4.47	273.96	1.6069	2
59	2	1	154	56	125	77	23.61	214.6	148.8	19.16	23.92	61.2	1.18	4.24	1.53	2.08	4.55	68.87	5.9	296.08	1.5024	2
56	1	1	166	65.1	126	79	23.62	211.4	126.8	19.54	24.05	20.33	1.3	3.54	1.52	1.53	4.57	59.53	5.26	351.49	1.44124	2
73	1	2	149.5	52.8	164	82	23.62	207.9	124.2	12.13	17.64	17.06	1.54	5.34	1.78	2.95	4.97	47.72	7.15	264.28	1.77843	2
70	2	2	174	71.5	114	65	23.62	148.8	170.3	12.72	15.4	17.59	2.75	5.95	1.51	3.48	8.74	80.25	6.31	417.95	2.03129	2
50	2	2	169.5	67.9	108	73	23.63	251.2	147.5	32.08	20.73	27.38	2.16	5.25	1.51	3	5.43	73.54	4.92	412.7	0.728505	2
60	1	2	164.5	64	137	85	23.65	279.2	127.5	21.91	24.77	55.49	0.73	5.33	1.95	2.87	5.14	53.85	6.36	313.36	1.13721	2
69	2	1	164.5	64	149	74	23.65	153.3	148.1	31.61	39.35	35.05	0.8	4.47	1.42	2.36	5.23	98.3	4.59	324.22	3.15021	2
63	2	1	166	65.2	116	70	23.66	283.3	148.2	17.15	25.58	35.01	1.65	6.68	1.69	3.94	5.38	81.1	7.05	380.2	1.37361	2
55	2	1	167	66	113	67	23.67	194	158	15.18	18.52	18.26	0.72	3.5	1.5	1.69	4.78	69.42	6.85	295.98	1.34762	2
55	2	2	160	60.6	119	77	23.67	275.9	143.8	18.92	22.1	154.27	2.05	6.78	1.81	4.19	6.43	63.09	4.82	366.89	1.01284	2
56	2	2	178	75	137	89	23.67	162.5	149.9	15.87	20.04	17.28	3.52	6.92	1.72	3.93	5.13	82.64	6	310.74	1.73358	2
49	2	2	169	67.6	136	78	23.67	200.5	158.7	72.77	35.09	40.39	3.9	6.47	1.33	3.8	5.48	79.4	4.71	429.17	1.00528	2
77	1	2	156.5	58	135	73	23.68	143.6	134.2	19.14	22.85	23.46	2.14	4.05	1.38	2.13	10.89	54.12	6.51	248.81	2.8006	2
61	1	2	156.5	58	170	88	23.68	236.9	147	19.04	20.1	34.32	2.17	6.92	1.68	4.09	7.68	66.1	5.06	394.12	1.18612	2
47	2	1	161.5	61.8	126	73	23.69	177.3	151.2	17.24	23.27	20.09	1.39	5.3	1.94	2.84	3.67	70.2	4	444.59	1.48565	2
58	2	2	162.5	62.6	109	68	23.71	175.6	169.6	30.11	26.5	54.71	1.56	5.37	1.69	2.99	4.13	82.8	3.77	311.12	1.59512	2
70	1	2	163.5	63.4	136	76	23.72	174.9	126.1	12.26	17.02	13.81	0.59	4.8	2.07	2.39	5.94	60.25	3.63	227.91	1.94546	2
50	2	2	164	63.8	137	86	23.72	174.5	151.8	27.25	22.49	22.63	0.63	3.06	1.16	1.6	5.13	66.8	4.44	310.7	1.23447	2
48	2	1	163.5	63.4	132	82	23.72	166.8	158.1	29.36	32.48	17.17	1.23	4.18	1.57	2.12	4.89	78.97	8.24	343.35	1.72498	2
60	2	2	159	60	117	69	23.73	158.5	138.5	15.43	23.76	14.51	0.92	6.19	1.98	3.44	5.34	89.08	6.25	265.5	2.28974	2
46	1	1	159	60	116	74	23.73	195.5	135.3	9.59	15.83	12.2	1.06	4.44	1.6	2.08	5.71	56.95	5.57	330.22	1.20277	2
58	1	2	157	58.5	118	64	23.73	234.7	131.5	15.71	18.32	24.2	1.51	5.86	1.78	3.23	10.46	55.92	3.84	203.78	1.14223	2
40	2	1	170	68.6	140	89	23.74	147.8	147.5	23.53	22.05	33.82	0.77	5.72	1.39	3.53	4.66	92.63	5.87	371.83	1.23022	2
71	2	1	168.5	67.4	133	78	23.74	178.3	147.1	21.17	22.59	18.39	1.2	4.27	1.27	2.35	7.68	76.85	5.81	259.16	1.95507	2
67	2	2	167.5	66.6	129	89	23.74	175.7	146.3	16.93	26.98	26.59	1.23	4.95	1.63	2.68	5.81	89.28	8.45	423.67	2.50044	2
72	2	1	166.5	65.8	135	86	23.74	198	137.9	20.09	23.64	17.56	1.28	4.39	1.31	2.32	5.78	76.66	4.88	375.64	1.91789	2
60	2	2	168	67	109	66	23.74	193.1	133.1	19.17	30.31	11.17	1.6	3.37	1.44	1.5	5.04	53.88	3.61	387.58	2.15102	2
57	2	2	175	72.7	133	95	23.74	197.5	154.4	26.99	21.35	25.77	1.74	5.47	1.63	3.03	4.57	87.47	6.48	345.43	1.18605	2
48	2	2	168	67	129	88	23.74	263	146.7	57.68	36.51	147.34	1.76	5.11	1.4	2.94	4.72	71.97	4.92	362.64	0.877374	2
57	1	2	148	52	149	88	23.74	217.4	145.5	35.15	14.18	54.75	2.39	5.5	1.57	3.09	7.38	45.81	5.98	261.05	0.627089	2
39	2	1	160.5	61.2	118	78	23.76	173.7	151.2	43.15	22.77	25.59	0.78	3.85	1.66	1.81	9.44	66.69	6.85	279.81	0.778283	2
67	2	2	176	73.6	113	60	23.76	197.4	119.2	11.96	10.11	23.75	1.09	4.07	1.4	2.21	5.27	67.46	3.74	267.3	0.992232	2
72	2	2	164.5	64.3	134	69	23.76	178.6	138.8	22.25	27.45	32.76	1.46	4.75	1.21	2.74	5.39	72.78	4.2	394.03	2.346	2
60	2	2	167.5	66.7	155	97	23.77	352.1	140.6	17.27	29.54	141.9	6.22	5.03	1.34	2.52	5.11	88.58	5.16	352.68	1.21129	2
60	1	1	150	53.5	124	85	23.78	147.6	127.5	12.78	20.73	19.69	1.17	7.58	2.78	4.04	4.53	58.08	6.02	387.04	2.35721	2
53	2	1	160	60.9	108	76	23.79	200.2	151.1	12.74	14	15.83	0.87	4	1.28	2.1	5.98	70.05	6.91	277.02	1.03838	2
59	2	2	163.5	63.6	120	72	23.79	225.6	133.8	22.44	26.84	48.24	1.16	6.49	2.15	3.66	5.93	63.51	6.78	335.73	1.48178	2
33	2	1	172.5	70.8	116	72	23.79	150.5	161.9	29.45	20.44	20.06	1.23	4.43	1.21	2.41	5.07	72.89	6.38	503.99	0.825878	2
59	1	2	151.5	54.6	132	87	23.79	202.5	126.8	20.93	24.67	27.95	2.9	5.45	1.78	2.73	5.4	57.7	3.43	228.01	1.57113	2
79	2	1	168	67.2	130	64	23.81	180.1	136	22.82	29.18	18.49	0.62	3.84	2.1	1.5	5.47	80.02	4.37	268.14	2.67942	2
53	1	1	162	62.5	137	89	23.81	196.4	153.9	16.16	20.53	17.72	0.92	6.34	1.8	3.69	4.76	63.02	5.44	258.61	1.37817	2
66	1	2	152	55	131	73	23.81	206.7	129.4	10	24.62	17.75	2.16	4.59	1.3	2.43	5.63	52.31	6.16	337.37	2.48594	2
51	2	1	169	68	127	84	23.81	169.9	142.6	13.68	21.3	58.66	2.67	5.09	1.45	2.63	6.21	77.46	6.07	468.5	1.72868	2
49	1	2	162	62.5	118	84	23.81	234.8	142.9	30.52	24.53	39.82	2.92	4.89	1.35	2.75	5.32	61.47	5.55	384.94	0.926623	2
66	1	2	145.5	50.4	141	77	23.81	193.6	136.5	29.54	19.03	54.03	3.46	6.72	1.57	3.8	7.53	70.17	6.53	403.17	1.19364	2
74	1	2	160	61	135	75	23.83	232.6	131.4	13.96	22.07	19.81	0.92	5.77	2.37	2.94	5.27	63.15	4.47	442.44	1.87924	2
65	2	1	163.5	63.7	187	98	23.83	164.6	137.4	8.69	23.94	20.16	1.12	5.05	1.92	2.52	5.16	99.34	5.33	367.25	3.20699	2
68	1	2	156	58	123	60	23.83	177.8	145.4	12.95	16.82	13.21	1.62	4.32	1.69	1.95	7.28	48.41	5.78	202.51	1.78759	2
59	2	2	163.5	63.7	150	95	23.83	217.6	147	29.68	29.01	26.74	1.66	4.65	1.35	2.44	4.59	77.36	5.08	332.69	1.44381	2
50	1	1	150.5	54	133	77	23.84	186.5	133.6	14.35	21.03	10.73	0.52	6.99	2.51	3.62	4.76	45.8	4.92	321.22	1.48835	2
51	2	2	171	69.7	124	85	23.84	196	121	38.99	29.65	59.29	0.97	3.47	1.22	1.83	5.83	60.42	4.51	368.39	1.23556	2
52	2	1	167	66.5	130	83	23.84	158.1	142.4	14.9	17.64	19.73	1.04	4.87	1.51	2.82	12.77	74	4.08	445.34	1.50306	2
72	2	2	174.5	72.6	101	68	23.84	117.6	148.1	33.59	25	16.55	1.1	3.67	1.27	1.93	5.81	93.87	5.47	369.61	2.64095	2
68	2	1	154.5	56.9	130	72	23.84	156.9	152.3	25.2	22.59	12.28	1.21	5.6	1.54	3.27	4.9	88.93	6.17	315.87	1.9503	2
50	2	2	170	68.9	139	81	23.84	223	158.5	30.89	25.27	38.21	1.57	5.1	1.31	2.86	6.31	64.62	4.26	166.59	1.01944	2
56	2	2	162	62.6	138	84	23.85	236.2	140.7	15.43	13.14	85.38	1.09	4.57	1.33	2.55	9.58	56.59	6.95	312.77	0.793086	2
59	2	2	172	70.6	134	89	23.86	206.4	152.4	13.83	17.79	23.09	1.51	4.87	1.77	2.61	7.45	64.7	10.03	286.26	1.36744	2
54	1	2	152.5	55.5	125	75	23.86	178.7	125.4	27.41	24.53	18.52	1.65	4.42	1.98	2.12	5.75	47.46	4.69	294.98	1.41583	2
60	2	1	171	69.8	119	80	23.87	162.4	147.9	21.57	24.31	13.94	1.07	6.66	1.95	3.85	5.34	74.21	5.39	320.18	1.93386	2
47	2	1	164.5	64.6	127	82	23.87	173.7	149.1	27.14	31.14	32.02	1.75	5.81	1.77	3.1	5.18	66.86	5.14	324.64	1.61738	2
42	2	2	158	59.6	114	75	23.87	235.4	157	19.56	17.58	27.15	2.13	5.59	1.15	3.53	12.62	64.13	5	303.43	0.709214	2
71	1	2	149	53	136	71	23.87	226.5	135.7	10.84	17.39	22.21	5.82	6.94	1.48	3.54	8.93	41.91	6.63	375.4	1.65567	2
54	2	1	165	65	107	68	23.88	258.4	150.1	18.22	16.66	18.67	0.63	4.31	1.53	2.33	4.56	61.99	6.51	267.36	0.815647	2
74	1	1	154.5	57	160	72	23.88	138.5	122	14.56	21.91	13.23	0.63	3.63	2.31	1.2	7.37	58.93	6.56	180.82	3.06792	2
64	1	1	142.5	48.5	120	67	23.88	300.3	109.7	13.92	26.58	15.76	0.9	4.91	1.52	2.64	5.34	51.35	6	232.01	1.51831	2
70	2	2	165	65	148	87	23.88	155.2	146.5	17.09	21.51	33.3	1.16	5.06	1.75	2.69	4.94	82.29	5.16	370.3	2.3468	2
68	2	2	167.5	67	126	69	23.88	214.6	146	13.66	18.15	12.31	1.33	6.34	1.68	3.74	4.74	69.27	2.36	365.8	1.55607	2
69	2	1	161.5	62.3	137	70	23.89	123.2	152.2	12.01	24.67	28.75	0.8	2.89	1.41	1.28	5.18	81.14	5.88	407.86	3.98691	2
58	2	1	176	74	123	71	23.89	201	139.9	18.15	32.44	13.69	0.84	4.21	1.5	2.21	5.19	68.16	4.24	336.07	2.19722	2
40	2	1	178	75.7	121	70	23.89	224.9	143.5	16.48	19.37	57.24	1.01	4.17	1.55	1.97	5.37	76.5	6.67	547.76	0.848636	2
58	2	2	171.5	70.3	139	85	23.9	217.6	153.9	20.79	25.02	25.09	1.06	3.98	1.28	2.17	5.5	72.98	5.66	343.81	1.46261	2
81	1	2	151	54.5	155	62	23.9	115	103.4	21.29	19.67	22.12	1.06	2.2	1.05	0.93	6.51	84.02	10.16	498.96	3.00264	2
61	2	2	171	69.9	139	81	23.9	187.3	145.1	20.53	14.7	49.56	2.25	5.01	1.24	2.91	11.46	75.38	3.91	348.06	1.05661	2
55	2	2	163	63.5	143	99	23.9	222.9	161.2	33.1	36.16	40.97	2.85	5.96	1.11	3.45	6.21	80.53	6.42	343.77	1.55084	2
77	1	2	160	61.2	128	62	23.91	184.3	138.5	41.66	26.79	23.41	0.74	2.31	1.3	0.93	8.28	57.39	4.04	325.17	1.73412	2
80	2	2	164.5	64.7	144	70	23.91	206.7	145.4	17.35	22.86	22.78	0.93	5.86	2.07	3.22	7.54	72.56	6.82	405.53	2.12411	2
73	2	2	165.5	65.5	106	60	23.91	188.8	142.2	23.16	29.48	28.13	1.18	4.86	1.84	2.55	5.2	61.67	5.45	361.08	2.36853	2
54	1	1	151.5	54.9	104	68	23.92	192	137.9	19.3	22.39	23.96	2.41	5.1	1.26	2.86	6	66.05	4.12	325.65	1.4334	2
56	2	1	169	68.4	127	85	23.95	121	135	25.65	23.97	10.57	0.87	4.11	1.38	2.21	5.31	64.58	5.06	334.95	2.19042	2
63	2	2	164.5	64.8	126	87	23.95	206.2	164.2	27.06	22.83	112.68	1.7	5.82	1.88	3.14	5.49	77.85	5.98	425.83	1.34089	2
63	2	2	175.5	73.8	124	71	23.96	275.3	133.5	22.77	20.22	41.94	1.96	5.85	1.33	3.5	4.94	53.29	4.32	283.93	0.969692	2
59	2	1	162	62.9	118	68	23.97	199.7	153.6	27.93	37.02	27.56	1.19	6.43	1.44	3.9	4.79	65.82	8.97	269.18	2.06955	2
54	2	1	162.5	63.3	114	67	23.97	231.6	157	15.05	17.1	25.46	1.52	4.79	1.33	2.7	12.42	72.92	5.8	292.03	1.02774	2
48	2	2	162	62.9	118	84	23.97	172.4	142.9	77.28	47.28	60.78	1.72	5.15	1.31	3.03	4.83	110.4	6.32	494.99	1.49743	2
54	1	1	152	55.4	122	73	23.98	180.8	118.6	12.87	18.62	10.17	1.04	4.02	2.06	1.78	5.58	45.4	6.51	232.08	1.55019	2
45	1	2	159.5	61	115	72	23.98	317.8	139.8	8.81	17.63	18.77	1.15	5.55	1.75	2.91	5.12	73.03	3.2	229.9	0.841052	2
83	1	1	152	55.4	138	60	23.98	229.1	131.1	18.81	22.74	14.72	1.39	4.56	1.41	2.36	7.51	67.54	5.75	245.37	1.89954	2
56	1	2	149.5	53.6	154	88	23.98	192.2	128.2	16.15	19.29	30.61	2.14	6.04	1.48	3.36	5.73	37.68	6.62	298.3	1.39856	2
53	2	1	165	65.3	106	66	23.99	308.3	143.5	17.5	18.67	20.93	0.98	4.76	1.2	2.91	4.6	73.77	7.27	265.64	0.767234	2
76	2	1	152.5	55.8	119	66	23.99	249.1	151.4	22.01	29.09	29.57	1.4	4.51	1.88	2.24	4.97	69.03	6.47	299.63	1.89179	2

## Sheet: L-NCP
Gender:Female=1, Male=2 NAFLD: Absent=1, Present=2 Carotid plaque: Absent=1, Present=2
Age	Gender	NAFLD	Height	Weight	SBP	DBP	BMI	PLT	HB	ALT	AST	GGT	TG	TC	HDL	LDL	FBG	CRE	BUN	UA	FIB-4	Carotid plaque
37	2	1	170.5	46.2	139	88	15.89	220.2	145.3	12.1	18.27	27.18	0.74	3.46	1.39	1.65	4.53	62.53	6.48	385.89	0.882532	1
44	1	1	156	38.9	123	79	15.98	149.6	140.3	18.67	27.95	8.24	0.7	5.12	2.24	2.48	4.82	52.77	2.12	192.66	1.90253	1
51	1	1	160.5	41.7	112	69	16.19	201.8	131.9	22.82	21.07	27.19	0.93	5.09	2.33	2.24	4.51	63.45	5.17	290.17	1.11469	1
33	1	1	160	41.6	112	62	16.25	168.7	123.6	9.75	15.75	11.62	0.75	4.89	1.87	2.55	4.82	66.95	3.81	209.35	0.986682	1
59	2	1	161	42.7	118	85	16.47	194.1	158.3	26.01	28.13	39.34	1.61	4.74	2.04	2.09	5.44	80.84	4.32	435.88	1.67659	1
53	1	1	151	38	111	72	16.67	216.2	131.8	13.05	23.1	13.05	1.38	7.24	2.42	4.06	5.49	51.16	3.1	193.86	1.56757	1
62	1	1	156	40.7	98	60	16.72	146.7	117.2	18.49	31.48	14.44	0.56	5.02	3	1.77	4.66	55.46	4.02	187.63	3.09405	1
67	1	1	156.5	41.2	133	78	16.82	208	133	7.01	19.35	15.03	1.05	3.88	1.72	1.9	5.04	54.36	4.46	184.62	2.35415	1
31	1	1	167	47.5	108	61	17.03	401.2	129.2	11.4	16.9	11.91	1.21	7.36	2.02	4.39	5.22	59.92	3.43	218.5	0.386754	1
41	2	1	170	49.5	117	70	17.13	212	123.2	25.53	25.76	18.42	1.2	4.25	1.71	2.12	4.77	66.75	4.32	361.4	0.985981	1
24	2	1	177.5	54.2	116	74	17.2	231.6	164.7	39.02	31.01	43.72	0.73	2.61	1.48	1.03	5.87	50.65	3.52	517	0.514435	1
35	1	1	151	39.7	90	60	17.41	158.7	120.3	11.15	22.23	11.27	0.75	3.75	1.51	1.92	4.62	47.05	4.98	263.26	1.46823	1
68	1	1	156.5	42.7	142	60	17.43	208.9	122.5	16.52	28.78	13.15	1.06	5.8	2.48	2.7	4.9	53.53	6.67	168.62	2.30492	1
56	1	1	157	43	127	78	17.44	149.6	127.3	17.61	25.37	20.95	0.86	5.58	2.78	2.56	5.12	54.15	4.43	261.36	2.26307	1
59	2	1	161	46	132	80	17.75	171.1	138.5	14.15	24.1	28.94	0.63	5.4	3.41	1.99	5.18	80.02	5.25	322.52	2.20923	1
32	1	1	151.5	40.8	105	66	17.78	232.5	119.1	5.03	16.17	7.1	0.49	3.4	1.5	1.52	5.08	50.52	3.92	287.3	0.992323	1
27	2	1	174.4	54.2	111	60	17.82	204.9	149.4	21.38	30.24	19.09	0.93	5.31	2.38	2.55	4.59	68.52	6.77	287.02	0.861787	1
45	2	1	166	49.6	100	69	18	213.2	154.8	27.27	19.56	36.82	0.77	4.75	1.68	2.71	4.59	72.35	6.36	297.38	0.790591	1
66	1	1	146	38.4	137	75	18.01	202.9	133.4	10.89	23.24	31.48	2.12	5.23	1.42	3.01	5.29	65.94	5.58	306.47	2.29078	1
71	2	1	153.5	42.6	117	63	18.08	195.6	139.3	13.11	23.34	24.98	0.56	5.05	2.24	2.54	5.44	73.2	6.62	333.41	2.33986	1
49	1	1	156.2	44.4	92	55	18.2	163.6	136.9	18.38	20.29	36.96	2.31	5.94	1.58	3.67	6.9	50.85	6.84	256.02	1.4175	1
29	1	1	163	48.4	120	69	18.22	140.6	139.9	9.74	13.24	13.74	0.61	3.14	1.53	1.29	5.15	52.76	4.64	273.56	0.875026	1
39	1	1	161.5	47.6	118	69	18.25	170.8	134.2	10.21	17.02	14.23	1.23	5.18	1.88	2.59	4.64	61.95	5.8	381.48	1.21625	1
47	2	1	167	51	127	76	18.29	213.4	139.8	23.79	22.42	13.61	0.77	4.77	1.56	2.47	6.94	67.18	3.74	306.45	1.01238	1
52	1	1	159.5	46.6	127	78	18.32	175.7	134.1	15.73	23.93	44.77	1.1	4.46	2.34	1.95	5.05	52.57	4.32	237.42	1.78571	1
54	1	1	168	52	114	74	18.42	121.7	137.2	21.04	26.05	14.08	0.92	3.63	1.62	1.45	5.05	62.21	3.04	308.53	2.51993	1
32	1	1	159	46.7	100	63	18.47	347.7	131.3	9.27	17.43	10.92	0.94	6.18	1.8	3.4	4.1	57.05	4.71	274.3	0.526869	1
27	2	1	166.5	51.3	125	79	18.5	208.7	147.7	10.91	19.43	14.54	0.8	4.71	1.69	2.38	5.18	72.01	7.84	287.89	0.76103	1
35	1	1	164	50	105	61	18.59	194.1	134.5	9.68	16.56	9.79	0.77	4.82	2.06	2.25	5.12	48.96	3.7	219.84	0.959766	1
52	2	1	164	50	107	72	18.59	230.3	143.3	18.77	21.89	21.25	1.67	4.52	1.31	2.4	5.17	67.78	5.37	239.61	1.14084	1
51	1	1	153	43.6	117	62	18.63	213.1	131.9	146.01	98.03	112.83	0.73	4	2.24	1.65	5.06	41.44	2.81	228.71	1.94158	1
50	2	1	169	53.3	101	60	18.66	337.3	146.8	13.12	21.37	18.82	0.77	3.66	1.62	1.81	6.25	72.84	7.12	312.84	0.874563	1
40	1	1	155.5	45.2	110	64	18.69	204.8	138.8	18.55	24.5	19.04	1.68	6.07	2.6	3.17	5.17	58.07	3.51	261.36	1.11103	1
32	1	1	148	41	94	60	18.72	206.7	135.9	13.46	25.26	15.41	1.15	4.6	2.06	2.19	4.97	60.93	2.18	286.64	1.06591	1
24	1	1	165	51	113	80	18.73	148.3	139.1	10.58	14.6	10.6	0.5	3.32	1.92	1.25	5	58.68	2.74	326.02	0.726407	1
44	1	1	165	51	97	60	18.73	215.6	125.3	22.55	23.5	12.51	1.07	5.82	2.09	3.09	4.5	64.76	5.32	310.16	1.00995	1
48	2	1	169	53.6	109	76	18.77	157.4	151.4	19.57	23.47	14.08	1.23	4.39	1.72	2.04	5.28	68.5	3.99	411.06	1.61791	1
52	2	1	164	50.5	118	76	18.78	209.9	140.3	14.6	30.81	16.14	0.96	4.29	1.63	2.09	4.78	67.61	3.68	383	1.99759	1
36	1	1	165	51.3	112	79	18.84	216.4	144.1	18.62	19.25	19.52	1.45	4.6	1.32	2.7	4.88	40.03	4.39	248.72	0.742141	1
45	1	1	164.5	51	110	65	18.85	180.4	105.9	9.29	13.84	11.49	0.72	3.37	1.3	1.62	5.08	50.06	2.94	219.45	1.13267	1
67	2	1	172	55.8	131	81	18.86	233.3	139.5	9.17	18.48	13.39	1.69	5.86	2.11	3.06	5.69	91.35	5.24	409.74	1.75258	1
48	2	1	175	57.9	123	73	18.91	181.7	148.6	14.39	22.23	12.83	0.77	3.96	1.61	1.87	5.66	75.68	3.94	362.24	1.54809	1
53	2	1	164	51	99	55	18.96	125.4	141.5	29.47	45.81	46.35	1.27	2.85	0.83	1.62	6.2	62.95	5.69	316.85	3.56655	1
53	1	1	159	48	125	73	18.99	151.2	131.5	7.1	15.72	13.3	0.56	3.99	2.21	1.67	5.21	52.42	7.27	229.45	2.06799	1
70	1	1	144.5	39.7	151	67	19.01	177.4	115.6	22.07	29.97	23.57	0.88	4.62	2.3	1.86	5.23	56.18	4.21	268.14	2.51727	1
46	1	1	168.5	54	121	69	19.02	245.8	132	12.68	18.07	18.87	0.64	4.63	1.82	2.19	4.12	61.26	4.76	287.85	0.949674	1
45	1	1	160.5	49	118	80	19.02	159.2	122.4	16.3	19.81	19.19	1.04	5.72	2.1	3	4.72	57.53	6.99	439.03	1.38695	1
49	1	1	162.5	50.3	127	79	19.05	210.7	133.4	22.88	25.25	15.78	0.63	3.7	1.84	1.49	4.91	65.09	6.39	252.72	1.22762	1
38	1	1	164.5	51.7	105	62	19.11	93.5	127.6	21.46	21.59	11.81	0.72	4.08	1.66	1.94	4.93	63.83	5.3	148.81	1.89413	1
51	1	1	158.5	48	121	76	19.11	205.9	130.5	17.42	19.62	11.32	0.82	3.78	2.07	1.52	4.7	62.31	5.49	301.41	1.16436	1
38	1	1	155	45.9	103	64	19.11	272.7	128.7	10.05	15.32	15.47	1.2	5.23	1.29	3.02	5.03	45.07	3.88	287.48	0.673402	1
57	1	1	159	48.3	113	64	19.11	174.9	137.3	15.97	17.23	19.47	2.09	5.1	1.64	2.79	7.32	63.84	5.09	357.29	1.40513	1
62	1	1	158.5	48.1	123	61	19.15	92.8	115.2	12.02	20.21	14.94	1.49	4.91	1.24	2.81	4.19	53.08	4.44	311.59	3.89455	1
68	2	1	165	52.2	120	79	19.17	272.1	150.1	11.4	21.9	19.09	0.82	5.13	1.65	2.97	5.56	95.69	7.87	486.23	1.62096	1
48	2	1	175	58.8	96	60	19.2	132.2	146.3	14.4	21.04	35.98	0.79	4.82	1.42	2.6	4.71	51.04	3.97	466.23	2.01314	1
68	1	1	163	51	170	91	19.2	179.5	129.3	14.93	23.89	9.77	1.35	5.19	1.81	2.76	5.74	41.3	3.65	192.83	2.34224	1
59	1	1	159.5	48.9	112	71	19.22	189.6	126.2	16	22.06	10.96	1.11	4.06	1.6	2.12	5.6	59.01	2.07	285.74	1.71617	1
34	2	1	185	65.8	124	82	19.23	155.3	156.9	16.22	19.88	14.26	0.86	3.88	1.52	2	4.98	76.39	3.91	397.98	1.08068	1
48	1	1	159	48.7	102	60	19.26	156.4	138.2	21.38	23.44	13.21	0.82	5.25	2.05	2.48	5.08	48.3	6.24	277.54	1.55582	1
57	1	1	157	47.5	102	54	19.27	203.6	127.3	8.62	19.13	12.88	1.44	4.33	1.6	2.25	4.54	64.28	6.75	280.56	1.82414	1
53	2	1	158.2	48.3	110	66	19.3	229.3	153.9	12.4	19.81	20.78	0.67	5.43	1.96	2.87	4.58	54.33	6.93	324.57	1.30031	1
51	2	1	174	58.5	138	93	19.32	242.1	126.9	21.61	33.23	58.25	0.59	5.08	2.79	2.1	5.45	62.64	6.82	480.55	1.50584	1
45	1	1	164	52	123	86	19.33	317.4	116.1	13.16	16.71	12.51	2.1	4.97	1.71	2.61	5.3	49.72	3.11	296.42	0.653062	1
68	2	1	160	49.5	143	87	19.34	233.3	119.7	8.92	23.72	17.86	0.43	3.97	2.02	1.73	4.46	61.18	8.51	262.76	2.31487	1
38	1	1	160.5	49.9	109	63	19.37	114.4	141.5	30.5	28.23	13.92	0.5	3.89	1.9	1.77	4.76	70	4.08	274.27	1.69793	1
30	1	1	157	47.8	91	60	19.39	159.4	132.2	14.35	17.45	17.64	0.85	4.35	1.92	2.08	5.09	41.07	3.66	258.75	0.866967	1
40	1	1	155	46.6	90	60	19.4	230.1	140.3	14.75	18.23	15.26	0.77	4.39	1.58	2.18	5.51	46.43	3.51	331.7	0.825152	1
34	2	1	164	52.2	105	68	19.41	213.7	136.6	10.46	19.59	10.66	0.57	3.84	1.57	1.88	4.87	70.9	6.06	392.22	0.963703	1
50	1	1	147	42	133	81	19.44	203	131.7	32.15	29.17	47.32	0.74	5.81	2.86	2.67	5.15	47.03	6.82	245.53	1.26713	1
30	1	1	161	50.4	96	60	19.44	214.1	129.4	7.91	12.58	13.4	0.8	3.65	1.31	1.83	5.12	40.63	6.59	249.06	0.626754	1
60	2	1	163.5	52	101	72	19.45	214.6	147.5	13.49	20.84	18.88	0.97	3.91	1.68	1.89	4.92	73.28	5.06	259.84	1.5864	1
47	1	1	160	49.9	111	61	19.49	158	134.4	18.71	18.22	30.81	0.97	4.39	2.09	1.86	4.61	49.07	3.96	222.69	1.253	1
34	2	1	163	51.9	102	60	19.53	161.3	144.5	13.61	22.26	9.68	0.47	3.97	1.84	1.87	4.46	69.28	5.2	345.01	1.27186	1
41	1	1	159.5	49.7	108	62	19.54	233	130.2	8.3	16.29	15.64	0.95	4.27	2.1	1.96	4.48	52.7	3.4	234.36	0.99497	1
57	1	1	159	49.4	93	60	19.54	197.6	112.6	13.83	20.66	12.41	0.97	4.72	1.8	2.46	5.11	50.3	5.04	251.82	1.60253	1
45	1	1	161.5	51	112	68	19.55	202.9	132.7	6.53	16.44	16.04	1.96	4.56	2.4	1.96	4.54	67.09	4.98	310.35	1.42684	1
56	1	1	150	44	127	79	19.56	186	134.7	15.19	23.08	19.17	0.91	4.63	2.08	2.12	4.94	56.83	5.08	356.08	1.78292	1
57	2	1	151.4	44.9	158	83	19.59	240.5	133.1	37.31	42.99	18.82	1.23	3.21	1.24	1.69	4.94	55.75	4.16	240.62	1.66807	1
35	1	1	161.5	51.2	104	69	19.63	217.5	140	8.97	16.5	9.4	0.68	3.94	1.74	1.76	4.59	64.05	4.55	302.45	0.886536	1
66	1	1	158	49	144	80	19.63	353.4	137.3	16.5	18.11	48.5	2.01	5.99	1.87	3.32	7.65	50.9	4.23	242.34	0.832633	1
53	1	1	152.5	45.7	126	81	19.65	205.1	129.7	14.74	21.35	21.74	1.43	5.04	1.8	2.56	5.03	72.78	4.85	310.4	1.43701	1
51	1	1	159	49.7	112	77	19.66	235.3	139.3	21.48	30.04	99.38	3.19	6.77	1.3	4.07	4.77	46.84	6.9	273.85	1.40485	1
53	1	1	150	44.3	137	72	19.69	91	128	20.49	25.59	14.65	0.77	4.23	2.27	1.84	4.87	61.75	4.92	266.02	3.29256	1
36	1	1	164	53	100	63	19.71	188.8	121	14.6	16.43	9.66	0.56	3.52	1.53	1.67	4.84	53.97	3.32	256.6	0.819901	1
45	1	1	164	53	107	65	19.71	177.4	130.6	11.6	17.11	12.75	1.47	4.55	1.46	2.39	4.97	56.26	3.47	248.78	1.27432	1
32	1	1	159	49.9	107	66	19.74	183.6	128.8	12.52	22.8	7.87	0.77	4.5	2.12	1.87	4.83	53.2	3.7	187.08	1.12308	1
60	1	1	160	50.6	94	60	19.77	160.9	135.9	16.34	21.44	10.94	0.69	4.01	2.14	1.74	4.71	53.23	3.75	237.84	1.97785	1
57	1	1	158.5	49.8	138	82	19.82	227	140.8	16.17	26.38	15.01	1.57	5.83	2.32	2.97	5.04	61.68	4.32	360.66	1.64729	1
48	2	1	173.5	59.7	137	94	19.83	201.7	147	17.06	23.88	31.38	1.13	4.62	2.05	2.25	4.53	84.84	4.33	379.41	1.37588	1
32	1	1	166	54.7	137	63	19.85	259.7	137.1	14.61	17.46	15.52	0.76	4.72	1.54	2.42	3.89	69.03	5.08	432.97	0.562856	1
28	1	1	149	44.1	108	65	19.86	194.3	124.6	11.66	14.62	15.76	0.69	3.62	1.61	1.75	4.84	57.17	2.67	228.42	0.616997	1
31	1	1	164.5	53.8	114	70	19.88	196.8	130.8	20.58	27	22.59	0.53	4.39	2.02	2.02	5.25	46.89	4.38	291.87	0.937514	1
43	1	1	157	49	123	79	19.88	187.4	117.2	73.26	50.61	54.33	1.86	5.1	1.51	2.9	5.16	49.17	5.37	360.92	1.35676	1
54	2	1	167.5	55.8	105	78	19.89	164.5	160.3	18.14	22.41	25.86	0.97	4.23	1.93	2.03	5.33	65.99	4.32	308.39	1.72723	1
35	1	1	152	46	95	60	19.91	166	127	8.56	13.27	13.93	0.84	6.03	2.61	2.8	4.62	52.72	4.88	254.37	0.9563	1
57	1	1	160	51	131	65	19.92	113.7	119.4	15.5	23.51	14.45	1.18	4.85	2.29	2.25	4.83	51.07	4.76	239.32	2.99365	1
45	2	1	176	61.8	103	61	19.95	195.8	147.3	12.1	18.05	22.58	0.92	3.99	1.69	1.95	5.04	65.85	3.75	379.95	1.19257	1
50	1	1	162	52.4	131	80	19.97	176	134.6	14.16	19.37	13.6	0.85	5.38	2.01	2.59	4.44	62.98	5.27	252.66	1.46236	1
56	1	1	155	48	104	65	19.98	207.2	132.4	35.07	28.91	116.95	1.25	4.48	1.77	2.29	5.8	59.74	5.9	322.43	1.31941	1
26	1	1	152	46.2	108	62	20	274	140	10.67	18.22	13.4	1.11	5.38	1.78	2.95	4.47	54.45	3.22	339.92	0.529284	1
44	1	1	159	50.6	111	60	20.02	158.1	137.4	13.17	18.97	13.57	0.79	4.54	2.15	2.19	4.42	61.78	3.71	281.31	1.45477	1
38	1	1	158	50	93	60	20.03	166.7	127.1	10.76	17.15	12.69	0.72	5.03	2.17	2.28	4.77	49.29	3.9	379.22	1.19181	1
52	1	1	146.5	43	132	87	20.04	256.6	129.2	15.21	21.58	13.19	0.78	5.17	2	2.5	4.64	54.43	5.91	252.82	1.12133	1
56	1	1	152.5	46.6	109	89	20.04	218.6	136.2	12.78	29.23	13.81	1.12	6.66	2.68	3.42	4.7	65.66	5.62	335.75	2.0946	1
44	1	1	163.5	53.6	115	65	20.05	242.2	136.5	12.92	19.56	16.44	0.66	5.54	2.55	2.63	4.57	73.24	5.6	302.19	0.98859	1
58	2	1	171.5	59	109	72	20.06	285.9	140.5	34.92	32.62	35.55	1.65	5.38	1.47	3.18	4.99	74.69	4.22	371.56	1.11985	1
59	1	1	160	51.4	149	78	20.08	168.9	138.2	17.23	24.52	11.45	0.77	4.12	2.54	1.59	6.14	55.45	4.75	242.9	2.06348	1
42	1	1	159	50.8	106	63	20.09	238.2	121.7	9.48	17.65	9.69	0.56	5.14	2.1	2.62	4.89	56.4	2.9	234.13	1.01076	1
42	2	1	170.5	58.4	130	90	20.09	180.8	143.9	26.6	26.23	35.17	1.13	4.19	1.83	2.03	5.45	80.4	5.75	397.44	1.18143	1
39	2	2	184	68	115	73	20.09	260.2	143.3	17.39	18.5	36.08	4.74	4.85	1.21	2.56	5.56	73.09	4.91	531.6	0.664935	1
57	1	1	158.5	50.6	120	64	20.14	137.8	129.1	39.18	37.28	115.67	1.39	5.07	2.43	2.37	5.04	48.54	5.39	316.68	2.4636	1
55	1	1	157.5	50	111	60	20.16	145.6	89.2	23.29	34.59	27.87	0.99	4.66	1.7	2.31	5.26	42.58	4.59	241.57	2.70749	1
58	1	1	146	43	114	67	20.17	153	142.5	15.44	20.82	18.75	1.1	3.9	2.39	1.24	5.36	46.87	4.43	122.1	2.0086	1
54	1	1	152	46.6	123	61	20.17	229.3	129.6	11.55	16.36	20.43	1.17	3.63	1.72	1.39	4.39	45.28	6.3	258.46	1.13366	1
58	1	1	159	51	129	82	20.17	165.2	119.7	12.42	19.58	12.9	1.29	4.95	2.09	2.46	4.85	54.61	4.61	325.74	1.95061	1
49	1	1	158	50.4	139	89	20.19	147	117	13.78	15.3	11.55	0.68	3.93	1.68	1.93	5.71	62.2	6.6	237.82	1.37387	1
56	1	1	169.5	58	113	61	20.19	125	130	20.74	25.71	24.32	1.1	3.98	1.78	1.89	5.78	42.16	5.44	292.75	2.52916	1
40	2	1	177	63.3	105	60	20.2	205.4	145.7	21.87	19.26	31.36	0.86	4.17	1.98	1.96	5.46	63.18	5.81	405.38	0.802032	1
58	1	1	148	44.3	109	63	20.22	192.1	138.9	15.6	20.76	19.3	1.64	6.19	2.12	3.34	4.96	49.73	7.69	229.6	1.58696	1
29	1	1	175	62	106	71	20.24	249.9	126.3	8.35	19.34	12.09	0.73	4.82	2.17	2.05	4.8	55.24	3.36	304.4	0.776685	1
57	1	1	159.5	51.5	120	75	20.24	138.1	111.6	15.88	26.45	10.9	1.03	4.05	2.52	1.48	4.29	52.65	5.69	257.85	2.73956	1
51	2	1	160.5	52.2	98	60	20.26	212.2	132.8	18.4	26.56	13.99	0.48	3.13	1.6	1.24	4.18	84.79	5.31	369.06	1.48814	1
72	1	1	149	45	128	80	20.27	189.5	129.9	13.73	30.87	14.11	0.56	5.32	2.48	2.38	5.41	68.74	6.54	277.79	3.16537	1
31	1	1	157	50	117	71	20.28	237.8	136.7	14.11	19.47	16.34	0.77	4.89	2.13	2.15	4.31	57.74	5.04	265.67	0.675697	1
29	1	1	151	46.3	112	72	20.31	204	139	11.26	18.71	9.8	0.63	3.68	1.82	1.67	4.65	58.79	4.5	277.68	0.792633	1
36	2	1	174	61.5	119	67	20.31	158.1	163.2	21.82	19.38	10.45	1.12	3.35	1.22	1.75	5.37	85.17	4.99	369.56	0.944707	1
40	2	1	163	54	117	78	20.32	306.5	158.8	21.04	39.88	70.76	10.55	6.08	1.59	2.8	3.77	75.48	3.9	319.14	1.13465	1
59	1	1	156	49.5	133	68	20.34	115.8	127.3	12.27	22.13	12.46	1.14	4.19	1.68	2.08	4.94	65.23	5.04	247.25	3.21886	1
46	1	1	156	49.5	124	64	20.34	279.1	121.2	15.95	20.34	12.11	1.25	4.44	1.91	2.15	4.71	57.45	5.89	347.99	0.839399	1
50	2	1	164	54.7	132	89	20.34	220	148.7	13.04	21.92	17.41	1.41	4.15	1.93	1.94	4.3	70.45	5.07	280.5	1.37959	1
54	2	1	166.5	56.4	134	80	20.34	167	144.8	25.11	19.97	33.34	2.08	3.82	1.11	1.94	5.07	56.13	4.1	420.84	1.28864	1
58	1	1	149	45.2	119	67	20.36	286	134.3	10.9	48.77	15.1	1.61	6.46	2.59	3.29	5.23	72.89	5.36	332.41	2.99572	1
34	1	1	161	52.8	105	69	20.37	303.3	123.6	23.03	21.5	13.96	0.57	4.16	2.07	1.63	4.56	45.9	4	269.03	0.502225	1
48	1	1	159	51.5	124	70	20.37	323.4	139.1	18.15	19.55	23.91	1.19	6.49	1.94	3.62	5.1	54.3	5.74	198.95	0.681098	1
41	1	1	158.5	51.2	106	68	20.38	201.5	132.3	9.46	18.54	8.58	1.31	5.4	1.6	2.77	4.85	48.62	4.97	239.48	1.22652	1
80	1	1	143	41.7	125	64	20.39	149	132.7	20.02	27.66	17.51	1.36	7.1	2.02	4.32	6.41	68.14	7.49	400.95	3.31913	1
32	2	1	161.5	53.2	120	76	20.4	223	142	41.41	28.84	18.52	1.08	3.8	1.26	2.01	4.73	82.7	5.56	289.29	0.643114	1
36	1	1	164	54.9	95	60	20.41	167.2	128.2	13.36	18.07	14.92	0.4	3.79	1.9	1.67	4.84	51.87	3.55	201.24	1.06444	1
57	1	1	156.5	50	138	88	20.41	197.4	135.5	16.1	30.9	19.35	0.94	4.52	1.7	2.18	5.37	42.38	3.42	267.3	2.22368	1
50	1	1	156	49.7	117	64	20.42	161.8	143.3	25.16	28.38	52.65	1.01	5.66	2.44	2.56	5.02	48.81	4.3	253	1.74843	1
54	2	1	168.5	58	131	85	20.43	196.2	146.5	10.13	16.16	14.59	0.76	4.74	1.69	2.4	5.16	76.68	3.9	356.23	1.39743	1
49	1	1	158	51	134	87	20.43	230.2	135.8	14.81	17.84	13.36	0.89	4.53	2.12	2.18	4.8	45.37	4.24	245.18	0.986752	1
59	1	1	151	46.6	107	65	20.44	108.4	127.5	16.03	22.23	10.89	0.6	4.25	1.9	1.95	4.69	54.94	7.64	300.73	3.02201	1
50	1	1	167	57	106	72	20.44	292.5	111.9	8.92	13.19	10.36	0.78	4.76	1.97	2.31	4.56	68.21	5.63	242.58	0.75493	1
52	2	1	169	58.4	118	78	20.45	171	151.8	25.07	27.79	21.66	0.8	5.24	1.75	2.59	4.44	66.49	6.72	355.93	1.68779	1
61	1	1	149	45.4	122	79	20.45	236.8	128.9	11.12	19.31	12.42	1.4	5.86	2.51	2.86	6.28	68.33	7.44	313.43	1.49169	1
52	2	1	163.5	54.7	113	78	20.46	265.6	159.9	20.37	26.41	51.4	0.99	6	1.88	3.33	4.66	66.9	6.18	377.84	1.14564	1
41	1	1	160.5	52.7	123	67	20.46	143.1	132.7	73.89	75.45	25.17	1.03	4.49	1.74	2.16	4.42	49.6	3.47	249.27	2.51484	1
63	1	1	147	44.3	112	69	20.5	248.5	122.4	14.65	21.81	27.48	0.91	5.66	2.36	2.6	4.81	73	6.83	290.42	1.44461	1
53	1	1	153	48	95	61	20.5	220	121.5	13.38	22.21	16.94	1.22	5.72	2.21	2.74	4.93	61.22	6.09	296.36	1.46276	1
58	2	2	164.5	55.5	148	84	20.51	402	150.7	18.98	22.29	14.96	1.93	5.99	1.64	3.5	5.25	76.26	5.14	335.82	0.738183	1
53	1	1	158	51.2	141	80	20.51	285.5	124.4	10.85	18.18	17.07	2.44	5.28	1.47	3.14	4.88	49.81	5.58	273.21	1.02459	1
49	1	1	159.5	52.2	93	60	20.52	176.5	125.9	10.68	17.97	13.28	0.81	3.83	1.35	1.89	4.83	59.12	5.74	242.5	1.52656	1
58	2	1	171	60	114	67	20.52	120	150	20.14	23.77	14.82	1.23	3.38	1.17	1.69	5.13	70.32	5.16	268.04	2.56004	1
47	1	1	157	50.6	111	76	20.53	240.6	90.7	25.55	30.91	24.76	1.37	5.73	1.6	3.31	4.47	57.87	5.42	331.12	1.19455	1
52	2	1	165	55.9	123	73	20.53	185.4	151.8	12.79	17.17	24.34	1.54	3.91	1.95	1.64	4.83	66.81	6.67	352.65	1.34657	1
31	1	1	163	54.6	90	60	20.55	201.8	137.7	15.87	19.03	14.33	1.6	4.49	1.52	2.26	4.45	60.1	4.68	250.93	0.733822	1
51	2	1	163	54.6	105	61	20.55	238.8	141	11.7	18.39	21.38	1.68	4.68	1.61	2.56	5.35	76.96	5.1	464.96	1.14822	1
48	1	1	152	47.5	129	79	20.56	216.8	137.7	16.98	20.13	16.64	0.78	5.04	2.19	2.41	4.72	46.67	5.28	202.94	1.08158	1
53	1	1	164	55.3	126	64	20.56	163	137.6	12.32	17.48	12.82	0.92	4.63	1.87	2.4	5.23	77.66	5.02	377.19	1.61929	1
66	2	1	159	52	116	76	20.57	169.5	146.2	15.8	26.07	17.58	0.78	5.66	2.45	2.85	5.43	84.19	6.47	323.05	2.5538	1
57	2	1	159	52	120	90	20.57	140.2	144.6	19.17	23.06	13.45	0.82	4.33	1.85	2.2	4.95	82.19	6.6	313.2	2.14129	1
49	1	1	160.5	53	122	70	20.57	234	108.3	20.14	15.16	12.31	1.32	4.78	2.01	2.12	4.88	49.62	4.74	234.64	0.707375	1
61	1	1	162	54	119	69	20.58	160	129.6	17.02	21.89	13.6	0.86	5.34	2.11	2.54	5.3	75.07	5.79	302.03	2.02291	1
47	2	1	179	66	150	99	20.6	129.4	163.5	26.64	24.34	18.35	1.12	5.85	2.33	2.99	5.45	92.28	5.76	370.11	1.71284	1
52	1	1	150.5	46.7	104	60	20.62	221.5	126.4	19.67	22.62	11.34	0.86	6.04	2.62	2.66	5.47	45.72	4.57	239.84	1.19735	1
47	2	2	168	58.2	116	69	20.62	252.1	134.3	27.91	19.16	41.15	1.07	4.36	1.43	2.4	7	65.22	5.45	204.42	0.676146	1
48	1	1	153	48.3	132	82	20.63	170.7	135.6	13.05	24.06	22.21	0.72	5.04	2.73	2.06	4.89	44.9	4.27	157.26	1.87283	1
42	1	1	161	53.5	116	74	20.64	202.1	136	11.01	16.01	19.11	1.16	5.95	2.16	3.04	5.57	57.95	5.56	268.56	1.00272	1
41	2	1	175.5	63.7	101	61	20.68	150.1	163.7	12.74	16.27	13.92	0.98	3.53	1.42	1.62	4.9	72.38	4.94	381.69	1.24511	1
53	1	1	162.5	54.6	103	68	20.68	222.3	137.6	16.65	30.85	15.67	1.06	4.84	1.69	2.47	5.02	59.1	4.7	282.47	1.80254	1
51	1	1	161	53.6	122	78	20.68	242.3	152.3	9.98	17.5	17.64	1.67	4.41	1.6	2.24	4.6	50.42	4.76	334.32	1.16598	1
44	1	1	161	53.6	130	67	20.68	244.2	129.1	14.81	19.26	28.17	2.15	6.37	2.02	3.59	4.27	48.75	3.64	324.23	0.901749	1
41	1	2	157	51	113	80	20.69	208.6	140.1	15.83	18.85	16.7	1.95	4.94	1.24	2.78	4.32	54.07	3.56	195.3	0.931195	1
41	2	1	170	60	116	70	20.76	189.4	150.2	11.22	20.32	14.23	0.46	4.77	2.26	2.14	4.7	68.38	3.71	300.44	1.3132	1
72	1	1	150	46.7	117	69	20.76	195.5	126.7	18.7	24.35	13.8	1.08	5.95	1.86	3.2	4.96	58.89	4.45	253.9	2.07379	1
59	1	1	140.5	41	144	86	20.77	208.3	135.8	18.39	27.08	16.05	1.36	6.48	3.07	2.88	5.73	63.21	3.79	297.04	1.78863	1
59	2	1	158.5	52.2	131	79	20.78	176.4	145.1	24.57	26.64	12.72	0.6	4.16	1.68	2.09	5.17	78.9	6.29	252.55	1.79757	1
50	1	1	152	48	125	77	20.78	348.2	133.4	15.64	26.62	22.42	0.62	5.98	2.31	2.85	4.39	61.9	5.23	371.38	0.966565	1
39	1	1	156	50.6	94	60	20.79	253	133.2	9.72	19.83	14.3	0.62	5.31	2.63	2.38	4.63	69.32	5.37	230.88	0.980469	1
36	1	1	153.5	49	96	60	20.8	152.1	137.9	11.89	17.81	12.55	0.56	4.63	1.71	2.25	5.48	56.48	6.29	338.06	1.22249	1
46	2	1	168	58.7	111	78	20.8	282.1	148.5	21.86	26.53	22.67	1.03	4.33	1.63	2.26	4.31	76.73	4.86	286.22	0.925267	1
41	2	1	163.5	55.6	108	65	20.8	287.6	156.8	16.3	20.44	25.47	1.54	5.58	2	2.79	4.96	69.04	2.9	379.39	0.721742	1
46	1	1	155	50	134	75	20.81	150	129.6	33.74	28.4	22.48	0.93	4.39	1.89	2.02	4.44	44.69	5.97	278.96	1.49938	1
45	2	1	165.5	57	122	67	20.81	222.9	147.5	25.37	22.48	24.68	0.96	5.69	2.36	2.77	5.1	69.82	5.7	312.9	0.901028	1
51	1	1	158.5	52.3	138	82	20.82	113.2	121	46.81	47.42	9.99	0.51	3.78	2.29	1.47	4.65	62.05	5.03	320.91	3.1226	1
30	1	1	154	49.4	117	64	20.83	218.1	121.9	7.68	13.98	10.69	0.9	3.51	1.45	1.65	4.52	54.24	3.19	368.04	0.693892	1
52	1	1	158	52	116	60	20.83	109	126	23.89	30.85	8.66	0.96	7	2.59	3.87	4.96	66.9	7.22	316.23	3.01109	1
27	1	1	161	54	112	70	20.83	388	102.6	11.39	19.27	14.95	1.05	4.27	2.27	1.89	4.63	59.9	4.13	345.58	0.39733	1
57	2	1	177.2	65.4	118	83	20.83	148.2	156.1	11.77	15.5	6.73	1.11	5.21	2.03	2.73	6.25	83.74	6.8	225.92	1.73768	1
53	1	1	158	52	111	62	20.83	156.7	131.2	22.69	24.37	15.03	1.38	5.53	1.5	3.04	5.5	62.99	5.13	267.74	1.73039	1
33	2	1	172.5	62	139	83	20.84	200.4	162.5	18.51	19.91	17.53	1.25	4.63	1.12	2.72	4.68	65.77	3.24	317.89	0.762051	1
52	2	1	166.5	57.8	132	74	20.85	163.7	161.6	18.27	22.08	24.13	0.59	3.99	2.07	1.81	8.14	78.01	5.28	312.94	1.64091	1
69	2	1	163	55.4	134	85	20.85	219.3	156.9	30.14	24.34	26.33	2.89	6.21	1.81	3.49	4.74	65.96	4.15	348.99	1.39495	1
42	2	2	160.2	53.5	113	82	20.85	203.8	164.2	18.37	15.07	31.19	7.24	7.88	0.96	3.92	13.06	92.99	5.55	325.02	0.724609	1
61	2	1	171.5	61.4	134	84	20.88	219.5	155.8	19.95	24.32	17.85	1.08	4.56	1.56	2.29	5.04	102.18	6.17	267.42	1.51317	1
48	1	1	155	50.2	100	60	20.89	192.8	137.3	15.14	19.89	14.44	1.47	5.56	2.25	2.93	5.23	71.61	5.56	270.86	1.27264	1
57	2	2	168	59	129	75	20.9	121	148	15.11	20.59	16.81	0.86	4.01	1.32	2.12	4.87	78.14	5.22	340.27	2.49525	1
75	1	1	149	46.4	140	81	20.9	239.6	136.1	10.39	19.19	14.03	0.89	4.58	2.13	2.09	5.01	61.15	7.17	203.03	1.86355	1
58	1	2	162.5	55.2	127	76	20.9	203.3	143.6	15.92	21.44	12.66	0.9	5.22	2.17	2.62	5.39	50.57	4.29	245.63	1.53301	1
51	1	1	156	50.9	135	82	20.92	200.4	141.7	15.66	23.43	12.03	1.86	6.38	1.83	3.42	5.25	64.85	8.28	282.74	1.50678	1
51	2	1	163	55.6	103	62	20.93	145.8	134.1	20.1	24.89	37.25	0.65	3.83	1.52	1.79	4.93	86.79	5.57	397.86	1.94196	1
59	1	1	148.5	46.2	113	70	20.95	211.9	132.1	10.15	20.87	20.07	1.1	4.89	2.05	2.42	5.27	61.98	4.42	305.27	1.82394	1
37	1	1	156.5	51.3	129	88	20.95	226.3	143.8	12.2	15.99	19.67	1.18	4.52	1.65	2.31	4.88	49.64	2.94	142.45	0.74849	1
40	2	1	172	62	110	75	20.96	220.5	152.2	22.13	31.04	21.66	1.2	4.07	2.26	1.57	4.8	79.94	3.48	467.87	1.19697	1
66	1	1	156	51	133	77	20.96	228.6	133.1	15.79	19.3	10.73	1.34	5.89	2.1	3.07	4.9	71.75	5.5	297.58	1.40228	1
41	1	1	161.5	54.7	106	67	20.97	179.5	134.3	9.31	20.53	9.36	0.68	4.87	2.17	2.39	4.87	51.43	4.5	250.62	1.53686	1
51	1	1	161.5	54.7	90	60	20.97	136.3	131	18.53	21.74	21.59	0.99	5.76	1.9	3.01	4.9	59.94	5.09	250.04	1.88971	1
64	2	1	160	53.7	141	84	20.98	179	142.2	17.21	20.58	34.02	0.48	5.09	2.27	2.23	6.43	66.83	4.18	266.82	1.77371	1
58	2	1	155	50.4	133	76	20.98	265	141.4	18.16	21.64	24.02	0.72	4.96	1.76	2.67	4.98	63.31	7.73	307.51	1.11143	1
46	2	1	166	57.8	133	77	20.98	172.3	171.5	34.69	27.41	22.4	1.55	4.27	1.47	2.13	4.86	67.35	4.75	220.55	1.24245	1
48	2	1	166.6	58.3	103	61	21	176.3	142.9	22.33	25.68	24.62	0.93	5.52	1.71	2.97	4.79	85.68	6.98	369.27	1.47958	1
33	2	1	169	60	131	83	21.01	249.2	160.5	17.52	23.33	36.15	1.45	5.44	1.75	3.16	5.16	74.43	3.61	417.52	0.738097	1
53	2	2	165	57.2	117	63	21.01	206.9	148.9	31.81	40.04	26.35	3.63	4.88	0.98	2.73	9.35	54.55	4.99	225.85	1.81856	1
55	1	1	157	51.8	119	81	21.02	167.9	136	22.5	22.33	15.72	1.07	5.03	1.99	2.53	4.78	57.5	5.04	274.98	1.54209	1
45	1	1	156.5	51.5	108	66	21.03	217	135.4	11.35	16.32	12.04	0.56	4.8	1.91	2.25	5.61	52.73	8.1	208.75	1.00456	1
53	2	2	172.5	62.6	124	78	21.04	220.1	141.1	19.2	23.32	85.18	0.92	5.25	2.16	2.66	5.41	55.61	5.59	471.53	1.28154	1
53	1	1	153.5	49.6	121	70	21.05	220.6	119	21.56	26.97	13.99	1.02	4.96	2.26	2.23	5.05	55.79	7.33	253.77	1.39549	1
49	1	1	155.5	50.9	99	65	21.05	203	141.5	20.35	23.62	39.74	1.31	6.82	2.45	3.53	5.05	55.9	3.23	234.68	1.26386	1
41	1	1	158	52.6	107	62	21.07	151.7	123.2	15.79	20.06	12.66	0.57	3.57	1.64	1.62	4.99	61.88	4.95	336.28	1.36439	1
32	1	1	160.5	54.3	106	61	21.08	140.6	132.2	12.65	22.68	18.86	1.02	4.76	2.27	2.08	5.13	59.36	5.75	248.9	1.45132	1
53	1	1	156.4	51.6	111	60	21.09	229.7	108.2	14.39	24.54	17.4	0.6	5.02	2.18	2.35	4.73	54.51	5.43	226.74	1.49265	1
48	1	1	160	54	110	66	21.09	238.3	129.5	9	17.47	13.17	1.1	4.57	1.91	2.34	4.48	46.77	4.12	303.01	1.17298	1
50	1	1	153	49.4	113	68	21.1	188.7	144.7	13.06	19.89	16	1.02	5.74	2.54	2.81	5.16	77.6	4.72	352.12	1.45835	1
64	1	1	158	52.7	121	71	21.11	204	126	38.1	35.41	20.07	1.3	4.81	1.87	2.23	4.8	45.64	6.6	298.48	1.79975	1
63	1	1	156	51.4	118	60	21.12	148	136.1	15.9	21.76	15.21	1.07	5.49	1.86	2.98	5.7	61.72	5.66	328.99	2.32295	1
41	2	1	173.5	63.6	101	61	21.13	216.9	142.8	19.6	19.96	20.66	1.2	4.16	1.13	2.31	4.79	72.08	5.99	302.34	0.85223	1
42	2	1	165.5	57.9	96	72	21.14	286.3	136.7	35.77	23.79	151.56	0.88	4.37	1.96	2.03	5.27	79.1	5.93	279.18	0.58353	1
56	1	2	155	50.8	107	61	21.14	196.9	127.5	14.8	21.43	38.19	1.42	4.58	1.67	2.24	5.53	65.41	7.39	304.46	1.58429	1
62	1	1	165.6	58	134	79	21.15	105	142	14.52	21.81	10.75	0.89	7.5	2.66	4	6.26	69.95	4.85	219.91	3.37967	1
48	1	1	159.5	53.8	120	65	21.15	148.3	123.5	8.27	22.63	9.68	0.92	4.06	1.32	2.14	5.46	70.1	4.37	301.04	2.54702	1
65	1	2	159.5	53.8	165	99	21.15	194.5	125.5	14.38	22.07	13.44	1.19	4.72	1.59	2.44	6.21	61.44	7.09	298.74	1.94499	1
42	2	2	169	60.4	117	71	21.15	191.6	154.8	37.17	26.52	33.41	1.28	4.08	1.35	2.05	4.56	83.3	6.37	479.51	0.953523	1
60	1	1	158	52.8	125	68	21.15	125.1	127.1	20.1	28.85	21.57	1.74	4.82	1.23	2.65	5.13	95.32	6.47	495.2	3.08633	1
57	2	1	160	54.2	163	102	21.17	269.7	153.1	15.16	14.75	24.13	0.96	5.37	1.94	2.81	4.75	85.93	4.82	352.3	0.800638	1
61	1	1	151.5	48.6	111	60	21.17	170.6	127	21.55	24.48	24.07	1.13	5.61	2.56	2.75	4.83	61.84	6.88	302.71	1.88555	1
67	1	1	157	52.2	164	92	21.18	231.1	143.2	13.96	26.18	19.43	1.28	5.24	2.46	2.48	4.37	78.55	5.94	323.32	2.03143	1
48	2	1	164	57	108	61	21.19	115.2	133.8	15.84	19.26	18.49	0.45	3.43	1.78	1.46	5.09	58.64	4.61	274.23	2.01636	1
69	2	1	164	57	129	61	21.19	175.3	154.5	23.49	24.44	16.48	1.31	5.09	2.06	2.61	6.02	80.82	5.81	321.99	1.98485	1
73	1	1	150.2	47.8	135	74	21.19	229	133.4	14.15	24.23	14.51	1.65	4.95	1.45	2.84	5.3	72.15	6.37	325.89	2.05335	1
52	1	1	160.5	54.6	121	80	21.2	101	138	16.15	26.87	9.73	1.6	5.71	1.63	2.97	4.85	55.13	3.79	236.55	3.44242	1
52	1	1	153.5	50	158	90	21.22	142.4	137.2	32.28	33.46	27.76	0.43	4.46	2.51	1.68	5.6	59.85	5.26	262.61	2.15056	1
50	1	1	161	55	108	60	21.22	174.6	127.5	30.9	30.13	26.12	1.63	4.9	1.69	2.6	5.01	49.88	3.64	194.41	1.55219	1
51	1	1	155	51	150	80	21.23	236.7	122.9	21.78	21.9	16.31	2.39	6.09	1.88	3.27	5.25	47.13	5.5	276.64	1.01108	1
47	1	1	157.5	52.7	102	60	21.24	185.5	118.9	19.81	26.24	15.09	0.49	4	2.25	1.58	4.81	58.38	5.6	227.89	1.49374	1
58	1	1	152.5	49.4	113	61	21.24	333.1	132.4	13.52	23.91	18.68	1.07	4.35	1.52	2.34	4.72	55.59	6.2	253.38	1.13226	1
42	1	1	163.5	56.8	97	60	21.25	291.5	130.3	10.88	18.41	13.79	0.78	4.5	2.02	2.16	4.61	65.87	7.33	274.98	0.804174	1
34	2	1	177	66.6	130	87	21.26	254	171.1	17.98	22.35	12.94	0.68	4.01	1.61	1.91	4.04	91.99	4.37	374.94	0.70555	1
54	1	1	155.5	51.4	141	93	21.26	241.2	140.8	13.23	20.1	12.48	0.99	5.97	1.65	3.37	4.29	96.53	5.04	349.74	1.23718	1
37	2	1	168	60	146	94	21.26	304.9	154.6	27.34	31.43	100.96	2.08	4.81	1.43	2.65	5.04	81.7	4.24	446.7	0.72944	1
44	2	1	166	58.6	136	86	21.27	175.6	147	19.53	20.21	9.48	1.45	4.23	1.69	2.1	5.28	84.8	6.01	348.75	1.14589	1
60	1	2	159	53.8	101	63	21.28	288.1	132.3	18.21	21.81	21.99	0.55	5.26	2.45	2.27	5.25	70.71	8.57	292.1	1.06441	1
54	1	1	152	49.2	125	79	21.3	220	132.5	13.29	19	14.82	1.18	5.44	1.85	2.81	5.8	61.97	6.55	382.73	1.27927	1
54	1	1	156	51.9	110	71	21.33	207.3	113.9	14.02	17.7	22.5	1.24	5.14	1.51	2.76	7.24	57.33	4.73	306.98	1.23138	1
54	1	1	150	48	111	65	21.33	293.7	125.8	97.62	87.79	117.07	2.29	5.35	1.37	2.95	5.81	59.03	7.32	267.46	1.63367	1
62	2	1	162	56	129	77	21.34	127	135.5	10.99	16.17	17.68	0.78	5.21	2.3	2.62	5.39	67.46	5.37	387.22	2.38122	1
70	1	1	150.3	48.2	127	82	21.34	169.6	124.9	15.79	18.81	13.83	1.08	4.83	1.95	2.48	8.96	40.46	4.92	158.99	1.95375	1
52	1	1	160.5	55	103	63	21.35	221.1	135.8	15.99	21.26	13.36	1.3	6.16	2.18	3.21	5.63	52.86	6.13	343.02	1.25041	1
50	1	1	151	48.7	99	65	21.36	187.2	137.4	11.2	18.83	12.77	0.67	4.36	1.78	2.11	4.78	46.83	6.86	238.72	1.50281	1
55	2	1	170.5	62.1	121	86	21.36	140.9	134.2	11.87	23.38	20.06	0.69	6.37	2.28	3.32	5.49	88.24	8.57	251.48	2.64893	1
59	1	1	159	54	106	56	21.36	184.2	131.7	30.47	32.78	25.95	0.99	5.54	2.17	2.71	5.42	61.58	8.22	241.01	1.90211	1
36	2	2	180	69.2	128	77	21.36	273.9	147	10.8	15.89	23.28	1.35	5.15	1.68	2.84	5.1	85.39	4.3	409.51	0.63551	1
50	1	1	166	58.9	127	73	21.37	151.6	129.9	11.68	19.27	13.61	0.89	4.43	1.94	1.93	5.09	45.28	3.85	251.77	1.85965	1
48	1	1	156	52	133	86	21.37	114	129	20.87	33.23	10.73	1.1	4.16	1.92	1.97	5	50.02	4.19	258.97	3.06271	1
52	2	1	156.1	52.1	106	63	21.38	193.4	158.6	17.17	19.3	19.1	0.98	4.62	1.54	2.55	5.12	76.99	5.76	390.54	1.25233	1
43	2	1	170	61.8	114	71	21.38	186.4	160.2	18.5	18.61	18.6	1.76	4.86	1.71	2.57	5.21	80.16	5.89	443.67	0.998121	1
73	2	1	146.5	45.9	183	106	21.39	157.8	129.9	22.97	32.71	66.79	1.01	4.48	1.82	2.17	7.02	56.08	5.02	213.26	3.1573	1
66	2	1	165.5	58.6	147	78	21.39	180	146.9	20.56	22.51	24.81	1.89	3.65	1.27	1.91	5.09	101.14	6.03	314.18	1.82027	1
39	2	1	172.5	63.7	102	60	21.41	146.4	141.4	20.25	16.52	21.65	0.96	5.27	1.65	2.94	4.66	68.43	5.31	311.02	0.97796	1
49	2	1	171.5	63	121	84	21.42	197.1	146.5	13.36	19.61	17.82	0.86	5.41	1.78	2.89	4.85	81.62	7.54	303.87	1.33378	1
51	2	1	161.5	55.9	118	75	21.43	179.3	151.8	14.9	15.99	23.41	0.67	6.4	2.36	3.15	5.97	70.69	7.29	303.1	1.17827	1
58	1	1	151.5	49.2	118	70	21.44	242.8	123.5	14.36	18.08	12.84	1.06	4.51	1.55	2.35	5.18	46.51	3.98	241.05	1.13973	1
50	1	1	163	57	150	92	21.45	268.3	122	18.26	23.1	12.44	0.52	4.84	2.3	2.1	5	58.84	5.92	169.02	1.00742	1
67	1	1	151	48.9	129	78	21.45	122.3	142.7	11.6	16.73	19.07	0.68	6.61	2.78	3.39	5.26	60.65	7.12	244.47	2.69101	1
52	1	1	161	55.6	92	64	21.45	231.3	133.3	26.25	26.77	16.38	1.4	4.85	1.83	2.53	4.9	51.62	6.2	297.88	1.17466	1
53	1	1	148	47	142	77	21.46	175.8	130.5	13.48	16.93	19.25	0.62	4.54	3.44	1.24	4.37	70.49	5.15	423.03	1.39017	1
47	1	1	155.5	51.9	115	73	21.46	253.1	132.8	13.46	20.18	11.49	0.73	4.61	1.85	2.18	4.55	56.16	5.42	320.18	1.02142	1
66	1	1	157	52.9	147	81	21.46	164.6	143.3	22.24	26.4	22.59	1.29	5.2	2.37	2.2	5.68	74.61	5.86	395.99	2.24466	1
60	2	1	161.5	56	117	67	21.47	152	151.7	18.18	26.63	20.94	1.15	5.35	1.5	2.9	4.66	84.03	8.58	368.07	2.46537	1
42	1	1	160	55	121	67	21.48	190.9	126.7	17.63	24.71	20.59	0.63	5.24	2.55	2.38	4.99	65.42	8.99	248.86	1.29476	1
50	1	2	160	55	106	60	21.48	192.3	125.2	10.58	13.93	13.56	1.15	5.06	1.88	2.5	5.14	39.53	5.57	264.59	1.11352	1
46	1	1	160	55	113	75	21.48	154.5	133.2	12.04	16.2	9.32	1.2	5.35	1.95	2.92	5.44	68.08	6.73	367.03	1.39005	1
58	2	2	160	55	132	68	21.48	151.2	136.1	13.98	21.17	23.35	1.29	4.83	1.64	2.52	4.44	65.66	5	271.53	2.17192	1
52	1	1	158.5	54	144	77	21.49	189	135.3	13.49	15.86	16.64	1.23	7.27	2.2	4.22	4.84	50.35	5.74	231.1	1.18806	1
54	2	1	171.5	63.2	128	80	21.49	130.5	160	20.28	21.85	17.79	1.49	4.2	1.75	2.01	4.69	65.67	3.25	200.6	2.00771	1
48	2	1	175.5	66.2	119	68	21.49	182.1	162.4	13.99	20.04	21.99	1.57	6.61	1.73	3.67	5.08	83.47	4.39	310.86	1.41228	1
48	1	1	154	51	122	70	21.5	142.7	144	13.45	21.02	21.66	0.57	4.74	2.25	2.03	4.65	48.26	5.65	327.84	1.92792	1
46	1	1	159.5	54.7	105	61	21.5	177.9	131.3	24.58	22.63	14.46	1.17	5.31	2.42	2.47	4.68	46.49	3.8	192.46	1.18025	1
63	1	1	156.5	52.7	122	78	21.52	200.4	134.6	10.43	19.29	17.44	1.06	4.2	1.7	2.11	4.56	62.33	3.04	215.72	1.87773	1
56	2	1	175	66	132	81	21.55	119.2	152.1	42.39	35.63	24.31	0.93	4.98	1.4	2.98	4.65	94.82	4.38	276.84	2.57096	1
71	1	1	153.5	50.8	130	80	21.56	188.2	123.3	12.58	24.64	8.72	0.57	6.74	2.62	3.56	4.53	57.47	6.12	173.83	2.62083	1
54	1	1	160	55.2	126	82	21.56	213.9	122	18.57	24.73	11.15	0.9	4.31	1.58	2.1	4.8	69.13	4.29	269.57	1.44878	1
56	1	1	155	51.8	134	76	21.56	146.8	131.5	20.81	24.56	12.48	1.27	4.08	1.53	1.93	5.34	49.35	5.6	145.11	2.05378	1
58	1	1	156.5	52.8	116	70	21.56	251	129.6	36.97	35.49	19.07	1.61	4.35	1.36	2.4	5.47	53.75	7.03	305.04	1.34876	1
53	2	1	160	55.2	122	79	21.56	200.5	148.6	70.3	37.49	36.73	1.87	4.4	1.28	2.59	5.1	70.56	5.52	385	1.18195	1
54	2	1	172	63.8	116	77	21.57	139.2	139.8	11.65	18.82	18.78	1.08	4.63	1.53	2.44	4.88	84.3	5.2	347.4	2.139	1
65	1	2	158.5	54.2	138	77	21.57	160.5	118.2	11.61	17.85	16.55	1.52	5.38	1.82	2.74	5.64	63.44	4.32	287.14	2.12158	1
37	2	1	180	70	125	74	21.6	142.3	145.7	37.62	29.51	12.72	0.79	4.63	1.87	2.36	6.04	79.32	5.49	404.58	1.251	1
47	1	1	150	48.6	93	60	21.6	185.8	131.8	9.38	16.66	24.01	0.99	4.15	1.36	2.12	4.17	57.37	2.91	348.8	1.37602	1
57	1	1	157.5	53.6	116	62	21.61	213.2	131.8	13.2	23.85	10.35	0.71	5.72	2.83	2.57	5.12	47.86	3.56	237.1	1.75505	1
50	1	1	168	61	119	70	21.61	135.7	127.8	18.53	27.18	19.55	0.99	3.37	1.55	1.52	4.93	55.39	3.32	269.66	2.32649	1
49	2	1	167	60.3	108	60	21.62	196.7	140.2	18.15	28.97	43.08	0.9	4.25	1.79	2.11	4.54	77.65	5.17	418.06	1.69396	1
50	1	1	160.6	55.8	134	74	21.63	205.7	145	22.14	28.49	9.79	0.59	3.98	1.6	2	5.26	64.01	3.37	308.85	1.47177	1
53	2	2	172	64	164	100	21.63	370.7	141.7	38.65	32.07	28.35	1.02	4.96	1.46	2.94	4.54	76.39	5.32	411.73	0.737526	1
57	1	2	158	54	127	81	21.63	191.4	139.3	17.92	22.3	9.97	1.51	6.53	1.99	3.5	6	51.94	4.81	296.85	1.5688	1
56	1	1	160	55.4	129	72	21.64	253.8	128.7	15.37	23.41	28.79	0.98	4.94	2.02	2.33	4.68	67.65	5.63	302.73	1.31753	1
54	2	1	160	55.4	116	77	21.64	374.6	142.3	24.36	21.18	29.53	1.32	4.86	1.73	2.61	4.11	65.3	3.95	302.77	0.618605	1
48	2	1	166.5	60	101	61	21.64	175.1	150.4	43.95	32	15.43	1.35	2.91	1.11	1.49	5.3	71.97	5.21	237.21	1.3232	1
48	1	2	149.5	48.4	119	75	21.66	277.8	142.9	30.83	25.57	18.78	2.55	5.62	1.5	3.29	5.71	53.8	6.11	326.42	0.795707	1
48	2	1	165	59	127	84	21.67	178.2	140.5	15.56	27.22	10.81	1.01	4.36	2.1	1.93	5.51	83.49	4.24	415.25	1.85873	1
68	1	1	151.5	49.8	126	74	21.7	256	137.8	10.16	28.14	25.91	1.24	5.47	2.4	2.76	4.87	50.11	5.34	244.24	2.34502	1
42	1	2	153	50.8	121	76	21.7	270	131	12.89	17.46	14.82	1.87	4.86	1.67	2.61	5.68	52.55	4.76	342.83	0.75649	1
43	2	1	169	62	101	69	21.71	155	156.2	21.22	20.99	15.41	1.29	5.75	1.55	3.37	4.66	73.5	5.78	352.43	1.26409	1
47	1	1	146	46.3	94	58	21.72	233.8	124.4	15.7	20.44	11.67	0.58	4.45	1.94	2.02	4.85	53.75	3.87	234.08	1.03701	1
28	2	1	173	65	126	74	21.72	164.3	139.1	17.04	20.53	21.8	0.82	3.13	1.54	1.41	5.42	79.24	5.7	534.87	0.847568	1
36	2	1	160.5	56	129	88	21.74	276.6	138.9	57.9	33.24	26.55	0.44	3.32	1.1	1.72	5.26	78.23	2.52	290.86	0.568554	1
64	2	1	160.5	56	95	64	21.74	167.1	142.7	23.91	19.64	36.24	0.97	4.65	1.61	2.47	6.66	104.63	9.51	512.6	1.53835	1
50	2	1	177.5	68.5	132	89	21.74	223.8	146.3	14.55	18.47	19.33	3	4.31	1.11	2.45	5.18	61.26	5.46	242.86	1.0818	1
53	1	1	164.4	58.8	131	81	21.76	185.5	128.9	15.35	16.7	12.71	0.89	3.92	1.67	2	5.58	55.58	3.98	335.77	1.21785	1
51	1	2	159	55	109	68	21.76	161.2	135.2	23.76	29.16	16.54	1.16	4.53	1.62	2.23	5.16	73.33	4.06	333.45	1.89265	1
42	1	1	166	60	109	75	21.77	354.3	133.8	17.34	19.25	51.31	0.79	4.11	1.68	1.97	5.27	53.76	5.7	349.63	0.548005	1
49	1	1	157.5	54	131	81	21.77	213.1	130.3	19.91	26.27	20.47	0.83	5.37	2.41	2.37	5.31	49.16	4.4	284.82	1.35375	1
55	1	1	157.5	54	101	65	21.77	86.4	127	29.49	40.82	16.24	0.84	3.94	1.98	1.75	4.72	96.64	3.61	236.2	4.78503	1
61	2	1	158.5	54.7	125	75	21.77	353.1	148.4	10.56	16.13	16.11	1.33	4.47	1.62	2.39	4.68	56.72	4.08	335.23	0.857501	1
33	1	1	161.5	56.8	108	69	21.78	184.2	125	10	16.17	13.31	1.06	3.91	1.2	2.03	4.66	56.98	2.56	304.99	0.916082	1
57	1	2	154.5	52	156	81	21.78	186.6	132.7	16.37	18.43	19.93	1.14	6.07	2.38	3.23	5.14	53.25	6.02	258.29	1.39144	1
65	1	1	151.5	50	96	60	21.78	193.2	127.2	29.81	29.57	25.21	1.4	4.88	1.72	2.67	5.24	56.55	4.39	236.78	1.82212	1
49	1	1	153	51	134	76	21.79	196.7	124.8	11.42	17.69	9.62	0.77	4.57	2.09	2.18	4.71	52.6	3.93	237.91	1.30403	1
67	1	1	155.5	52.7	113	65	21.79	179.2	135	23.43	34.49	21.39	1.18	4.56	2.03	2.24	4.6	60.64	5.59	325.81	2.66406	1
55	2	1	167.5	61.2	110	73	21.81	180.3	153	27.58	24.68	14.97	0.85	5.33	1.74	2.87	4.89	57.67	5.73	259.61	1.43356	1
26	1	1	158	54.5	127	67	21.83	196.6	139.5	11.33	19.89	9.35	0.78	5.13	1.82	2.55	5.57	53.89	5.18	206.27	0.781465	1
56	2	1	165.5	59.8	144	84	21.83	131.2	154.3	36.99	40.96	47.63	1.69	4.66	1.39	2.61	5.65	77.37	3.58	408.04	2.87456	1
43	2	1	170	63.1	116	74	21.83	162.5	130.1	21.06	24.6	66.72	2.7	4.82	1.16	2.77	14.19	79.82	6.47	389.84	1.41847	1
55	2	2	166	60.2	113	75	21.85	234.4	139.3	18.75	24.71	24.43	1.92	5.16	1.77	2.68	4.41	83.12	5.3	394.32	1.33899	1
52	1	2	160.5	56.3	127	81	21.86	204.4	133	7.91	20.95	19.34	1.18	4.57	1.67	2.47	5.62	61.61	7.02	313.66	1.89504	1
43	2	2	171.5	64.3	111	67	21.86	246	157.4	19.01	21.17	19.69	2.16	5.37	1.49	3.18	4.67	81.66	5.65	429.35	0.848717	1
54	2	1	158	54.6	109	61	21.87	121.7	145.9	25.18	25.59	36.24	0.59	4.3	1.61	2.06	5.07	81.27	8.86	315.64	2.2628	1
71	1	1	150	49.2	131	85	21.87	138.5	127.6	78.85	72.81	44.49	1.29	3.7	1.24	1.94	7.65	49.39	6.18	306.19	4.20338	1
46	1	1	164.5	59.2	114	73	21.88	241.4	127.8	10.79	15.32	10.9	0.99	5.65	2.43	2.77	5.08	51.98	3.98	221.08	0.888727	1
67	1	1	160	56	123	78	21.88	181.7	127	27.77	37.69	43.34	1.26	3.56	0.92	1.95	5.05	88.19	7.95	383.47	2.63729	1
62	2	1	160.5	56.4	109	71	21.89	178.4	145.3	12.45	19.68	20.45	0.86	5.37	2.68	2.49	4.41	63.81	4.46	274.76	1.93837	1
56	1	1	157	54	100	66	21.91	223.7	128.2	19.57	25.83	11.04	0.73	5.43	2.04	2.73	4.85	60.58	7.9	326.51	1.46168	1
49	1	1	157	54	111	68	21.91	190.4	138.8	13.19	18.49	15.1	1.16	5.75	1.65	3.13	4.74	63.79	3.89	212.13	1.31022	1
67	1	2	157	54	173	103	21.91	233.3	137.5	12.58	15.49	22.16	1.37	4.89	2.03	2.32	9.61	59.31	5.49	205.7	1.25421	1
64	1	1	157	54	126	60	21.91	166.3	130	17.01	23.86	13.44	1.41	3.61	1.46	1.68	4.54	55.09	5.94	203.59	2.22641	1
48	1	1	157	54	137	85	21.91	174.7	101.6	11.73	16.73	21.49	4.19	5.91	1.16	3.24	5.32	51.45	4.54	333.87	1.34213	1
48	2	1	167.5	61.5	117	73	21.92	196.6	140.5	12.93	18.28	32.84	1.33	3.52	1.1	2.01	4.27	76.45	6.66	423.65	1.24118	1
58	1	1	154	52	157	92	21.93	300.6	130.5	30.61	28.98	27.28	1.42	7.21	2.3	3.98	4.63	71.11	6.33	268.93	1.01066	1
52	1	1	154	52	118	83	21.93	306.5	136.6	10.74	16.51	17.08	2.19	4.32	1.35	2.42	6.22	48.65	3.42	267.04	0.854708	1
52	1	2	154	52	147	91	21.93	209.8	140.2	21	26.86	19.54	2.48	5.68	1.32	3.45	6.4	57.77	4.02	334.43	1.45276	1
53	2	1	165.5	60.1	103	63	21.94	167.4	140	11.9	22.01	11.78	0.59	3.83	1.46	1.98	4.75	82.18	6.01	358.25	2.02007	1
57	2	2	164	59	135	87	21.94	217.7	160	13.06	28.92	15.98	1.21	4.69	1.87	2.39	4.37	94.31	4.2	444.77	2.09529	1
51	2	1	164	59	113	77	21.94	147.4	158.7	16.75	22.28	24.05	2.39	3.78	1.22	1.92	5.43	92.44	5.27	306.7	1.88356	1
35	1	1	159.5	55.9	109	64	21.97	246.7	126.2	7.6	16.53	15.66	0.54	4.63	2.04	2.08	4.3	54.55	4.66	327.1	0.850678	1
39	1	1	159.5	55.9	115	72	21.97	320.3	120.4	8.98	13.79	11.67	0.68	3.67	1.4	1.8	4.79	49.17	5.06	253.96	0.560317	1
55	2	1	172	65	103	67	21.97	197.8	126.5	10.45	14.76	19.84	0.69	5.26	2.46	2.18	4.84	82.2	3.98	407.36	1.26959	1
52	2	2	174.5	66.9	117	71	21.97	185.7	144.6	27.34	25.81	27.89	0.79	4.07	1.27	2.25	4.93	132.31	7.41	403.73	1.38223	1
46	1	1	158.5	55.2	102	66	21.97	210.2	127.8	16.69	19.51	11.7	1.13	5.34	1.82	2.92	5.28	66.92	4.62	312.86	1.04509	1
45	1	1	160.5	56.6	100	68	21.97	285.6	122.8	16.08	23.52	19.47	1.19	5	1.92	2.58	4.57	49.21	2.54	212.79	0.924163	1
50	2	2	172	65	106	61	21.97	193.8	137.6	22.48	22.18	53	1.23	6.13	1.41	3.45	4.85	82.58	6.2	430.24	1.20692	1
36	2	1	166	60.6	115	69	21.99	188	186	27.14	33.44	107.24	1.51	4.95	2.06	2.25	4.99	91.4	5.95	323.28	1.22915	1
58	1	2	160	56.3	119	75	21.99	227.4	135.3	15.51	21.79	15.51	2.23	5.92	1.57	3.41	5.02	65.92	5.46	313.57	1.4112	1
58	1	2	161	57	138	82	21.99	231	130.7	12.91	24.74	17.92	6.38	6.28	1.16	3.1	5.79	57.98	5.11	345.42	1.72883	1
70	1	2	143.5	45.3	123	77	22	220	136.9	15.22	20.32	17.95	1.33	4.58	1.56	2.45	5.21	55.89	6.05	257.72	1.65726	1
53	1	2	169.5	63.2	114	66	22	220	120.8	26.23	22.36	15.37	1.57	6.06	1.35	3.64	4.78	53.46	4.93	237.03	1.05178	1
55	1	1	162	57.8	114	64	22.02	173	143	16.51	23.2	9.89	0.79	5.36	2.15	2.58	5.09	67.27	7.33	333.16	1.81523	1
35	2	1	166	60.7	117	77	22.03	189.6	163	28.63	27.28	27.58	1.45	5.02	1.82	2.59	4.93	84.14	3.81	366.83	0.94116	1
40	2	2	178.5	70.2	105	60	22.03	179.1	135.8	57.55	48.95	26.5	2.49	3.93	1.34	1.89	4.36	70.26	4.09	263.05	1.4411	1
42	2	2	165	60	126	82	22.04	185	148	27.9	23.51	45.11	0.91	4.71	1.41	2.72	5.25	69.24	6.29	314.15	1.01048	1
60	1	1	162.5	58.2	132	84	22.04	195.5	141.6	14.42	23.66	15.43	1.56	4.9	1.64	2.64	4.88	66.49	4.94	332.8	1.91221	1
45	1	1	154.5	52.6	110	67	22.04	215.7	128	15.97	18.08	13.29	1.78	5.74	1.75	3.24	4.36	56.15	4.38	192.77	0.943862	1
41	2	2	165	60	130	82	22.04	193.8	164.4	25.72	32.74	66.6	2.7	4.77	1.53	2.39	5.12	76.2	6.6	215.33	1.36576	1
37	1	1	154	52.3	120	73	22.05	276.7	128.4	10.03	15.29	13.45	0.48	3.29	1.63	1.33	4.91	50.7	5.65	255.59	0.645579	1
66	1	1	146	47	129	60	22.05	143.5	128.2	19.19	20.05	26.71	0.87	4.01	1.89	1.84	8.14	47.69	5.97	163.04	2.10508	1
50	1	2	164	59.3	144	95	22.05	247.3	132.6	11.29	15.6	17.72	4.25	7.07	1.34	4.15	5	57.08	4.84	379.71	0.938693	1
60	2	1	167.5	61.9	116	66	22.06	257	152.9	8.07	12.19	20.04	0.87	4.79	1.98	2.25	5.14	82.4	5.78	255.99	1.00181	1
58	1	1	147.5	48	137	85	22.06	206.4	126.5	18.12	25.37	29.78	0.95	4.02	1.67	2.05	5.03	59.16	5.51	290.41	1.67479	1
40	1	1	167.5	61.9	113	68	22.06	189.8	131.7	27.38	22.8	27.22	1.13	4.65	1.93	2.36	5.02	61.17	4.25	395.87	0.918294	1
48	1	1	155	53	105	52	22.06	253	122.4	20.06	23.91	22.79	1.22	4.61	1.73	2.42	4.93	53.68	4.35	259.32	1.01283	1
65	1	1	155	53	128	79	22.06	123.5	118.6	15.52	29.83	46.24	1.95	4.57	1.41	2.45	5.27	65.52	4.18	367.14	3.98523	1
59	1	1	152	51	121	61	22.07	159.5	126.7	27.68	32.07	23.13	0.48	5.03	2.32	2.18	5.4	61.34	5.7	196.01	2.2548	1
48	2	1	179	70.7	108	66	22.07	133.7	147.8	29.4	29.52	22.91	0.84	4.13	1.79	1.88	5.23	72.7	5.62	327.78	1.95458	1
42	1	1	163.5	59	136	86	22.07	185.6	138	7.43	14.52	16.81	1.81	4.78	1.7	2.59	4.98	49.63	4.24	332	1.20543	1
58	1	1	154	52.4	125	75	22.09	183.1	137.9	11.97	16.8	15.32	1.04	6.55	2.15	3.62	4.89	60.35	4.35	277.49	1.53816	1
55	1	1	150	49.7	105	67	22.09	170	130.8	18.55	24.96	14.02	1.64	3.79	1.83	1.52	5.5	58.56	5.96	283.3	1.87494	1
49	2	1	162	58	121	80	22.1	288.5	146.7	25.41	23.75	22.96	0.54	4.31	1.65	2.3	4.74	62.02	7.21	212.78	0.800224	1
48	2	1	162	58	139	76	22.1	185.9	150.5	17.78	18.96	17.97	0.99	5.01	1.94	2.35	5.32	74.09	6.41	284.1	1.16101	1
41	2	2	179	70.8	108	69	22.1	298	160	55.7	30.73	66.76	1.11	5.28	1.49	3.16	4.94	85.97	3.59	435.58	0.566503	1
55	1	1	152.5	51.4	150	89	22.1	245.3	131.8	15.44	21.5	34.56	1.33	6.43	2.35	3.46	4.91	55.82	3.78	277.35	1.22682	1
50	1	1	162	58	115	74	22.1	216.5	140.6	12.12	19.23	15.84	1.55	6.5	2.85	3.2	5.08	59.08	5.18	277.16	1.27568	1
31	1	1	161.5	57.7	104	63	22.12	223.7	122.6	28.94	21.85	76.1	0.65	4.58	1.73	2.35	4.92	61.85	3.8	228.46	0.562857	1
54	1	1	152	51.1	110	70	22.12	168.5	124.6	12.3	20.02	12.46	1.01	5.38	2.27	2.73	5.28	49.87	5.2	219.9	1.82939	1
59	1	1	160.5	57	140	86	22.13	151.1	130.9	19.73	24.4	14.3	0.67	6.35	2.42	3.39	4.46	54.86	7.92	229.24	2.14493	1
49	1	1	152.5	51.5	105	65	22.14	174.3	123.8	14.92	20.28	11.54	0.86	5.44	2.55	2.61	4.77	50.87	6.87	269.1	1.47599	1
47	1	1	159	56	107	63	22.15	227.6	124.9	15.9	17.27	18.44	0.72	5.28	2.46	2.5	5.39	48.68	7.77	327.82	0.894374	1
38	1	1	153.5	52.2	94	60	22.15	261.5	150.5	25.06	19	23.95	0.74	3.77	1.43	1.84	4.71	54.12	3.9	288.27	0.551537	1
47	2	1	173	66.3	129	81	22.15	286.2	150.3	17.69	28.11	13.52	0.84	4.41	1.38	2.44	5.18	87.52	5.11	329.56	1.09755	1
48	1	2	153.5	52.2	112	62	22.15	204.1	129.5	13.34	14.78	18.72	1.26	5.16	2.03	2.4	4.82	60.01	5.62	257.72	0.951688	1
56	1	1	159	56	115	70	22.15	242.6	136.3	13.18	17.06	20.65	1.29	4.48	1.92	2.25	5.13	60.68	4.79	310.22	1.08472	1
55	1	1	157.5	55	107	64	22.17	211.6	119.4	20.73	26.57	14.44	1.03	3.39	1.62	1.42	4.94	51.88	3.05	188.93	1.51684	1
55	1	2	159.5	56.4	111	70	22.17	247.4	133.9	18.75	18.19	24.19	1.54	5.42	2.09	2.72	5.26	40.47	3.19	277.5	0.933889	1
67	1	1	141.5	44.4	153	74	22.18	316.3	126.3	46.06	42.04	71.75	1.53	3.3	1.47	1.5	4.98	65.83	3.58	200.46	1.31213	1
50	1	1	146.5	47.6	139	82	22.18	138.9	135.3	20.37	21.58	18.09	1.68	4.25	1.55	2.08	5.2	46	4.87	254.22	1.72117	1
59	2	1	163.5	59.3	133	89	22.18	193	150.2	12.61	21.29	44.29	4.16	4.42	1.19	2.17	5.34	77.51	4.33	358.14	1.83279	1
59	1	1	156	54	108	61	22.19	190.8	127.5	20.16	20.42	20.52	1.04	5.32	1.57	2.92	6.42	61.65	7.33	275.81	1.40632	1
46	1	1	158	55.4	108	63	22.19	283.4	120.2	7.81	14.98	9.63	1.22	4.25	2.03	1.95	4.48	52.68	4.92	225.35	0.87005	1
50	1	1	156	54	141	91	22.19	225.2	134.8	11.75	17.94	14.27	1.29	4.67	1.45	2.47	5.09	50.68	6.45	178.09	1.162	1
55	1	2	160	56.8	125	71	22.19	161.6	131.3	25.91	28.37	20.98	1.43	5.02	1.67	2.58	4.59	62	5.05	379.42	1.89691	1
45	2	1	175	68	119	77	22.2	251	142.8	13.38	20.37	50.62	0.71	5.52	2.12	2.67	5.79	87.33	8.46	391.88	0.998394	1
53	2	1	169	63.4	130	72	22.2	225.3	140.9	20.5	21.06	26.85	0.79	4.95	2	2.31	4.83	48.89	6.66	256.57	1.0942	1
60	2	1	167	61.9	104	72	22.2	187.6	151.4	13.71	15.3	31.35	1.41	6.01	2.17	3.25	5.22	84.39	9.5	282.73	1.32157	1
54	1	1	163	59	108	64	22.21	138.4	111.9	29.41	20.59	64.5	0.87	3.64	1.21	1.94	5.05	51.15	6.81	273.67	1.48138	1
48	2	1	163	59	125	75	22.21	174.8	151.2	13.64	25.02	31.17	1	4.1	1.89	1.99	5.47	75.49	5.07	283.85	1.86029	1
52	1	1	153	52	143	80	22.21	272	110.3	12.84	18.4	12.58	1.08	4.61	1.77	2.36	4.48	51.07	6.03	245.35	0.98168	1
54	1	1	153	52	122	83	22.21	259.9	123.5	14.78	24.82	19.72	1.42	7.14	1.64	4.4	5.18	48.71	5.09	258.15	1.34138	1
44	2	1	166	61.2	134	85	22.21	260.4	157.5	16.5	20.29	56.66	1.47	5.03	2.09	2.51	5.63	92.57	6.27	365.5	0.844018	1
32	1	1	158.5	55.8	95	61	22.21	165.3	114.9	9.89	16.42	11.73	1.58	4.21	1.69	2.1	4.89	55.86	6.56	210.6	1.01077	1
35	2	1	186.5	77.3	126	74	22.22	159.6	139.6	13.99	17.27	21.57	1.06	4.09	1.57	2.01	5.18	77.54	6.18	399.39	1.01256	1
35	2	1	167	62	107	71	22.23	276.6	148.6	25.19	15.97	42.43	0.75	3.65	1.11	2.07	4.89	71.3	3.9	390.99	0.402631	1
84	2	1	164	59.8	158	79	22.23	101.9	126.3	42.02	68.1	29.85	0.79	4.05	1.97	1.74	5.1	66.35	6.86	405.97	8.66013	1
51	1	1	158	55.5	117	75	22.23	161	125.3	12.2	21.8	13.9	0.94	4.79	1.71	2.6	5.09	62.59	5.09	200.72	1.97706	1
53	2	1	167.5	62.4	134	88	22.24	210.3	152.2	11.08	17.19	13.86	0.92	3.76	1.77	1.72	4.54	61.97	7.57	165	1.3015	1
50	1	1	156.5	54.5	114	81	22.25	280.2	133.5	17.11	27	10.62	0.95	4.24	1.98	2	4.73	50.88	4.5	255.99	1.16477	1
48	1	1	156.5	54.5	110	71	22.25	221.9	131.3	13.08	20.16	14.71	1.84	4.16	1.59	2.1	4.58	48.78	4.17	313.69	1.20579	1
71	1	1	159	56.3	173	74	22.27	190.6	132	13.07	22.12	13.9	1.32	5.42	1.61	3.05	5.72	55.13	4.81	342.51	2.2792	1
50	1	1	155	53.5	139	83	22.27	187.7	115.9	18.94	20.92	23	1.52	4.79	1.8	2.5	4.79	52.9	4.98	242.63	1.28049	1
57	1	2	146.5	47.8	131	79	22.27	234.9	141.9	35.51	29.63	38.62	2.77	4.02	0.92	2.21	5.43	53.69	5.16	271.26	1.20656	1
52	2	1	160	57	114	74	22.27	149.5	159.6	20.19	17.89	57.88	2.86	5.8	1.12	3.73	4.57	78.7	6.84	339.63	1.38486	1
34	1	1	157.7	55.4	91	60	22.28	139.2	125.9	19.44	20.25	11.82	0.72	3.89	1.34	2.11	4.83	48.49	3.63	236.63	1.1218	1
53	2	1	176	69	138	90	22.28	220.3	151.1	21.62	31.38	14.13	0.89	4.27	2.33	1.65	6.82	86.2	4.76	308.88	1.62363	1
59	2	1	174	67.5	120	75	22.29	180.4	140.1	34.57	24.89	34.63	0.76	3.51	1.11	1.85	4.8	92.64	7.2	470.27	1.38449	1
58	2	2	167.2	62.3	133	77	22.29	233.9	145.5	15.59	20.63	22.78	1.61	4.71	1.92	2.48	5.34	82.44	6.82	379.82	1.29561	1
47	1	1	149	49.5	125	75	22.3	216.5	127.3	13.48	15.7	15.69	1.11	5.05	1.47	2.87	5.19	60.72	3.55	212.57	0.928313	1
53	1	2	167.5	62.6	94	61	22.31	176.3	123.4	12.99	22.56	10.78	0.74	3.62	1.54	1.6	4.93	59.39	4.95	276.77	1.88173	1
72	2	1	160.5	57.5	138	87	22.32	98.1	140.7	20.63	34.11	24.94	0.99	3.97	1.43	2.07	4.98	80.3	4.34	320.76	5.51183	1
82	1	1	151	50.9	146	88	22.32	298	121.6	9.25	19.04	19.72	1.39	5.21	1.79	2.86	5.41	59.17	5.81	200.28	1.72264	1
56	1	2	160.5	57.5	158	92	22.32	255.6	139.8	22.18	23.92	42.03	1.8	4.84	1.7	2.46	7.06	59.13	6.82	420.2	1.11278	1
52	1	1	142	45	113	70	22.32	193.5	131.1	22.47	23.59	18.69	2.34	4.73	1.58	2.44	5.42	50.15	5.88	199.34	1.33736	1
53	1	1	149.5	49.9	121	72	22.33	115.6	138.9	15.5	19.81	15.57	1.48	4.75	1.38	2.7	5.48	58.44	4.42	292.18	2.30694	1
47	2	2	174.5	68	126	85	22.33	220.1	148.2	13.76	24.03	28.6	2.12	4.52	1.7	2.16	5.42	78.18	4.46	450.7	1.38332	1
35	2	1	177.5	70.4	117	67	22.34	177.9	155.7	15.02	17.2	14.83	1.16	4.9	1.96	2.36	5.84	90.22	4.48	480.19	0.873143	1
61	2	2	161	57.9	99	60	22.34	166.3	124.6	17.93	17.2	18.03	1.77	3.81	1.22	1.91	6.49	69.2	5.46	342.28	1.48996	1
70	1	1	154	53	128	84	22.35	154	136.4	14.02	20.64	8.2	0.94	6.7	2.24	3.59	5.65	63.92	3.39	193.71	2.50561	1
31	1	1	158	55.8	106	60	22.35	256.2	125.7	14.06	16.49	13.85	0.97	4.27	1.9	2.02	4.9	55.18	3.4	272.23	0.532121	1
51	1	2	147	48.3	157	78	22.35	163.4	135.7	42.94	29.35	188.07	10.18	6.8	1.16	3.28	6.05	55.72	4.07	377.1	1.39796	1
58	1	1	152.5	52	139	81	22.36	192.6	130.1	4.47	15.67	10.25	0.41	4.94	3.12	1.82	5.32	59.43	6.03	215.39	2.23196	1
64	2	1	166.5	62	140	86	22.36	213.8	145.3	31.87	18.04	59.98	2.12	5.94	1.23	3.64	7.16	71.3	8.36	468.6	0.956572	1
43	1	1	151	51	128	78	22.37	224.1	136.4	21.68	25.07	17.33	0.57	4.48	2.34	2	5.48	58.24	6.91	294.96	1.03312	1
58	1	2	149.5	50	130	77	22.37	204.3	131	21.92	24.38	12.25	0.87	5.19	1.97	2.62	4.73	51.27	4.49	182.01	1.47834	1
56	1	1	149.5	50	134	85	22.37	187.3	122	18.17	21.38	29.62	1.1	4.62	1.9	2.13	4.9	57.98	6.77	286.17	1.49962	1
66	1	1	153.5	52.7	144	75	22.37	253.5	132.8	11.58	19.4	16.85	2.09	5.46	1.27	3.14	5.71	72.65	5.5	537.89	1.48427	1
50	2	1	164.5	60.6	144	93	22.39	192.5	155.4	22.64	28.81	35.95	0.76	4.63	2.92	1.63	5.21	78.8	4.01	416.14	1.57269	1
55	2	1	173	67	104	73	22.39	226.8	160.3	12.13	16.16	11.53	0.93	3.43	1.21	1.69	4.71	67.99	5.45	286.88	1.1252	1
40	2	2	173	67	133	80	22.39	218.5	149	16	21.29	26.97	1.51	3.68	1.2	1.87	5.34	83	4.28	535.58	0.974371	1
54	2	1	169	64	111	67	22.41	232.9	153.2	26.58	24.27	18.78	0.77	3.39	1.26	1.61	4.74	71.66	7.88	279.02	1.09148	1
60	2	1	178	71	121	77	22.41	168.1	138.2	14.5	16.35	18.96	1.36	5.27	1.75	2.94	4.83	83.03	4.95	340.15	1.53256	1
48	1	1	156.5	54.9	126	82	22.42	269.8	110.8	15.25	22.19	16.08	1.76	5.41	1.6	2.88	5.34	55.9	5.54	379.01	1.01093	1
48	2	1	169.5	64.4	129	72	22.42	181.2	147.9	30.48	20.01	32.14	1.77	4.36	1.56	2.26	5.06	62.27	3.79	276.17	0.960114	1
40	1	2	156.5	54.9	104	60	22.42	231.1	136.4	22.93	21.4	24.9	2.27	5.59	1.51	3.23	5.16	55.77	5.22	369.39	0.77352	1
49	1	2	166	61.8	117	69	22.43	178.5	130.6	17.85	27.66	16.94	0.97	4.17	1.51	2.09	5.02	62.33	9.86	288.32	1.79718	1
39	1	1	158	56	101	61	22.43	193.6	120.3	19.79	27.47	4.6	1.16	6.78	2.65	3.39	4.57	115.5	7.77	416.31	1.24393	1
59	2	2	163	59.6	112	74	22.43	209.4	166.3	17.45	22.21	24.26	1.19	4.56	1.44	2.59	4.79	113.2	8.61	621.52	1.49805	1
60	1	1	150.5	50.8	121	74	22.43	177.5	131.7	13.16	25.41	15.25	1.19	5.19	1.9	2.65	4.64	58.94	5.31	286.51	2.36772	1
66	2	1	171	65.6	138	77	22.43	180.9	159.2	18.84	22.16	18.33	1.21	4.6	1.85	2.09	5.39	62.29	5.94	285.23	1.86266	1
48	2	1	170.1	64.9	106	68	22.43	270.7	150.3	13.31	19.79	35.81	1.99	5.34	1.73	2.71	4.79	71.61	3.56	381.57	0.961855	1
53	2	1	163.5	60	133	83	22.44	232.9	136.2	14.5	17.31	18.04	1.21	4.69	1.58	2.55	4.16	76.52	6.63	366.17	1.03447	1
68	1	2	153.5	52.9	171	93	22.45	181.3	128.5	19.07	22.51	15.32	0.43	4.86	2.31	2.2	5.74	76.24	7.49	371.62	1.93335	1
53	1	1	155.5	54.3	118	77	22.46	205.4	126.8	16.45	19.83	12.19	0.59	4.99	2.25	2.25	6.03	56	4.84	215.59	1.26158	1
47	2	2	170.5	65.3	154	102	22.46	325	167	29.86	32.55	150	1.71	5.18	1.85	2.75	5.33	71.46	5.03	376.64	0.861431	1
74	1	1	152	51.9	146	90	22.46	205.5	124	15.2	21.54	15.13	1.84	7.12	1.72	4.11	6.04	68.78	6.19	254.85	1.9895	1
45	2	2	170	64.9	128	83	22.46	259.5	140.9	60.29	26.53	59.9	3.06	4.65	1.12	2.64	5.01	75.05	4.48	392.96	0.592502	1
41	1	1	161.5	58.6	94	66	22.47	215.3	125.1	10.29	15.05	8.26	0.88	3.47	1.19	1.83	4.69	69.7	3.48	199.64	0.893447	1
52	2	2	172.8	67.1	113	73	22.47	226.8	155	28.4	24.75	52.03	3.32	4.96	1.39	2.85	5.89	92	5.83	402.01	1.06482	1
26	1	1	162	59	102	72	22.48	299.6	131	9.11	13.37	17.73	0.99	4.57	1.65	2.44	4.82	66.47	3.98	424.9	0.384418	1
60	1	1	160.5	57.9	130	80	22.48	113	124.4	26.98	34.1	54.36	1.23	5.96	1.96	3.3	5.81	52.89	6.83	287.52	3.48583	1
33	1	1	162	59	118	78	22.48	239.6	129.9	14.86	19.72	24.97	1.63	4.64	1.41	2.5	4.86	47.61	5.43	297.86	0.704571	1
58	1	2	155	54	117	56	22.48	195.4	127.5	25.28	35.06	29.76	1.7	4.84	1.68	2.63	6.03	60.99	5.94	286.33	2.06979	1
54	1	1	149	49.9	123	74	22.48	187.7	141.7	26.15	28.33	20.53	1.97	5.09	1.55	2.61	4.56	70.18	4.05	236.98	1.59382	1
70	1	2	155	54	113	73	22.48	309.1	143.4	18.59	20.87	49.7	2.94	5.38	1.31	2.92	6.04	80.11	9.26	385.89	1.09618	1
54	1	1	157.5	55.8	108	62	22.49	202.4	116.2	7.84	25.33	10.08	0.87	5.35	2.08	2.67	3.81	66.94	6.78	395.81	2.41357	1
38	1	1	165.5	61.6	95	54	22.49	220.4	139.2	26.51	25.63	12.26	1.34	4.85	1.77	2.5	4.52	57.71	3.21	293.92	0.858254	1
57	2	1	164	60.5	108	73	22.49	173	159	20.5	24.22	42.62	1.43	4.77	1.36	2.6	5.21	76.76	3.24	317.49	1.76249	1
64	1	2	160.6	58	138	85	22.49	195.6	131.2	15.11	28.34	13.15	1.53	5.61	1.59	3.38	4.89	66.17	4.93	323.57	2.3855	1
38	1	1	154.5	53.7	102	61	22.5	227.8	127.8	17.26	25.08	26.04	0.99	3.68	1.26	2.02	4.79	47.68	4.17	365.5	1.00702	1
69	2	1	161.5	58.7	136	75	22.51	203.3	136.1	22.04	25.94	21.51	1.31	4.59	1.75	2.39	5.2	70.68	7.12	384.03	1.87532	1
63	1	1	149	50	113	60	22.52	281.5	127.2	19.43	21.06	10.92	1.57	4.46	1.49	2.41	5.1	51.34	4.54	223.62	1.06926	1
59	2	1	158.5	56.6	139	87	22.53	174.1	148	17.56	21.75	25.12	0.81	3.54	1.14	1.85	4.95	87.12	7.41	394.47	1.75894	1
34	2	2	180	73	108	72	22.53	232.9	139.5	12.63	16.28	38.17	0.92	3.66	1.57	1.82	5.08	68.74	5.35	454.19	0.668747	1
56	1	1	157.5	55.9	134	87	22.53	320.9	126.1	16.85	25.29	27.25	2.7	5.11	1.19	2.94	5.57	55.01	5.33	268.12	1.07515	1
28	2	1	171.1	66	148	90	22.54	232	155	15.46	18.25	11.14	0.77	3.36	1.16	1.7	4.74	64.45	4.47	322.17	0.560181	1
57	1	1	147	48.7	117	82	22.54	131.7	121.2	12.03	24.76	11.14	0.94	4.64	2.55	1.89	5.24	61.32	5.13	240.77	3.08963	1
50	1	1	164.5	61	117	78	22.54	205.9	133.1	11.37	18.19	12.34	1.13	4.99	1.92	2.62	5.18	64.96	6.59	356.95	1.30998	1
52	1	1	159	57	184	110	22.55	242.1	143.8	26.72	31.15	15.73	1.15	5.32	2.29	2.49	5.74	47.99	4.18	173.09	1.29434	1
69	1	1	157	55.6	155	78	22.56	148.7	123.6	18.12	21.95	16.46	0.63	4.72	2.06	2.28	4.87	68.17	9.36	281.55	2.39273	1
53	2	1	174	68.3	101	62	22.56	249.1	134.8	9.15	21.78	34.77	1.21	4	1.68	1.82	4.51	67.37	5.31	382.55	1.53197	1
31	1	1	155	54.2	124	85	22.56	258.6	136.4	15.12	16.47	27.42	2.31	4.51	1.07	2.8	5.1	70.52	2.25	277.75	0.507751	1
32	1	1	152.5	52.5	112	60	22.57	203.5	120.7	19.98	18.56	20.73	0.81	3.61	1.64	1.68	4.69	56.87	4.51	239.12	0.652929	1
56	1	1	157.5	56	139	69	22.57	158.3	84.4	9.77	19.38	13.9	1.62	2.87	1.06	1.38	4.75	52.64	4.36	288.19	2.19338	1
53	1	2	163	60	127	81	22.58	213	134.8	69.84	33.89	21.9	1.67	5.43	1.73	2.88	5.5	46.47	6.18	386.75	1.00906	1
49	1	1	161.5	58.9	115	75	22.58	266.5	105.7	17.03	22.44	25.35	1.93	3.75	1.22	1.93	4.85	54.49	3.07	230.52	0.999803	1
60	1	2	152	52.2	115	74	22.59	164.7	140.5	70.74	43.1	84.05	1.22	4.33	1.88	2.09	6.62	37.83	4.64	346.5	1.86682	1
54	2	1	158.3	56.6	119	68	22.59	141.6	129.2	23.17	23.78	115.64	1.27	5	1.39	2.9	6.02	99.22	5.94	538.59	1.88399	1
58	2	1	168	63.8	125	77	22.6	243.5	155.4	48.76	37.49	66.94	0.58	4.28	1.63	2.06	5.3	77.39	3.22	332.17	1.27883	1
53	2	1	170.5	65.7	110	77	22.6	148	152.1	34.62	32.74	20.53	0.7	4.44	1.71	2.2	5.12	74.77	6.14	288.57	1.99264	1
58	1	1	154.5	54	123	67	22.62	158.9	126.9	20.67	34.04	15.2	0.8	3.48	1.56	1.51	4.85	67.51	6.11	271.28	2.7329	1
51	1	1	156.5	55.4	132	70	22.62	254.9	140	35.16	22.93	15.55	1.11	7.18	2.25	4.05	4.75	62.87	6.9	256.26	0.773713	1
63	1	1	148.5	49.9	135	62	22.63	116.9	141.2	14.91	24.49	25.32	0.97	5.07	1.62	2.67	4.5	52.65	4.62	233.82	3.41803	1
66	1	1	158	56.5	105	76	22.63	190.5	131.9	18.5	20.52	20.14	1.06	5.3	2.32	2.64	5.63	57.75	5.92	331.82	1.65288	1
54	2	1	171	66.2	122	60	22.64	218.6	145.8	23.23	21.01	62.96	2.63	5.38	1.26	3.24	5.55	75.56	5.4	415.73	1.07682	1
58	1	1	153	53	120	76	22.64	197.4	137.8	12.41	16.43	14.13	2.81	5.59	1.59	3.14	4.91	45.74	3.58	301.1	1.37035	1
43	2	1	169	64.7	101	60	22.65	133.9	154.1	13.32	18.05	13.2	0.72	3.57	1.12	1.88	4.56	84.71	5.18	388.01	1.58823	1
32	2	1	169.4	65	118	70	22.65	196.8	139.5	21.8	29.59	19.88	0.87	4.42	2.18	2	5.22	84.43	5.02	429.46	1.03048	1
55	1	2	166.5	62.8	126	80	22.65	238.6	128.7	25.91	24.53	27.62	1.37	5.73	1.37	3.28	5.08	53.2	4.61	372.54	1.11085	1
50	1	1	166.5	62.8	110	72	22.65	224.4	132.5	18.56	22.63	19.15	1.75	5.69	1.63	3.11	5.29	62.66	4.97	301.69	1.17042	1
60	2	1	172	67	163	93	22.65	185.7	158.6	24.44	26.26	121.28	4.18	3.94	1.66	1.57	9.15	73.81	4.2	328.45	1.71626	1
45	1	1	151.5	52	105	70	22.66	232.8	128.4	20.24	20.44	18.48	0.86	5.94	2.09	2.96	5.38	74.22	5.96	270.79	0.878224	1
54	1	2	160	58	135	71	22.66	228.9	131.1	13.83	25.12	15.83	1.11	5.11	1.57	2.91	4.99	63.71	5.9	203.98	1.59352	1
59	1	1	160	58	120	74	22.66	221.3	125.1	17.56	22.39	11.82	1.31	4.67	1.68	2.38	4.57	57.86	6.69	271.61	1.4245	1
53	1	2	150	51	139	87	22.67	272.5	133.8	13.24	23.39	9.99	2.08	5.37	2.34	2.64	4.66	59.2	6.45	281.43	1.25025	1
52	2	1	164.4	61.3	123	84	22.68	203.4	147.9	17.64	22.27	36.81	1.34	6.01	2.09	3.48	5.27	93.36	6.3	264.78	1.35557	1
59	2	1	168	64	139	85	22.68	200.1	153.2	31.71	27.38	21.23	1.39	4.64	1.75	2.5	5.32	83.33	6.3	321.53	1.43364	1
59	1	1	156	55.2	138	78	22.68	162.4	122.9	14.87	19.06	19.18	1.69	4.92	1.59	2.64	5.54	53.39	3.86	327.99	1.7957	1
54	2	1	159.5	57.7	126	83	22.68	164.9	153.2	23.82	21.2	27.01	1.81	4.65	1.69	2.43	4.82	76.11	5.52	344.25	1.42245	1
50	2	1	168	64	93	62	22.68	206.7	139.1	12.97	26.92	47.76	2.28	6.14	1.67	3.58	5.11	73.94	5.76	509.16	1.80815	1
39	2	2	176.5	70.7	117	76	22.69	166	160.2	75.55	38.5	94.35	2.38	5.95	1.39	3.56	4.93	86.36	5.73	486.98	1.04064	1
55	1	1	159	57.4	133	84	22.7	199.7	131.6	24.55	24.93	20.74	0.92	4.48	1.74	2.14	4.51	70.54	4.46	316.32	1.38574	1
59	1	1	155.5	54.9	138	89	22.7	235.4	137.9	14.44	23.16	11.03	1.42	5.31	1.32	3.11	4.62	65.98	4.91	222.8	1.52757	1
52	1	2	157	56	130	93	22.72	250.2	135.8	12.11	17.64	9.11	0.95	5.67	1.99	2.89	5.89	52.21	4.3	248.26	1.05352	1
52	1	1	157	56	138	85	22.72	267.9	142.6	21.56	29.92	26.57	0.98	5.8	2.11	2.92	4.59	48.94	4.3	307.47	1.25074	1
59	2	2	166	62.6	145	93	22.72	231.4	157.4	12.1	13.31	43.94	1.52	5.85	1.4	3.57	14.94	72.08	3.75	215.24	0.975605	1
43	2	1	172	67.3	113	78	22.75	184.7	152.1	25.57	28.82	26.63	1.16	7.03	2.14	4.16	5.44	93.14	6.39	366.71	1.32688	1
59	2	2	168	64.2	136	79	22.75	187.6	150.1	16.26	18.17	24.61	1.55	4.15	1.26	2.16	6	72.14	5.79	342.58	1.41714	1
61	1	2	154.5	54.3	158	82	22.75	168.3	142.7	37.83	31.19	28.12	3.69	3.84	0.89	2.1	12.59	42.16	3.4	283.78	1.83799	1
61	2	1	174	68.9	129	87	22.76	193.5	135.1	24.89	24.85	25.22	0.69	4.73	2.25	2.2	4.91	71.53	5.04	294.75	1.57023	1
61	1	2	161	59	122	70	22.76	156.8	143.3	20.84	26.88	16.5	1.58	5.73	1.84	3.02	4.79	62.31	5.82	296.04	2.29068	1
60	1	1	154	54	160	82	22.77	228.6	128.3	16.63	22.29	16.33	0.7	6.2	2.18	3.21	4.62	56.75	7.08	234.54	1.43463	1
80	1	1	145.5	48.2	157	74	22.77	339.6	138.2	21.91	25.55	42.98	0.92	4.23	1.97	1.8	4.45	66.04	6.53	549.82	1.28586	1
28	1	1	154	54	110	67	22.77	208.5	115	13.82	16.97	6.93	1.27	4.08	1.63	1.94	4.4	41.26	3.53	161.19	0.613027	1
73	1	1	155	54.7	132	82	22.77	156.7	138.2	15.6	22.59	13.63	1.38	6.35	1.73	3.61	6.28	73.01	3.95	270.9	2.66445	1
36	1	2	153	53.3	101	66	22.77	213.2	136	14.85	17.92	17.63	1.77	4.45	1.5	2.35	4.86	63.05	3.96	306.99	0.785218	1
54	1	2	154	54	146	73	22.77	198.8	124.8	24.24	26.17	51.63	1.81	6.08	1.91	3.28	5.54	56.85	6.43	312.06	1.44383	1
48	1	1	156.5	55.8	94	60	22.78	265.3	125.8	13.09	20.89	12.11	0.67	4.27	2.04	1.97	5.06	43.98	6.19	146.05	1.04465	1
51	1	2	153.5	53.7	99	60	22.79	198.8	143.3	34.77	33.59	15.18	1.36	5.47	1.48	3.17	4.34	60.9	5.14	334.05	1.46137	1
51	1	1	159.5	58	125	68	22.8	117.4	142.2	15.29	20.89	17.09	1.24	3.54	1.22	1.83	4.94	51.39	3.46	292.65	2.32079	1
60	2	2	159.5	58	142	80	22.8	205	152.1	17.36	14.36	25.22	2.16	4.14	1.03	2.31	5.51	67.41	6.06	379.2	1.00873	1
41	2	1	171.5	67.1	139	83	22.81	199.5	154.2	65.28	35.11	68.61	1.87	7.2	1.64	4.29	5.37	82.16	5.86	565.5	0.893062	1
53	2	2	168	64.4	116	66	22.82	169.8	151.9	16.74	17.37	23.03	0.85	3.61	1.78	1.71	4.64	79.95	3.19	323.37	1.32514	1
52	1	1	145.5	48.3	109	71	22.82	230	133.7	17.9	23.3	37.82	1.28	5.39	1.82	2.92	5.1	63.91	4.66	318.52	1.2451	1
65	2	2	173	68.3	129	76	22.82	108.1	153.3	19.79	20.51	21.6	6.36	3.3	0.59	1.53	12.12	84.25	4.7	330.91	2.77224	1
54	1	1	148	50	139	79	22.83	186.7	132.9	24.44	24.96	33.32	0.61	5.09	2.41	2.37	5.45	68.31	6.27	274.65	1.4603	1
59	1	1	148	50	106	60	22.83	266.1	107.6	10.32	19.56	16.06	0.97	5.29	2.24	2.45	4.63	62.45	3.96	279.48	1.35001	1
54	1	2	148	50	122	66	22.83	140	128.2	29.84	22.06	10.86	1.59	4.92	1.24	2.63	4.73	45.81	3.53	273.41	1.55766	1
56	2	1	166.5	63.3	109	69	22.83	140	152.8	19.13	30.81	15.02	1.73	3.5	1.44	1.78	5.02	83.16	3.94	477.98	2.8177	1
39	2	1	178	72.4	104	64	22.85	216.2	164.7	11.18	16.2	12.72	0.75	3.14	1.3	1.43	4.48	70.31	4.11	272.98	0.873983	1
59	1	2	162.3	60.2	123	66	22.85	230.5	143.3	25.33	26.09	32.43	1.3	4.58	1.47	2.45	6.72	56.49	5.44	240.75	1.3269	1
52	1	2	153	53.5	124	73	22.85	194.9	134.6	20.62	19.2	16.04	1.89	5.65	1.44	3.22	4.39	48.52	5.8	265.45	1.1281	1
62	2	1	159	57.8	122	69	22.86	216.4	144.4	15.5	21.44	15.71	0.77	4.34	1.7	2.21	5.79	89.96	6.93	186.47	1.56025	1
48	1	1	162	60	108	60	22.86	212.6	129.2	8.85	14.29	13.72	0.94	6.14	2.05	3.36	5.39	58.69	5.44	235.84	1.08452	1
48	1	1	162	60	109	65	22.86	212.1	131.8	25.61	22.16	30.58	0.99	3.88	1.62	1.81	4.93	60.79	5.64	255.89	0.990981	1
34	1	1	156.5	56	103	86	22.86	187.7	124	12.2	16.04	8.76	1.13	4.41	1.75	2.23	4.87	57.92	4.88	268.38	0.831839	1
60	1	1	156.5	56	133	69	22.86	149.1	136.4	17.77	21.46	18.06	1.26	5.23	2.04	2.71	4.98	52.79	5.46	300.38	2.04861	1
77	2	1	156.5	56	137	83	22.86	103	171	20.13	24.05	165.53	4.95	3.42	1.1	1.49	5.28	80.95	4.51	576.03	4.00725	1
41	1	1	149	50.8	106	69	22.88	228.6	132.8	19.73	25.36	26.83	0.94	5.61	1.98	2.88	5.23	57.48	4.55	339.42	1.02398	1
76	2	2	167	63.8	142	76	22.88	86.3	145	38.26	41.01	39.08	1.27	4.89	1.13	2.81	5.94	75.38	6.41	372.64	5.83875	1
54	2	2	159.5	58.2	135	83	22.88	186.8	138.6	11.92	21.41	83.12	1.65	4.26	1.23	2.35	5.16	81.44	4.95	517.58	1.79265	1
54	1	1	152.5	53.2	122	77	22.88	200.1	139.1	29.62	26.18	18.76	1.8	7.98	1.7	4.95	5.18	63.58	4.06	327.83	1.29815	1
60	2	2	160	58.6	132	77	22.89	105.1	142.9	13.14	17.59	27.42	0.74	3.71	1.58	1.9	5.54	73.56	3.26	364.46	2.77024	1
46	1	1	155	55	148	88	22.89	203.1	116.9	30.02	27.36	58.14	0.89	5.68	2.23	2.81	4.82	50.8	4.6	331.86	1.13099	1
49	1	1	155	55	115	71	22.89	169.6	141.1	23.69	27.22	10.69	0.94	3.39	1.64	1.46	5.1	63.07	4.65	326.43	1.61576	1
65	1	2	155	55	129	85	22.89	197.6	136.1	23.66	20.98	24.82	1.57	3.39	1.39	1.68	6.1	47.22	3.98	319.05	1.41881	1
66	1	2	155	55	134	57	22.89	187.9	128.6	14.77	23	13.1	2.25	5.36	1.24	3.15	5.68	57.22	5.2	287.09	2.10211	1
42	1	1	154	54.3	111	69	22.9	220.5	117.8	7.26	15.28	11.27	0.64	3.9	2.24	1.51	5.07	52.18	4.43	296.75	1.08018	1
59	2	1	160.5	59	137	89	22.9	158.9	139.2	26.2	26.74	14.34	1.09	4.76	1.85	2.3	5.85	80.46	4.91	361.08	1.93972	1
54	1	1	147	49.5	150	86	22.91	142.8	123.6	21.31	27.82	12.42	0.88	3.59	1.95	1.37	5.33	51.75	4.37	238.13	2.27893	1
50	2	2	168	64.7	123	77	22.92	222.7	165.3	34.46	32.75	48.96	1.55	4.53	1.36	2.39	4.69	72.12	4.97	426.35	1.25257	1
52	2	2	163	60.9	133	79	22.92	271	152	52.89	30.33	79.05	3.14	6.08	1.51	3.42	6.28	64.44	4.89	455.05	0.800239	1
40	2	1	157.4	56.8	145	92	22.93	160.1	152.2	12.74	19.95	16.6	0.96	5.49	2.08	3.04	4.26	80.15	4.57	461.02	1.39645	1
63	2	2	156	55.8	148	87	22.93	235	174	56.3	44.4	180.04	1.39	4.5	1.37	2.4	9.31	64.88	5.08	283.63	1.58636	1
38	1	1	159	58	122	75	22.94	251.3	139.6	15.27	17.58	12.19	1.38	3.88	1.45	1.75	4.77	53.59	3.81	251.95	0.680284	1
34	1	1	157.6	57	129	72	22.95	234.5	144	15.47	24.61	22.2	1.03	4.95	1.69	2.48	4.67	78.16	4.87	397.39	0.907199	1
51	2	1	171.5	67.5	111	69	22.95	191.2	152.7	25.55	23.56	34.67	1.35	4.94	1.22	2.88	6.59	69.33	5.09	340.45	1.24326	1
67	1	1	159.5	58.4	149	87	22.96	192.2	127.1	14.98	19.8	20.29	1.05	5.06	2.36	2.37	5.4	45.13	5.73	227.74	1.78333	1
49	2	2	171	67.2	116	71	22.98	169.7	163.1	25.68	23.84	22.35	2.64	6.7	1.27	4.05	4.27	101.68	5.87	463.29	1.35839	1
50	2	2	161	59.6	106	67	22.99	252.4	142.4	23.76	17.02	21.88	2.4	4.1	1.31	2.28	5.8	56.99	5.75	264.55	0.691699	1
56	1	1	168.5	65.3	172	94	23	210.2	126.2	10.99	18.91	8.31	0.72	4.76	2.44	2.14	5.31	58.3	7.87	365.07	1.51967	1
50	1	1	156	56	100	60	23.01	215.5	131.5	16.39	19.12	13.54	1.18	4.39	1.28	2.47	6.65	54.38	3.89	200.06	1.09577	1
59	1	2	157.4	57	99	64	23.01	162.3	117.9	29.4	26.24	18.76	1.38	4.22	1.5	2.12	5.52	53.65	3.85	226.02	1.75923	1
48	1	2	156	56	166	113	23.01	366.5	141	25.4	23.26	23.9	1.5	4.93	1.57	2.57	5.37	51.53	4.69	327.56	0.60445	1
54	1	1	156	56	103	63	23.01	151.2	118.8	12.52	16.36	18.11	1.77	5.57	1.3	3.17	4.66	66.03	3.34	270.95	1.65129	1
37	2	1	175.5	70.9	112	64	23.02	201.3	156.3	7.68	13.3	12.96	0.78	4.59	2.05	2.24	4.69	82.69	6.56	310.94	0.882123	1
60	2	1	168	65	112	62	23.03	97.7	168.7	17.82	19	25.9	0.88	3.7	1.49	1.76	5.84	71.38	7.23	321.89	2.76412	1
61	1	1	147.5	50.1	126	72	23.03	133	131	15.44	25.38	19	1.61	4.33	1.53	2.3	5.27	55.69	7.99	260.03	2.96242	1
56	2	1	178	73	129	87	23.04	181.2	157.3	30.69	26.46	75.68	1.74	5.6	1.32	3.25	5.46	77.91	5.62	367.61	1.47612	1
52	2	1	160	59	118	66	23.05	296.4	130.3	15.59	22.18	16.13	0.74	4.61	2.07	2.18	5.55	75.05	4.27	302.35	0.985516	1
51	2	1	162	60.5	116	68	23.05	209.9	143.9	19.58	21.58	20.22	0.86	4.72	1.5	2.52	5.49	63.9	6.53	295.37	1.18496	1
50	2	1	164	62	139	88	23.05	132.1	151.6	53.89	30.38	16.66	1.19	4.38	1.77	2.17	5.35	80.18	7.61	371.93	1.56639	1
36	2	1	160	59	102	69	23.05	143.6	165.4	32.86	28.49	26.07	1.28	4.23	1.48	2.36	4.6	95.88	5.21	513.09	1.24597	1
44	2	2	171	67.4	137	89	23.05	177	150.5	43.46	37.14	32.12	3.31	5.85	1.34	3.35	5.31	79.51	5.41	378.9	1.40048	1
67	1	2	154	54.7	115	70	23.06	221	133	39.11	38.56	77.23	1.27	7.36	2.3	4.2	6.09	54.92	5.42	401.41	1.86929	1
70	2	2	153	54	131	76	23.07	223.9	148.1	18.3	26.07	59.15	0.76	5.41	2.71	2.33	5.23	75.3	4.66	363.19	1.90528	1
44	2	1	177.5	72.7	115	60	23.07	236.2	151.3	21.07	24.2	65.08	1.35	4.12	1.46	2.08	4.45	82.52	6.71	398.05	0.9821	1
76	1	2	153	54	174	84	23.07	258.1	127.8	8.43	20.34	11.92	1.63	6.82	1.72	3.95	6.2	63.11	4.68	353.65	2.06283	1
59	1	1	159.5	58.7	124	64	23.07	234.8	131.8	33.76	32.12	17.99	1.64	4.16	1.48	2.23	4.51	59.66	6.43	440.21	1.38908	1
59	2	2	166.5	64	132	76	23.09	190	130	13.49	21.09	16.58	0.74	2.73	1.48	1.09	5.82	64.79	5.97	274.82	1.78307	1
54	2	2	158.5	58	160	110	23.09	283.8	153.2	16.62	21.57	25.51	2.1	4.16	1.35	2.17	6.2	63.8	5.26	274.08	1.00674	1
69	1	1	158.5	58	152	97	23.09	259.4	136.9	13.06	19.08	18.16	2.13	5.54	1.63	3.13	4.92	67.88	4.93	315.6	1.40438	1
43	1	1	162.5	61	113	78	23.1	215.6	127	12.92	12.17	49.3	0.93	5.27	1.86	2.82	5	50.08	5.02	241.71	0.675272	1
49	2	1	157.5	57.3	131	89	23.1	190.2	147	28.07	23.93	31.87	0.93	5.4	1.48	2.95	7.2	75.16	4.77	281.32	1.16361	1
33	2	2	168	65.2	119	63	23.1	199	152.9	24.66	25.88	23.73	1.29	4.2	1.2	2.49	4.8	73.3	6.73	404.05	0.864229	1
50	2	1	168.5	65.6	100	67	23.1	265.5	148	12.39	18.8	17.6	1.47	4.77	1.13	2.77	4.63	95.61	5.76	375.21	1.00584	1
49	2	2	162.5	61	126	89	23.1	219.2	157.2	39.37	42.17	73.38	2.93	3.96	1.5	1.77	4.5	72.03	3.72	469.64	1.50237	1
39	1	1	170	66.8	110	79	23.11	335.9	148.6	21.22	19.45	24.44	1.18	4.6	1.78	2.15	4.61	57.81	2.77	243.24	0.490232	1
52	2	1	169	66	107	66	23.11	148.3	141.7	19.78	21.93	16.72	2.55	4.59	1.41	2.3	5.3	88.2	6.01	436.45	1.72897	1
52	1	1	157	57	106	68	23.12	206.8	128	13.93	19.01	16.53	0.85	4.86	2.32	2.19	5.15	51.52	5.45	287.42	1.28074	1
41	2	1	174	70	126	84	23.12	184.8	164.2	16.43	19.56	19.8	5.98	4.94	0.92	2.64	5.35	85.69	8.33	425.37	1.07061	1
51	2	1	168	65.3	112	70	23.14	222.2	116.8	12.91	17.22	11.04	1.92	4.08	1.32	2.18	4.89	82.08	5.46	334.76	1.10001	1
45	2	2	168.5	65.7	116	75	23.14	256.4	139.7	16.35	18.35	43.16	2.66	4.14	1.16	2.15	5.26	75.84	4.59	347.67	0.796474	1
50	2	1	173.5	69.7	150	86	23.15	159.9	152.6	16.82	19.84	15.89	0.77	4.61	1.74	2.23	5.61	67.7	4.04	352.54	1.51269	1
65	1	1	145.5	49	158	92	23.15	178.2	136	41.96	33.75	57.2	1.36	5.67	2.47	2.6	5.71	58.84	5.21	298.41	1.90047	1
60	1	1	161	60	108	71	23.15	152.7	130.7	23.61	29.27	17.25	1.56	5	1.71	2.58	5.09	64.59	6.98	264.65	2.36694	1
60	1	1	152	53.5	134	75	23.16	227.7	118.9	14.27	18.4	35.4	1.5	5.12	1.93	2.67	6.04	55.21	3.41	346.42	1.28349	1
40	2	1	163.5	61.9	105	65	23.16	247.9	151.7	24.09	19.74	23.68	2.37	5.12	1.37	2.86	5.09	75.81	5	432.2	0.648951	1
40	2	2	183.5	78	148	101	23.16	229.6	162.1	37.34	27.87	88.54	3.5	4.79	0.99	2.61	12.58	54.79	5.64	436.61	0.794581	1
38	2	1	177.5	73	103	61	23.17	175.4	161.8	18.24	24.29	18.85	0.81	4.96	1.98	2.55	4.19	98.69	5.76	537.2	1.23217	1
59	2	2	165.4	63.4	129	74	23.17	351.4	152.6	14.84	22.62	44.93	1.14	4.67	1.74	2.5	6.6	63	5.15	372.87	0.985884	1
61	1	2	158.5	58.2	95	60	23.17	214.6	127.6	12.43	25.88	13.41	1.31	6.15	2.05	3.38	5.23	51.98	5.39	264.85	2.08655	1
54	2	1	158.5	58.2	119	77	23.17	238.6	146.3	16.29	20.3	30.49	3.14	5.68	1.22	3.4	5.61	101.61	5.25	435.19	1.13831	1
31	1	1	159	58.6	125	68	23.18	289.3	123.5	9.35	13.7	11.59	0.87	3.74	1.61	1.79	4.73	46.05	2.98	249.69	0.480096	1
58	2	2	175	71	128	73	23.18	269.3	141.5	17.07	15.73	22.77	1.37	4.67	1.76	2.38	9.25	67.71	6.63	333.47	0.819981	1
41	2	2	170	67	110	70	23.18	382.6	160.3	25.55	24.46	37.7	1.54	5.59	1.96	2.86	4.37	71.61	3.57	501.14	0.518561	1
44	1	2	156	56.4	134	82	23.18	267.8	143.3	43.93	28.31	34	2.16	3.66	1.29	1.81	6.27	53.48	5.52	446	0.701781	1
49	1	1	158	57.9	108	60	23.19	201.6	135.6	8.74	21.02	10.27	0.75	3.96	1.76	1.88	5.06	71.19	4.78	274	1.72815	1
52	1	1	154	55	137	84	23.19	235.9	123.6	11.74	20.47	10.45	0.88	3.59	1.24	1.8	5.66	48.33	4.46	195.29	1.31692	1
53	2	1	166.5	64.3	104	72	23.19	178.7	156.6	11.68	18.33	21.37	1.08	4.4	1.55	2.19	5.08	72.1	7.12	316.18	1.59071	1
58	1	1	154	55	128	89	23.19	145.1	138.1	8.73	16.44	13.42	1.42	6.69	1.75	4	5.7	66.12	6.47	434.73	2.2241	1
52	1	1	151	52.9	112	71	23.2	284.1	137.9	8.84	17.38	16.3	1.96	4.77	1.93	2.3	5.45	63.87	3.88	241.59	1.06993	1
36	2	2	170.8	67.7	121	86	23.21	274.5	153.1	50.98	32.86	55.51	2.62	4.86	1.2	2.92	5.08	68.9	5.56	449.23	0.60357	1
66	1	1	148.5	51.2	113	63	23.22	167.1	133.5	28.07	28.24	16.12	1.11	5.48	1.71	2.89	4.73	59.06	6.25	253.54	2.10529	1
49	2	1	169.5	66.7	103	63	23.22	320.8	147.8	15.95	22.59	27.94	1.33	5.05	1.32	2.86	5.1	70.28	5.61	283.17	0.863968	1
50	2	2	175	71.1	98	65	23.22	238.9	158.9	22.39	19.67	43.4	1.83	6.08	1.54	3.46	4.56	81.86	7.6	391.82	0.870024	1
40	2	2	179.5	74.8	103	68	23.22	171.7	151.1	71.91	42.62	31.86	3.67	4.65	0.86	2.63	4.91	104.02	7.51	508.41	1.17087	1
57	1	1	158	58	99	63	23.23	136.8	120.5	28.79	33.53	14.5	0.94	5.31	1.93	2.51	5.16	54.92	4.98	235.72	2.60376	1
59	2	1	166	64	90	60	23.23	157.4	145.1	14.54	16.26	22.49	1.71	2.79	1.12	1.28	6.74	89.09	5.85	259.48	1.5984	1
55	1	2	156.5	56.9	126	87	23.23	312	127.2	12.74	18.56	15.23	1.78	6.17	1.79	3.44	4.83	48.24	5.78	309	0.916645	1
58	1	1	162	61	146	91	23.24	234.7	124.1	18.47	22.19	20.14	0.93	3.68	1.21	1.85	4.97	51.93	4.15	271.65	1.27596	1
42	1	1	168	65.6	158	98	23.24	205.6	128.6	19.92	31.28	10.69	1.15	4.77	1.92	2.41	4.3	44.29	5.16	153.03	1.43169	1
51	2	2	168	65.6	107	72	23.24	133.8	152.4	29.6	29.57	27.43	2.08	5.84	1.55	3.21	4.81	74.2	6.09	398.53	2.07167	1
46	2	2	162	61	112	69	23.24	187	139	18.82	20.25	40.43	2.34	5.27	1.42	2.88	4.2	79.18	5.36	447.01	1.14824	1
41	2	1	168.5	66	130	85	23.25	243.2	154.4	11.33	17.55	21.74	0.94	4.05	1.87	1.77	4.13	81.16	5.41	286.16	0.878987	1
51	2	2	158.5	58.4	125	85	23.25	281.9	157.7	16.6	20.73	24.89	1.53	4.17	1.86	2	4.1	85.81	3.92	299.62	0.920493	1
57	2	2	170	67.2	123	82	23.25	205	138.2	11.52	18.67	14.76	1.84	5.31	1.24	3.11	4.92	82.25	8.82	419.27	1.52946	1
54	1	2	157.5	57.7	135	94	23.26	180.8	127.8	18.21	25.38	23.71	1.15	4.13	1.68	2.07	5.81	50.68	5.62	270.97	1.77636	1
43	1	1	156	56.6	142	85	23.26	210.7	140.3	11.83	18.7	13.84	1.17	4.11	1.83	1.96	4.79	47.2	3.38	223.23	1.10957	1
52	1	1	149.5	52	98	66	23.27	170.8	140	20.08	19.27	10.87	0.96	5.3	2	2.64	5.51	57.35	5.24	285.33	1.30923	1
62	2	1	167.5	65.3	115	72	23.27	148.4	148.4	21.53	25.12	26.92	0.96	4.22	1.64	2.02	5.29	81	8.32	322.51	2.26181	1
60	1	1	150.5	52.7	93	60	23.27	279.7	129.3	24.86	33.44	57.51	1.32	5.24	1.82	2.79	5.76	56.03	4.06	425.69	1.43871	1
53	1	1	159.1	58.9	111	66	23.27	130.3	143.4	38.78	27.62	88.79	1.53	4.82	1.62	2.7	5.26	58.04	5.04	402.91	1.80406	1
74	2	1	149.5	52	130	78	23.27	213.7	127.1	22.13	29.4	72.25	3.33	5.41	1.3	3	5.01	54.85	3.5	132.1	2.16413	1
40	1	1	153	54.5	107	60	23.28	189.2	114.5	25.83	16.33	19.84	1.15	4.3	1.67	2.14	4.26	61.1	6.21	326.5	0.679302	1
36	1	1	168	65.7	137	65	23.28	130	134	11.95	15.53	12.72	1.28	4.9	1.51	2.56	4.38	44.96	3.98	264.97	1.24408	1
50	2	2	172.5	69.3	112	61	23.29	121.5	159.1	19.63	19.68	25.67	1.69	4.4	1.25	2.5	7.46	61.5	7.75	352.95	1.82793	1
54	2	2	165	63.4	125	86	23.29	228.3	152.9	24.84	23.7	37.04	1.97	6.01	1.38	3.64	5.74	68.43	3.85	252.87	1.12476	1
57	1	1	146.5	50	108	64	23.3	218.9	139.7	18.82	23.16	24.79	0.69	4.9	1.98	2.35	4.85	58.53	7.41	201.06	1.39014	1
53	1	1	155	56	121	78	23.31	163.1	142.9	8.6	14.41	8.17	1.04	5.35	2.07	2.84	5.68	61.11	5.36	343.9	1.59675	1
63	1	2	148.5	51.4	157	90	23.31	138.4	136.2	13.89	20.25	10.78	1.22	5.61	2.04	3	4.71	42.41	7.31	206.75	2.47331	1
62	1	1	155	56	125	69	23.31	284.1	134.7	39.18	32.98	25.09	1.28	6.85	2.7	3.53	5.91	75.79	7.98	600.22	1.14984	1
55	1	1	159.5	59.3	108	64	23.31	253.3	134.6	19.57	23.36	19.12	1.78	5.12	1.47	2.76	4.95	63.04	4.45	262.53	1.14658	1
62	2	1	147	50.4	133	67	23.32	202.2	139.3	9.04	17.16	14.43	0.61	3.5	1.56	1.74	5.04	70.81	4.29	481.24	1.75002	1
50	2	1	169.5	67	113	74	23.32	166.8	149.8	19.77	23.94	78.51	1.14	4.25	1.52	2.02	5.18	65.05	5.58	379.27	1.61397	1
68	1	1	153	54.6	113	64	23.32	330	117.3	34	36.53	69.93	1.19	4.83	2.23	2.39	5.47	52.82	6.14	192.04	1.29094	1
52	1	1	155.5	56.4	114	82	23.32	239.4	135.7	14.39	22.15	17.59	1.39	4.82	1.49	2.6	5.05	78.81	5.8	295.2	1.2683	1
48	1	1	157	57.5	102	63	23.33	232.8	138	11.86	20.2	12.39	0.71	5.03	2.13	2.52	4.13	48.38	6.35	194.01	1.20939	1
39	1	1	163	62	121	74	23.34	186.8	121.8	12.2	17.01	11.88	0.7	3.39	1.44	1.57	4.73	69.29	4.23	287.32	1.01675	1
59	1	2	159	59	129	72	23.34	250.6	131.3	26.77	24.25	54.04	0.74	3.38	1.58	1.59	5.75	52.53	5.71	342.25	1.10346	1
58	1	1	159	59	106	57	23.34	169.6	130.5	19.54	27.13	17.05	1.24	6.27	1.75	3.47	4.65	47.62	4.05	239.86	2.09889	1
55	1	1	156	56.8	111	64	23.34	165.4	123.5	13.01	15.88	16.02	1.33	8.44	2.35	4.8	4.89	51.86	5.36	234.24	1.46399	1
37	1	1	149.5	52.2	100	62	23.36	246.5	132.9	15.52	19.03	23.47	0.82	5.14	1.78	2.59	4.75	66.95	3.33	430.48	0.725066	1
48	2	1	171	68.3	123	77	23.36	201	151.7	27.52	24.21	23.19	0.85	4.56	1.75	2.21	4.71	92.12	6.27	450.22	1.10209	1
74	1	1	152	54	163	88	23.37	158.4	132.9	17.57	24.03	19.72	1.09	6.11	2.14	3.2	6.14	62.75	3.78	170.35	2.67821	1
42	1	1	168	66	100	60	23.38	255.5	129.2	10.15	15.24	13.53	0.84	5.25	1.68	2.81	4.86	64.65	4.18	198.88	0.78634	1
64	1	1	163.5	62.5	127	75	23.38	159.5	128.8	10.37	17.83	15.91	0.9	5.34	1.85	2.75	4.33	50.69	4.9	297.11	2.22168	1
57	1	1	149	51.9	152	90	23.38	108.6	127.7	50.47	34.72	93.02	1.47	5.59	1.67	3.01	4.64	40.34	3.79	207.08	2.56512	1
50	2	1	161	60.6	119	72	23.38	194.8	150.3	35.77	32.98	28.58	2.12	4.12	1.19	2.12	5.07	80.84	4.49	446.18	1.41538	1
34	2	1	168	66	107	73	23.38	207.1	156	24.37	23.26	70.61	2.3	5.29	1.72	2.81	4.35	92.71	4.99	505.5	0.773536	1
52	1	1	161	60.6	114	63	23.38	211	136.5	9.62	22.45	20.98	2.51	4.89	1.84	2.56	4.76	57.46	5.68	204.89	1.78381	1
60	2	2	164	62.9	135	75	23.39	204.5	151.8	21.99	20.86	20.54	0.58	3.63	1.57	1.74	7.36	72.17	4.23	375.72	1.30515	1
50	2	2	173	70	109	62	23.39	143.8	156.8	49.26	33.04	34.16	0.8	4.03	1.45	2.14	4.75	67.53	5.16	329.57	1.63683	1
62	2	1	173	70	112	71	23.39	197.9	143.6	16.06	19.77	17.4	1.06	5.16	1.53	2.91	4.11	82.45	5.58	461.85	1.54554	1
43	2	2	173	70	108	69	23.39	217.9	154.5	19.64	15.48	26.3	1.36	5.31	1.8	2.76	5.1	90.92	5.09	322.17	0.689305	1
50	2	2	170	67.6	117	73	23.39	168	157.9	21.35	20.49	27.64	1.42	6.61	2.1	3.72	5.36	75.71	5.03	380.3	1.31979	1
52	2	2	161.5	61	182	102	23.39	266.8	162.3	21.23	20.67	73.34	7.92	5.4	1.12	2.35	5.9	84.19	3.85	673.41	0.874345	1
61	1	1	150.5	53	140	77	23.4	219.1	122.8	20.93	23.6	11.66	0.58	5.24	2.17	2.39	5.1	71.64	5.84	417.26	1.4362	1
44	2	1	165	63.7	138	88	23.4	231.1	154.2	15.75	17.69	17.37	1.69	3.59	1.22	1.93	5.41	82.13	3.51	487.74	0.848673	1
43	1	1	160.5	60.3	112	71	23.41	246.1	119	12.2	15.62	13.46	0.68	4.67	1.63	2.44	5.18	71.53	5.49	298.76	0.781372	1
39	1	1	157	57.7	100	65	23.41	226.1	136.2	10.76	20.67	13.32	0.69	3.56	1.78	1.55	4.88	61.2	4.27	380.64	1.08692	1
65	2	1	168.5	66.5	133	86	23.42	164.8	148.1	18.04	26.94	41.39	0.82	3.41	1.3	1.61	6.67	60.35	6	455.55	2.5017	1
60	1	1	156	57	117	67	23.42	231.1	129	24.52	32.32	21.45	1.21	4.4	1.26	2.52	5.06	57.76	3.7	244.07	1.69458	1
50	2	1	164	63	145	87	23.42	190.7	152.4	27.52	30.33	17.74	1.23	4.68	1.5	2.66	6.11	75.83	4.86	367.44	1.51589	1
47	1	1	176.5	73	112	56	23.43	251.7	125.5	17.35	15.08	19.35	0.98	4.54	1.55	2.31	5.67	60.34	3.66	221.28	0.67603	1
48	2	1	164.5	63.4	110	66	23.43	274.2	149.8	13.47	17.72	31.79	1.8	6.11	1.55	3.47	5.21	79.03	5.55	307.62	0.845189	1
35	2	2	171	68.5	132	87	23.43	191.1	165.4	39.03	26.25	103.34	3.15	5.28	1.09	3.22	5.49	77.29	5.94	382.74	0.769551	1
47	1	1	160	60	113	74	23.44	260.6	119.6	23.68	26.93	12.85	0.78	5.13	2.51	2.28	5.15	58.65	3.85	179.95	0.998088	1
60	1	2	147.5	51	130	86	23.44	273.5	145	18.67	20.52	30.69	2.34	5.89	1.8	3.43	9.68	52.49	6.14	298.04	1.04184	1
65	2	2	160	60	123	70	23.44	191.5	153.9	27.05	25.21	18.92	3	5.11	1.45	2.75	5.17	75.05	3.96	450.59	1.64526	1
66	1	1	153	54.9	154	88	23.45	125	134	18.99	21.8	22.52	1.59	3.74	1.13	1.93	5.41	106.4	8.38	526.15	2.64136	1
39	2	2	174	71	122	78	23.45	268.3	154.8	42.54	21.79	49.2	2.32	5.96	1.68	3.36	5.7	89.74	4.69	554.63	0.485627	1
62	2	2	169	67	130	76	23.46	217.3	125.3	28.21	34.33	21.17	0.64	4.65	1.8	2.42	4.89	84.78	6.22	349.29	1.84418	1
58	2	2	171.5	69	127	80	23.46	152.8	155.1	40.87	25.85	127.96	1.7	5.05	1.63	2.78	5.15	84.25	4.56	447.67	1.53484	1
60	1	2	159	59.3	138	88	23.46	98.6	143.3	32.94	32.8	51.48	1.85	3.99	1.21	2.07	6.88	60	6.07	380.34	3.47765	1
43	1	1	158	58.6	112	66	23.47	256.5	131.7	12.44	16.69	10.59	1.13	4.03	1.44	2.16	5.86	45.4	5.15	196.97	0.793281	1
57	2	1	165	63.9	135	89	23.47	133.6	152.5	14.55	14.01	36.06	1.3	4.33	2.12	1.97	6.18	66.12	7	411.88	1.56702	1
62	1	1	154.6	56.1	129	69	23.47	193.2	124.4	13.78	21.35	13.01	1.47	5.3	1.8	2.9	5.08	62.37	5.08	322.85	1.84569	1
64	1	1	140	46	150	80	23.47	172	139	14.33	25.5	16.48	2.01	6.1	1.93	3.25	5.07	68.01	6.3	298.31	2.50651	1
31	1	1	164.5	63.5	118	69	23.47	244.8	128.5	20.92	20.05	81.55	2.39	4.7	1.78	2.38	4.28	53.76	4.29	424.19	0.555116	1
45	2	1	168	66.3	127	78	23.49	321.8	141.2	14.82	21.3	48.82	0.99	5.49	1.95	2.85	5.73	81.38	5.92	326.25	0.773717	1
68	2	1	168	66.3	135	86	23.49	193.2	143.6	10.48	18.55	15.43	1.2	5.39	1.52	3.15	4.25	86.79	4.99	304.73	2.01681	1
60	2	2	172.5	69.9	129	80	23.49	265.3	145	25.57	24.35	28.15	1.21	4.68	1.5	2.44	4.77	70.66	3.32	396.74	1.08905	1
56	2	1	170	67.9	143	88	23.49	171.5	147.9	13.83	25.12	17.36	1.37	4.09	1.41	2.13	5.09	62.46	5.79	301.21	2.20563	1
79	1	2	144	48.7	146	88	23.49	197.6	136.6	15.72	22.61	21.12	1.37	6.26	2.5	3.28	5.32	72	8.98	438.49	2.27989	1
53	1	2	168	66.3	139	71	23.49	139.2	130.7	28.99	25.12	34.46	1.98	5.72	1.68	3.26	5.76	67.41	7.47	266.01	1.77636	1
47	1	2	157.5	58.3	101	66	23.5	224.3	137.4	9.77	19.12	43.48	1.01	4.87	1.76	2.57	4.45	56.32	5.43	288.91	1.28177	1
49	1	1	159	59.4	102	66	23.5	196.6	130.4	21.37	23.1	7.06	1.11	4.07	1.64	2.02	4.49	45.69	4.59	220.66	1.24544	1
55	1	1	153	55	128	85	23.5	125.7	134.6	14.09	19.27	13.47	1.35	4.36	1.6	2.11	5.05	55.36	7.2	326.95	2.24623	1
47	2	2	180.5	76.6	113	74	23.51	295	140.8	45.04	32.77	185.41	1.53	4.67	1.22	2.63	4.71	70.47	3.57	490.91	0.777953	1
44	1	1	160.5	60.6	116	66	23.52	208.5	131.3	14.61	19.87	17.45	0.63	4.97	2.2	2.39	4.75	71.8	4.43	244.81	1.09703	1
29	2	2	158.5	59.1	114	86	23.52	291	154.1	27.28	21.71	23.81	0.81	4.31	1.72	2.12	5.37	72.53	5.63	226.04	0.414231	1
58	2	1	167.5	66	121	80	23.52	114.4	159.4	18.39	20.89	80.72	2.37	6.36	2.05	3.34	5.33	94.42	5.53	379.79	2.46973	1
69	2	1	163	62.5	151	78	23.52	181.5	127.1	19.91	23.85	41.82	2.37	3.67	1.56	1.66	5.83	96.37	5.1	467	2.03201	1
41	2	2	171.5	69.2	109	64	23.53	197.8	151.6	36.84	28.57	48.52	0.99	7.43	2.14	4.35	5.59	75.43	5.14	494.21	0.975681	1
53	1	2	161	61	160	82	23.53	209.2	139.9	10.78	15.65	14.48	0.99	4.58	1.54	2.52	4.46	54.58	4.67	282.31	1.20759	1
60	1	1	151	53.7	147	74	23.55	208	148.3	54.63	32.82	20.78	0.71	3.02	1.95	1.01	7.4	54.68	5.9	207.14	1.28089	1
42	1	1	163.5	63	115	70	23.57	194.3	93.5	8.13	17.6	11.14	0.59	4.78	2.1	2.32	4.39	54.77	7.42	223.63	1.33427	1
50	1	1	159.5	60	111	74	23.58	141.8	138.2	12.26	16.38	11.67	1.11	4.54	2.01	2.21	5.44	48.39	3.85	292.41	1.64954	1
48	2	2	174.5	71.8	131	79	23.58	231.6	158.9	29.46	22.23	24.3	1.83	3.96	0.83	2.32	5.48	71.01	6.11	346.8	0.84884	1
41	1	1	147	51	97	60	23.6	214.8	130.1	15.9	21.02	35.45	0.84	4.97	2.21	2.36	4.9	54.62	4.91	243.69	1.0062	1
68	2	1	169	67.4	109	66	23.6	181.1	154.2	20.81	24.24	17.35	1.11	4.71	1.26	2.72	5.2	78.27	5.86	347.21	1.9952	1
56	2	2	158.5	59.3	129	87	23.6	157.5	147.2	28.05	28.42	61.68	10.72	5.39	0.81	2.54	4.9	61.01	6.47	336.55	1.90794	1
40	1	1	162	62	105	60	23.62	247.3	138.1	8.06	13.13	10.7	0.82	4.96	2.27	2.18	5.33	56.12	4.52	232.66	0.748054	1
60	1	1	150.5	53.5	116	71	23.62	191.5	131.4	17.01	26.12	22.3	1.35	4.81	2.1	2.12	5.1	59.64	7.6	254.85	1.98428	1
46	2	2	162	62	135	88	23.62	288.7	132.1	11.7	17.16	53.46	2.69	4.2	0.93	2.57	4.78	82.9	3.37	444.13	0.799347	1
54	1	2	158	59	130	81	23.63	328.4	109.1	13.98	17.7	23.69	0.77	4.26	1.36	2.27	5.19	59.37	3.13	227.81	0.778413	1
70	2	2	172	69.9	147	81	23.63	156.3	146.5	17.06	25.68	30.71	0.95	5.21	1.9	2.71	6.05	73.76	3.74	394.97	2.78448	1
60	2	1	169	67.5	135	80	23.63	225.6	138.3	14.57	19.32	20.4	1.66	5.05	1.51	2.75	5.49	96.89	8.05	352.23	1.34614	1
77	1	1	150.5	53.6	126	73	23.66	139.7	127.2	15.3	22.61	17.26	0.83	5.98	2.51	2.79	5.66	67.28	8.87	270.3	3.18602	1
70	1	1	155.5	57.2	135	91	23.66	215	132.5	19.56	25.02	24.26	1	4.04	1.62	1.92	5.3	59.42	4.87	305.97	1.84188	1
43	2	2	166	65.2	127	82	23.66	154	152.7	30.79	19.45	25.89	2.32	4.09	1.21	2.28	5.08	71.14	4.6	345.78	0.978729	1
58	1	2	162.5	62.5	111	72	23.67	231.4	143	14.6	19.14	14.58	0.67	5.03	2	2.62	6.47	52.82	6.15	326.01	1.25554	1
59	1	2	162.5	62.5	121	72	23.67	155.5	126.7	12.51	21.17	10.93	0.98	6.01	2.08	3.29	4.64	60.03	6.42	228.2	2.27098	1
47	1	1	167	66	136	76	23.67	229.5	130.8	15.58	19.05	19.18	1.5	5.13	1.63	2.75	5.85	59.68	5.9	367.2	0.988386	1
37	2	2	178	75	121	75	23.67	208.8	154.3	30.15	24.32	37.22	1.7	6.14	1.36	3.67	5	77.95	5.2	501.36	0.784858	1
64	2	2	167	66	118	75	23.67	173.1	154.6	47.59	34.74	132.72	1.86	5.45	1.9	2.88	5.49	91.1	5.58	346.53	1.86189	1
43	2	2	168.5	67.2	108	71	23.67	228.5	160.1	27.02	25.09	60.4	2.19	5.73	1.39	3.32	5.1	59.88	4.72	380.73	0.908323	1
63	1	1	154.5	56.5	119	63	23.67	188.2	121.1	24.24	25.15	21.33	2.21	4.84	1.45	2.64	4.59	59.15	6.35	258.85	1.70999	1
45	2	2	167	66	169	113	23.67	231.9	149.8	44.41	30.24	116.25	3.1	5.53	1.6	2.98	8.88	70.57	6.74	454.31	0.880548	1
40	2	1	164	63.7	135	87	23.68	205.8	155.1	21.27	18.44	41.76	1.19	6.3	1.77	3.49	4.51	84.56	4.48	271.11	0.777127	1
57	1	1	157	58.4	135	79	23.69	186.4	125.7	18.41	26.44	30.52	1.04	4.29	1.63	2.04	5.13	54.54	5.33	406.58	1.88436	1
72	1	2	157	58.4	146	60	23.69	265.2	132.5	12.05	21.01	17.91	1.15	5.46	2.39	2.69	6.48	60.39	4.34	249.75	1.6432	1
51	1	1	161	61.4	133	83	23.69	239	137.6	19.11	20.05	13.74	3.13	4.84	1.32	2.68	4.8	76.99	5.42	421.63	0.978715	1
58	2	1	167.5	66.5	121	79	23.7	237.6	144	25.32	26.91	20.39	0.8	4.87	1.49	2.7	4.56	79.8	7.03	406.47	1.30546	1
78	1	1	144.5	49.5	126	77	23.71	328.2	119.4	11.41	22.19	19.99	1.78	4.28	1.54	2.19	5.27	69	5.82	317.62	1.56124	1
45	2	1	163	63	128	90	23.71	244.4	141.2	31.75	26.92	39.14	2.15	5.75	1.14	3.53	5.2	81.84	5.33	621.58	0.879659	1
31	1	1	148.5	52.3	95	60	23.72	242	137	11.81	18.48	7.22	0.7	4.9	2.13	2.17	4.85	66.9	4.02	356.1	0.688848	1
56	2	1	173	71	152	88	23.72	210.8	150.6	33.24	27.78	31.3	0.91	4.4	1.84	2.02	6.84	67.82	5.84	400.21	1.28003	1
54	1	2	153.5	55.9	149	90	23.72	326.3	138.2	26.1	25.8	22	1.94	5.79	1.47	3.56	6.63	53.46	5.51	267.87	0.83575	1
70	2	1	161	61.5	103	60	23.73	243.4	147.2	9.46	19.79	21.93	0.96	3.77	1.47	1.93	4.61	78.9	6.25	301.32	1.85045	1
48	1	1	155	57	144	80	23.73	233.7	132.3	18.11	17.39	13.59	1.02	4.83	1.61	2.47	5.74	62.6	4.81	272.87	0.839311	1
60	1	2	155	57	140	83	23.73	193.5	124.3	17.48	17.17	60.36	1.09	4.86	1.7	2.57	5.32	50.35	5.6	397.05	1.27341	1
56	1	1	159	60	122	81	23.73	194.6	131.6	15.75	20.58	30.04	1.35	5.42	1.94	2.88	5.13	59.42	4.25	218.25	1.49228	1
65	2	1	161.5	61.9	96	60	23.73	176.2	166.1	20.66	24.63	36.59	1.36	4.26	1.68	2.25	4.47	98.49	3.28	588.25	1.99897	1
56	2	2	172.5	70.6	109	75	23.73	274.2	147.5	19.8	20.95	42.01	2.17	4.65	1.37	2.45	5.32	85.49	5.26	287.87	0.96155	1
79	2	1	171.5	69.8	148	98	23.73	231.4	165.9	8.5	26.86	27.86	2.18	5.07	1.43	2.99	5.3	93.54	6.96	375.36	3.14529	1
59	1	2	151	54.1	112	74	23.73	206.3	139.8	71.57	48.6	189.7	5.41	5.13	1.04	2.73	9.32	57.32	5.41	268.12	1.64295	1
60	2	1	169	67.8	111	67	23.74	115.4	150.5	11.24	22.59	18.14	0.51	2.8	1.49	1.05	4.52	72.68	6.21	383.03	3.50331	1
50	2	2	169	67.8	127	77	23.74	266.8	151.6	16.33	19.2	24.87	1.59	4.03	1.19	2.31	5.8	69.13	4.22	335.56	0.890415	1
46	2	2	170.5	69	139	87	23.74	282.6	148.2	25.89	23.08	42.26	5.38	5.72	1.08	3.05	5.76	63.53	4.21	439.3	0.738338	1
47	1	1	158	59.3	105	64	23.75	168.7	134.1	13.09	23.25	13.81	1.05	5.36	2.23	2.52	5.75	63.28	4.7	283.93	1.79034	1
58	1	1	156	57.8	111	74	23.75	284.1	133.8	10.55	15.75	21.62	1.45	4.86	1.59	2.62	4.85	53.02	6.35	282.12	0.989945	1
49	1	1	145.5	50.3	92	60	23.76	168.4	99.8	10.61	17.15	12.19	0.94	4.43	1.5	2.42	4.31	57.5	3.63	240.06	1.53201	1
54	1	2	161	61.6	100	67	23.76	201.4	133.7	12.59	25.41	15.7	1.23	4.92	1.72	2.56	5.15	67.26	5.06	298.15	1.92011	1
35	2	2	170	68.7	115	70	23.77	195.2	145.2	28.79	21.48	26.59	1.36	3.6	1.01	2.13	4.91	75.35	4.65	433.48	0.717797	1
51	1	1	153.5	56	122	67	23.77	211.5	126.7	16.15	18.7	15.7	1.69	4.63	1.18	2.7	4.94	62.83	9.34	298.8	1.12206	1
34	2	1	167.5	66.7	134	75	23.77	195.8	159.4	19.52	23.95	55.94	2.05	5.37	1.36	2.97	4.89	73.16	5.24	379.76	0.941308	1
57	1	2	153.5	56	111	82	23.77	227	147	20.46	23.18	28.36	3.18	5.3	1.46	2.72	5.23	57.27	3.78	249.61	1.2868	1
51	1	1	157.5	59	115	68	23.78	185.9	140.9	17.2	27.9	14.82	0.71	4.96	2.52	2.25	4.77	58.25	4.51	246.83	1.84557	1
58	1	1	146	50.7	128	68	23.78	177.4	126.2	9	20.65	24.48	0.78	5.88	2.16	2.99	5.28	62.26	9.07	315.99	2.25047	1
52	1	1	155.5	57.5	126	77	23.78	213.3	147	13	18.75	15.84	1.32	4.84	1.69	2.61	4.83	50.8	5.63	293.02	1.26777	1
50	1	1	145	50	125	66	23.78	192.6	133.1	12.31	21.49	16.68	1.82	4.96	1.56	2.54	5.72	56.49	6.77	332.4	1.59009	1
52	1	2	157.5	59	139	87	23.78	169.6	124.1	30.2	25.26	78.72	4.72	5.66	1.33	2.89	5.12	51.45	5.64	241.7	1.40931	1
57	1	1	161	61.7	114	64	23.8	240.5	116.4	13.43	21.69	12.5	0.77	5.79	2.19	3.11	4.73	63.44	5.74	236.1	1.40275	1
48	2	1	164	64	133	75	23.8	127.3	147.7	13.71	16.56	18.75	1.24	5.48	1.86	2.96	4.66	90.36	4.81	394.76	1.68638	1
79	2	1	164	64	164	82	23.8	145.5	112.4	15.04	25.37	14.87	1.66	4.48	1.24	2.51	6.71	111.73	9.52	405.68	3.5519	1
55	2	1	164	64	107	60	23.8	163.5	147.5	21.77	26.6	26.45	3.16	5.55	1.14	3.24	5.33	71.01	5.66	364.52	1.91777	1
63	2	1	159	60.2	124	79	23.81	210.6	142.5	12.27	18.71	34.08	0.88	5.04	1.61	2.71	5.32	78.62	7.24	445.72	1.59784	1
66	2	2	162	62.5	119	71	23.81	211.6	154	26.64	26.05	40.8	1.12	4.41	1	2.68	4.79	86.65	6.39	313.49	1.57423	1
48	2	2	168	67.2	127	84	23.81	214.8	155.8	25.7	19.96	55.3	3.39	5.63	1.25	3.2	5.41	84.03	4.67	455.89	0.879834	1
48	2	2	169.5	68.4	130	83	23.81	109.4	129.3	21.27	22.54	74.55	4.61	6.29	1.68	3.51	4.54	83.65	6.21	540.2	2.14434	1
58	1	1	150	53.6	129	63	23.82	215.5	143.6	13.94	19.94	20.35	1.34	4.77	1.74	2.64	5.11	49.53	5.33	247.8	1.43739	1
65	2	1	167.1	66.5	134	87	23.82	241.4	151	24.3	25.93	42.22	1.73	4.47	1.28	2.62	5.77	84.1	3.89	333.05	1.41637	1
47	1	1	160	61	116	68	23.83	234.6	108.1	11.14	19.73	9.86	0.71	4.35	1.52	2.16	4.58	60.35	2.92	166.86	1.18428	1
56	2	2	172.5	70.9	125	73	23.83	162.1	165.2	19.78	29.57	35.44	0.83	4.64	1.93	2.36	4.8	61.17	4.13	312.58	2.29691	1
38	1	1	160	61	96	60	23.83	235.3	132.3	12.6	15.99	29.01	1.7	5.03	1.29	2.77	4.74	60.16	4.15	363.04	0.727486	1
51	2	1	174.5	72.6	121	83	23.84	289.7	150.2	30.01	20.58	38.27	1.7	3.65	1.23	1.95	5.05	67.04	5.73	289.85	0.661354	1
56	2	1	171	69.7	104	69	23.84	113	151	15.7	18.7	43.13	1.74	4.97	1.54	2.55	4.69	89.94	3.36	486.89	2.33884	1
51	1	2	160.5	61.4	130	74	23.84	183.8	136.3	20.82	18.25	50.11	1.99	5.12	1.66	2.73	5.03	52.4	4.26	338.31	1.10981	1
45	2	2	166	65.7	104	61	23.84	186.4	151.9	42.39	24.48	45.92	2.02	5.37	1.73	3.01	5.39	78.32	4.25	440.88	0.907708	1
72	1	1	150.5	54	143	89	23.84	188.5	128.8	19.47	27.36	18.65	2.6	5.46	1.18	3.08	4.82	62.47	6.29	363.36	2.3684	1
48	2	1	167	66.5	121	79	23.84	229	148.9	101.37	63.34	56.29	2.88	5.74	1.35	3.41	5.17	68.55	5.74	314.16	1.31865	1
56	1	1	155	57.3	117	60	23.85	178.1	122.8	16.71	25.37	19.76	0.74	3.74	1.61	1.87	4.51	60.48	5.92	248.63	1.95145	1
47	1	1	155	57.3	99	60	23.85	229.9	120.3	10.28	13.95	17.66	0.77	3.97	1.76	1.92	4.9	57.57	4.37	325.51	0.889481	1
51	1	1	164.5	64.6	124	84	23.87	319.3	132.2	11.45	18.8	16.07	0.85	5.42	1.6	2.96	5.06	72.66	4.9	225.03	0.887414	1
57	1	1	158.5	60	143	93	23.88	182.2	129.9	16.51	20.69	11.91	0.68	4.41	1.9	2.07	5.5	67.17	5.49	256.22	1.59299	1
52	2	1	165	65	137	91	23.88	208.6	153.4	31.77	24.56	33.18	1.08	4.77	1.47	2.56	4.61	75.63	5.69	460.63	1.0862	1
57	1	1	154.5	57	132	68	23.88	96	144	50.72	35.53	23.13	1.52	4.33	1.53	2.14	4.67	64.22	5.38	385.54	2.96216	1
54	2	1	165	65	94	64	23.88	199	158	15.48	22.2	18.41	1.62	5.21	1.62	2.89	5.03	81.44	5.98	333	1.53112	1
64	1	2	155	57.4	174	94	23.89	225	141.5	27.73	23.56	62.04	2.19	7.97	2	4.63	6.93	50.8	4.31	395.77	1.27262	1
58	2	2	163	63.5	113	67	23.9	242.1	151.9	23.5	17.4	85.86	1.8	5.93	1.34	3.68	5.2	88.61	4.9	438.11	0.859901	1
35	2	2	169	68.3	122	75	23.91	263.1	143.4	46.11	27.32	96.56	2.02	2.99	0.92	1.7	5.03	76.41	5.65	350.15	0.535218	1
55	2	1	160	61.2	137	84	23.91	143.7	144.3	26.62	23.4	24.05	2.77	4.03	1.55	2.01	4.93	76.63	5.23	345.89	1.73587	1
59	2	1	161	62	111	69	23.92	241.8	130.7	11.78	15.68	17.22	0.7	3.37	1.38	1.52	4.79	56.13	4.27	294.92	1.11473	1
48	2	2	173	71.6	121	87	23.92	193.9	158.9	11.08	16.29	14.35	0.8	3.5	1.06	1.9	5.24	70.51	3.92	297.77	1.21148	1
58	1	1	153	56	113	62	23.92	210.1	129.2	15.27	20.1	33.6	0.87	5.37	1.71	2.84	5.18	41.64	4.37	226.15	1.41997	1
71	1	2	153	56	136	76	23.92	326.4	141.8	16.46	18.9	40.66	1.71	5.06	2.09	2.38	5.49	56.88	5.58	357.46	1.01334	1
53	1	1	153	56	101	75	23.92	193.9	121.7	15.68	19.68	20.69	4.3	6.12	1.12	3.48	5.73	63.13	7.7	291.4	1.35847	1
69	1	2	157	59	151	84	23.94	224.1	142.5	16.8	23.84	17.58	1.13	6.02	1.84	3.38	5.84	48.93	4.72	280.84	1.79085	1
53	2	1	177	75	119	82	23.94	233	144	21.74	19.88	24.7	1.19	4.36	1.53	2.16	5.9	76.96	4.9	376.13	0.969854	1
44	2	2	180.5	78	139	88	23.94	194.8	149.8	29.55	25.51	38.13	1.5	4.77	1.51	2.52	5.29	78.29	3.92	258.95	1.05997	1
53	2	1	163.5	64	108	76	23.94	167.2	165.7	34.09	23.53	25.1	2.13	6.54	1.41	3.93	4.64	73.36	4.51	315.3	1.27746	1
32	2	1	174	72.5	133	76	23.95	244.7	148	19.68	20.52	22.84	0.94	4.24	1.91	2.01	5.22	83.72	4.08	438.11	0.604896	1
50	1	1	154	56.8	110	67	23.95	280.4	137.3	19.64	22.31	12.82	0.95	6.18	1.98	3.44	5.47	45.51	3.76	259.22	0.897678	1
60	2	2	165.5	65.6	149	83	23.95	249.2	122.3	24.8	18.63	15.84	1.13	4.51	1.83	2.34	5.55	82.17	5.16	358.48	0.900721	1
44	2	2	166	66	138	87	23.95	245.2	161.1	41.75	24.54	28.43	1.95	5.02	1.46	2.9	5.35	86.74	4.21	417.27	0.68152	1
48	1	2	151	54.6	139	86	23.95	171.3	136.9	22.11	23.55	61.15	2	5.37	1.44	3.19	5.22	64.84	5.53	284.32	1.4034	1
34	2	1	164.5	64.8	150	100	23.95	138.5	157.5	33.01	31.45	42.89	3.03	4.36	1.3	2.42	4.33	91.18	3.4	683.63	1.34378	1
49	2	2	168.5	68	125	81	23.95	232.5	171.6	20.51	18.51	50.12	5.57	6.99	1.13	3.81	5.17	76.62	5.46	422.12	0.861384	1
41	1	1	156	58.3	103	64	23.96	197.3	130.7	9.47	13.69	15.99	0.89	5.25	1.67	2.74	5.27	54.22	3.57	304.38	0.924454	1
40	1	1	161.5	62.5	94	57	23.96	190.1	128.9	24.03	20.49	31.67	1.18	3.8	0.95	2.21	4.52	52.58	5.99	350.51	0.879514	1
41	1	2	154.5	57.2	136	81	23.96	243.3	130.8	44.01	31.86	37.73	1.83	5.02	1.56	2.87	4.81	49.57	3.42	400.86	0.809304	1
50	1	1	156.5	58.7	130	66	23.97	193	126	21.53	21.84	38.24	1.47	6.2	1.55	3.48	4.72	57.42	4.52	314.95	1.21939	1
58	1	1	159	60.6	141	67	23.97	172.5	138.9	12.95	21.64	11.87	2.37	7.27	1.62	4.44	5.88	63.43	7.17	326.98	2.02191	1
54	1	1	153.5	56.5	114	75	23.98	197.7	131.8	16.65	20.26	14.92	0.63	3.54	1.4	1.73	6.5	55.2	5.61	229.02	1.35619	1
51	1	1	152	55.4	127	71	23.98	216	120.5	10.07	14.48	11.7	1.3	4.49	1.5	2.38	4.53	56.89	9.76	227.11	1.07738	1
54	1	1	152	55.4	134	73	23.98	165	135.8	13.98	22.1	10.57	1.48	4.68	1.37	2.39	5.42	54.7	4.35	214.62	1.93441	1
55	1	2	152	55.4	132	84	23.98	232.8	130	22.52	20.23	56.22	3.05	6.69	1.5	4.02	5.7	62.93	4.74	407.41	1.00714	1
51	1	2	157.5	59.5	111	73	23.99	216.3	126.7	12.36	20.22	20.9	0.7	4.9	2.11	2.15	4.61	59.04	5.24	295.13	1.35608	1
55	2	2	167	66.9	112	62	23.99	137.3	92.8	12.51	16.53	10.99	0.83	2.46	1.09	1.13	5.4	60.54	6.64	454.45	1.87213	1
51	1	1	168	67.7	111	70	23.99	218	129.7	22.11	22.27	41.17	1.14	4.57	1.81	2.33	5.28	46.52	6.71	343.27	1.108	1
70	1	1	151	54.7	135	79	23.99	246.2	127.2	9.76	22.66	16.26	1.77	7.41	2.16	4.04	6	73.92	6.16	282.82	2.06227	1
43	1	2	154	56.9	109	77	23.99	163.4	142.1	18.55	22.18	17.21	1.91	6	1.5	3.32	5.62	53.8	3.96	347.3	1.35521	1

## Sheet: NL-CP
Gender:Female=1, Male=2 NAFLD: Absent=1, Present=2 Carotid plaque: Absent=1, Present=2
Age	Gender	NAFLD	Height	Weight	SBP	DBP	BMI	PLT	HB	ALT	AST	GGT	TG	TC	HDL	LDL	FBG	CRE	BUN	UA	FIB-4	Carotid plaque
51	1	1	150	54	142	90	24	251.7	142	24.18	23.56	31.2	1.36	5.22	1.78	2.85	5.24	47.91	4.97	235.27	0.97081	2
68	2	2	162	63	139	82	24.01	148.2	139.8	44.24	43.06	91.69	1.69	5.06	1.59	2.86	5.29	73.26	3.9	419.52	2.97048	2
51	2	2	167	67	119	74	24.02	219.7	142.9	12.06	14.51	24.06	0.82	5.26	1.83	2.9	5	79.91	7.86	362.53	0.969915	2
84	1	1	155	57.7	132	60	24.02	230	126.7	24.41	21.22	13.83	1.16	4.8	2.66	2.09	8.07	52.36	5.36	362.7	1.5686	2
52	1	1	153.5	56.6	106	71	24.02	237.4	138.6	14.14	15.07	15.89	1.4	4.74	2.03	2.26	4.93	46.42	5.05	236.7	0.877832	2
66	2	1	165.5	65.8	121	83	24.02	208.8	142.8	22.05	28.03	44.42	1.45	4.97	1.55	2.82	5.19	79.59	5.16	329.94	1.88683	2
75	2	2	167	67	152	76	24.02	135.7	142.9	25.39	20.57	22.72	1.98	3.29	1.14	1.69	7.29	85.53	6.74	517.61	2.25624	2
[truncated: 958 more rows]

## Sheet: NL-NCP
Gender:Female=1, Male=2 NAFLD: Absent=1, Present=2 Carotid plaque: Absent=1, Present=2
[truncated: 1,040 more rows]
