# Supplementary material for: Higher risk of carotid plaque among lean individuals with non-alcoholic fatty liver disease: A retrospective study
Source: PLoS One. 2025 Feb 3;20(2):e0316997. doi: 10.1371/journal.pone.0316997 (PMC11790118; doi:10.1371/journal.pone.0316997)
Supplement: S2 Data — (XLSX) [file pone.0316997.s003.xlsx]

## Sheet: Total data
Gender: NAFLD: SBP-C: BMI-C (Kg/m2) TG-C (mmol/L) LDL-C (mmol/L) FBG-C (mmol/L) UA-C (umol/L) FIB-4-C	Female=1, Male=2 Absent=1, Present=2 category of SBP, ＜140mmHg=1, ＞=140mmHg =2 category of BMI, ＜18.5=1, 18.5~＜20.0 =2, 20.0~＜22.0=3, 22.0~＜24.0=4, 24.0~＜26.0=5, 26.0~＜28.0=6, ＞=28.0 =7 category of TG, ＜1.7=1, 1.7~＜2.30 =2, ＞=2.30 =3 category of LDL, ＜3.4=1, 3.4~＜4.1=2, ＞=4.1 =3 category of FBG, ＜6.1=1, 6.1~＜7.0 =2, ＞= 7.0 =3 category of UA, ＜420=1, ＞=420 =2 ＜1.30=1, 1.30~＜2.67=2, 2.67~＜3.48 =3, …
Age	Gender	NAFLD	Height	Weight	SBP	SBP-C	DBP	BMI	BMI-C	PLT	HB	ALT	AST	GGT	TG	TG-C	TC	HDL	LDL	LDL-C	FBG	FBG-C	CRE	BUN	UA	UA-C	FIB-4	FIB-4-C	Carotid plaque
56	2	1	152	66.6	108	1	61	28.83	7	184.3	127	12.39	17.95	25.07	0.76	1	2.29	1.16	0.97	1	3.66	1	59.3	5.12	425.49	2	1.5495	2	2
47	2	1	161.5	61.8	126	1	73	23.69	4	177.3	151.2	17.24	23.27	20.09	1.39	1	5.3	1.94	2.84	1	3.67	1	70.2	4	444.59	2	1.48565	2	2
77	2	1	156.5	44.3	153	2	86	18.09	1	107.9	111.2	13.01	30.89	14.85	0.77	1	3.19	1.44	1.36	1	3.68	1	54.2	3.7	318.9	1	6.11151	4	2
40	2	1	163	54	117	1	78	20.32	3	306.5	158.8	21.04	39.88	70.76	10.55	3	6.08	1.59	2.8	1	3.77	1	75.48	3.9	319.14	1	1.13465	1	1
54	1	1	157.5	55.8	108	1	62	22.49	4	202.4	116.2	7.84	25.33	10.08	0.87	1	5.35	2.08	2.67	1	3.81	1	66.94	6.78	395.81	1	2.41357	2	1
51	2	1	169	63.2	115	1	69	22.13	4	183.7	142.4	56.13	31.26	40.09	1.56	1	4.42	1.12	2.55	1	3.87	1	66.85	4.33	239.8	1	1.15838	1	2
56	2	2	164.5	59	101	1	60	21.8	3	202.9	143.3	12.04	18.16	22.43	1.88	2	3.77	1.01	2.02	1	3.88	1	70.48	6.8	308.57	1	1.44447	2	2
32	1	1	166	54.7	137	1	63	19.85	2	259.7	137.1	14.61	17.46	15.52	0.76	1	4.72	1.54	2.42	1	3.89	1	69.03	5.08	432.97	2	0.562856	1	1
40	2	2	171	74	133	1	79	25.31	5	184.9	152.4	15.76	19.96	23.73	1.71	2	3.33	1	1.76	1	3.93	1	83.55	4.69	417.33	1	1.08769	1	2
40	2	2	171.5	79	115	1	74	26.86	6	199.7	166.4	46.67	31.46	168.94	3.85	3	4.36	0.78	2.49	1	3.95	1	77.61	4.76	475.91	2	0.922405	1	1
66	2	1	178.5	65.2	143	2	89	20.46	3	200.1	147.2	21.54	26.36	12.94	0.85	1	4.77	1.59	2.62	1	3.98	1	80.82	4.02	379.03	1	1.87335	2	2
32	2	1	174	76.4	127	1	82	25.23	5	221	157	13.55	19.86	25.5	1.08	1	4.84	2.13	2.34	1	3.98	1	82	4.7	542.35	2	0.781209	1	1
49	2	2	174.5	87	123	1	79	28.57	7	163.6	161.9	59.98	42.05	60.16	1.11	1	3.18	1.4	1.5	1	4.01	1	70.25	7.35	468.26	2	1.62621	2	2
60	1	1	153	66.3	116	1	63	28.32	7	189.5	123.6	23.42	24.36	14.61	1.73	2	6.19	1.64	3.6	2	4.01	1	57.92	5.32	300.55	1	1.59377	2	2
34	2	1	177	66.6	130	1	87	21.26	3	254	171.1	17.98	22.35	12.94	0.68	1	4.01	1.61	1.91	1	4.04	1	91.99	4.37	374.94	1	0.70555	1	1
41	2	1	170.5	74	136	1	97	25.46	5	319.1	164.4	41.36	25.62	67.1	2.86	3	7.69	1.78	4.69	3	4.04	1	101.92	3.71	349.55	1	0.511854	1	2
58	1	2	151	53	129	1	73	23.24	4	240.8	141.3	15.15	21.8	13.57	0.92	1	6.84	2.67	3.57	2	4.05	1	60.5	4.74	216.7	1	1.34903	2	2
62	1	1	160	66	131	1	83	25.78	5	171.8	124	16.3	23.11	13.93	0.54	1	4.65	1.8	2.3	1	4.1	1	52.33	5.37	209.48	1	2.06574	2	2
32	1	1	159	46.7	100	1	63	18.47	1	347.7	131.3	9.27	17.43	10.92	0.94	1	6.18	1.8	3.4	2	4.1	1	57.05	4.71	274.3	1	0.526869	1	1
51	2	2	158.5	58.4	125	1	85	23.25	4	281.9	157.7	16.6	20.73	24.89	1.53	1	4.17	1.86	2	1	4.1	1	85.81	3.92	299.62	1	0.920493	1	1
62	2	1	173	70	112	1	71	23.39	4	197.9	143.6	16.06	19.77	17.4	1.06	1	5.16	1.53	2.91	1	4.11	1	82.45	5.58	461.85	2	1.54554	2	1
61	2	1	166	61.6	131	1	85	22.35	4	161.8	144.8	25.57	25.86	29.9	1.26	1	5.17	1.93	2.65	1	4.11	1	85.84	4.9	375.37	1	1.92803	2	2
54	2	1	160	55.4	116	1	77	21.64	3	374.6	142.3	24.36	21.18	29.53	1.32	1	4.86	1.73	2.61	1	4.11	1	65.3	3.95	302.77	1	0.618605	1	1
46	1	1	168.5	54	121	1	69	19.02	2	245.8	132	12.68	18.07	18.87	0.64	1	4.63	1.82	2.19	1	4.12	1	61.26	4.76	287.85	1	0.949674	1	1
58	1	1	154.5	53.7	108	1	60	22.5	4	265.6	127.5	15.2	25.07	13.95	0.67	1	6.19	2.34	3.1	1	4.12	1	59.8	5.72	355.08	1	1.40421	2	2
48	1	1	157	57.5	102	1	63	23.33	4	232.8	138	11.86	20.2	12.39	0.71	1	5.03	2.13	2.52	1	4.13	1	48.38	6.35	194.01	1	1.20939	1	1
41	2	1	168.5	66	130	1	85	23.25	4	243.2	154.4	11.33	17.55	21.74	0.94	1	4.05	1.87	1.77	1	4.13	1	81.16	5.41	286.16	1	0.878987	1	1
47	2	2	168.5	78	138	1	86	27.47	6	206.3	153.7	50.37	36.45	18.38	1.04	1	5.06	1.46	2.99	1	4.13	1	72.83	3.81	329.63	1	1.17007	1	1
58	2	2	162.5	62.6	109	1	68	23.71	4	175.6	169.6	30.11	26.5	54.71	1.56	1	5.37	1.69	2.99	1	4.13	1	82.8	3.77	311.12	1	1.59512	2	2
51	1	2	154.5	59.2	158	2	93	24.8	5	279.6	138.5	32.47	23.15	56.79	1.85	2	4.96	1.31	2.76	1	4.13	1	57.03	4.1	446.87	2	0.741042	1	1
41	2	1	164.5	66.7	118	1	72	24.65	5	170.2	158.9	23.75	19.91	32.26	2.04	2	4.66	1.38	2.63	1	4.15	1	80.6	5.3	420.58	2	0.984156	1	1
63	1	2	157	75.9	126	1	75	30.79	7	228.8	145.7	55.4	21.55	49.27	2.67	3	6.14	2.18	3.32	1	4.15	1	66.95	5.81	327.53	1	0.797218	1	1
53	2	1	163.5	60	133	1	83	22.44	4	232.9	136.2	14.5	17.31	18.04	1.21	1	4.69	1.58	2.55	1	4.16	1	76.52	6.63	366.17	1	1.03447	1	1
47	1	1	150	48.6	93	1	60	21.6	3	185.8	131.8	9.38	16.66	24.01	0.99	1	4.15	1.36	2.12	1	4.17	1	57.37	2.91	348.8	1	1.37602	2	1
35	2	1	169.5	86.5	137	1	89	30.11	7	271.6	151.2	28.44	23.21	37.48	2.17	2	4.7	1.33	2.68	1	4.17	1	80.43	5.63	464.07	2	0.560852	1	1
51	2	1	160.5	52.2	98	1	60	20.26	3	212.2	132.8	18.4	26.56	13.99	0.48	1	3.13	1.6	1.24	1	4.18	1	84.79	5.31	369.06	1	1.48814	2	1
49	2	2	165	68.4	116	1	70	25.12	5	187.6	147.3	21.06	28.59	34.59	0.61	1	4.88	1.45	2.67	1	4.19	1	92.22	6.25	362.93	1	1.62723	2	1
38	2	1	177.5	73	103	1	61	23.17	4	175.4	161.8	18.24	24.29	18.85	0.81	1	4.96	1.98	2.55	1	4.19	1	98.69	5.76	537.2	2	1.23217	1	1
62	1	1	158.5	48.1	123	1	61	19.15	2	92.8	115.2	12.02	20.21	14.94	1.49	1	4.91	1.24	2.81	1	4.19	1	53.08	4.44	311.59	1	3.89455	4	1
46	2	2	162	61	112	1	69	23.24	4	187	139	18.82	20.25	40.43	2.34	3	5.27	1.42	2.88	1	4.2	1	79.18	5.36	447.01	2	1.14824	1	1
50	2	2	164	73.2	141	2	90	27.22	6	152.2	137.1	40.46	27.05	38.39	1.92	2	4.99	1.3	2.83	1	4.21	1	69.39	4.82	414.35	1	1.39704	2	2
66	2	1	164	66.7	138	1	94	24.8	5	157.7	145.1	13.02	17.88	71.69	1.52	1	5.94	2.55	2.97	1	4.22	1	84.3	5.88	436.43	2	2.07384	2	2
54	2	2	166	88.4	157	2	95	32.08	7	200.6	122.3	23.13	25.73	61.48	2.19	2	5.13	1.25	2.83	1	4.22	1	76.14	4.98	411.07	1	1.44017	2	2
32	2	1	178.5	84	122	1	77	26.36	6	147	176	33.79	24.54	39.14	2.45	3	5.05	0.98	2.99	1	4.22	1	90.9	5.55	525.86	2	0.918995	1	1
50	1	1	159.5	47.2	128	1	79	18.55	2	107.6	119.2	29.03	31.31	13.45	0.87	1	4.6	1.76	2.24	1	4.23	1	50.29	5.57	215.41	1	2.70033	3	2
47	2	2	168	70.6	118	1	73	25.01	5	211.4	159.8	32.63	23.54	66.17	1.92	2	5.99	1.5	3.65	2	4.23	1	64.15	5.74	362.47	1	0.916201	1	2
59	1	2	150	60	93	1	60	26.67	6	214.7	137.5	42.07	40.71	47.84	0.96	1	4.62	2.02	2.12	1	4.24	1	61.18	5.41	391.38	1	1.72478	2	1
68	2	1	168	66.3	135	1	86	23.49	4	193.2	143.6	10.48	18.55	15.43	1.2	1	5.39	1.52	3.15	1	4.25	1	86.79	4.99	304.73	1	2.01681	2	1
37	1	1	165	55	103	1	67	20.2	3	197.9	134.8	19.56	26.14	19.7	0.4	1	4.12	2.52	1.57	1	4.26	1	49.66	5.19	325.59	1	1.10504	1	2
40	2	1	157.4	56.8	145	2	92	22.93	4	160.1	152.2	12.74	19.95	16.6	0.96	1	5.49	2.08	3.04	1	4.26	1	80.15	4.57	461.02	2	1.39645	2	1
40	1	1	153	54.5	107	1	60	23.28	4	189.2	114.5	25.83	16.33	19.84	1.15	1	4.3	1.67	2.14	1	4.26	1	61.1	6.21	326.5	1	0.679302	1	1
49	2	2	170	76.5	121	1	84	26.47	6	151.9	137.2	22.14	22	26.81	1.23	1	4.53	1.61	2.4	1	4.26	1	90.38	5.54	406.94	1	1.50825	2	1
44	2	2	163	67.2	157	2	97	25.29	5	157.1	150.3	28.02	25.33	41.68	1.59	1	5.85	1.67	3.15	1	4.26	1	82.45	7.19	459.6	2	1.34022	2	1
60	2	2	168.8	80.5	136	1	79	28.25	7	150.8	143.3	16.52	19.39	23.35	1.31	1	3.56	1.16	1.83	1	4.27	1	77	5.13	295.55	1	1.89812	2	2
48	2	1	167.5	61.5	117	1	73	21.92	3	196.6	140.5	12.93	18.28	32.84	1.33	1	3.52	1.1	2.01	1	4.27	1	76.45	6.66	423.65	2	1.24118	1	1
44	1	1	161	53.6	130	1	67	20.68	3	244.2	129.1	14.81	19.26	28.17	2.15	2	6.37	2.02	3.59	2	4.27	1	48.75	3.64	324.23	1	0.901749	1	1
49	2	2	171	67.2	116	1	71	22.98	4	169.7	163.1	25.68	23.84	22.35	2.64	3	6.7	1.27	4.05	2	4.27	1	101.68	5.87	463.29	2	1.35839	2	1
56	1	2	151	58	114	1	54	25.44	5	281.7	123.6	12.12	14.75	25.86	2.21	2	3.74	1.61	1.84	1	4.28	1	57.95	5.31	401.66	1	0.842252	1	1
31	1	1	164.5	63.5	118	1	69	23.47	4	244.8	128.5	20.92	20.05	81.55	2.39	3	4.7	1.78	2.38	1	4.28	1	53.76	4.29	424.19	2	0.555116	1	1
50	1	2	146	53.6	133	1	76	25.15	5	118.8	133.4	17.4	18.49	20.35	2.5	3	4.58	1.19	2.65	1	4.28	1	59.06	6.06	321.13	1	1.86559	2	1
54	1	1	155.5	51.4	141	2	93	21.26	3	241.2	140.8	13.23	20.1	12.48	0.99	1	5.97	1.65	3.37	1	4.29	1	96.53	5.04	349.74	1	1.23718	1	1
57	1	1	159.5	51.5	120	1	75	20.24	3	138.1	111.6	15.88	26.45	10.9	1.03	1	4.05	2.52	1.48	1	4.29	1	52.65	5.69	257.85	1	2.73956	3	1
35	1	1	159.5	55.9	109	1	64	21.97	3	246.7	126.2	7.6	16.53	15.66	0.54	1	4.63	2.04	2.08	1	4.3	1	54.55	4.66	327.1	1	0.850678	1	1
57	1	1	150	56.8	120	1	66	25.24	5	140.9	109.3	16.77	22.42	9.74	0.74	1	5.52	1.87	2.74	1	4.3	1	50.07	6.99	215.05	1	2.21479	2	1
42	1	1	168	65.6	158	2	98	23.24	4	205.6	128.6	19.92	31.28	10.69	1.15	1	4.77	1.92	2.41	1	4.3	1	44.29	5.16	153.03	1	1.43169	2	1
50	2	1	164	54.7	132	1	89	20.34	3	220	148.7	13.04	21.92	17.41	1.41	1	4.15	1.93	1.94	1	4.3	1	70.45	5.07	280.5	1	1.37959	2	1
56	2	2	171	78	156	2	101	26.67	6	195.6	176.8	27.86	22.12	44.27	3.44	3	6.23	1.6	3.52	2	4.3	1	93.94	5.91	514.59	2	1.19981	1	2
57	1	2	148.5	58.2	133	1	69	26.39	6	219.8	129.4	16.74	21.12	24.69	3.8	3	5.58	1.41	3.03	1	4.3	1	46.13	4.39	298.62	1	1.33864	2	1
60	2	1	167.5	59	100	1	60	21.03	3	117.7	150.2	18.52	28.32	20.47	0.62	1	4.51	2.08	2	1	4.31	1	69.69	6.48	277.95	1	3.35465	3	2
31	1	1	157	50	117	1	71	20.28	3	237.8	136.7	14.11	19.47	16.34	0.77	1	4.89	2.13	2.15	1	4.31	1	57.74	5.04	265.67	1	0.675697	1	1
49	1	1	145.5	50.3	92	1	60	23.76	4	168.4	99.8	10.61	17.15	12.19	0.94	1	4.43	1.5	2.42	1	4.31	1	57.5	3.63	240.06	1	1.53201	2	1
46	2	1	168	58.7	111	1	78	20.8	3	282.1	148.5	21.86	26.53	22.67	1.03	1	4.33	1.63	2.26	1	4.31	1	76.73	4.86	286.22	1	0.925267	1	1
49	1	2	150	57.4	111	1	67	25.51	5	274.5	128.5	17.15	22.29	17.09	1.03	1	4.68	2	2.35	1	4.31	1	52.69	4.28	409.35	1	0.960797	1	1
59	1	2	155.5	66.6	134	1	74	27.54	6	241.8	135.5	20.23	32.52	24.1	2.02	2	4.27	1.25	2.35	1	4.31	1	66.25	3.92	401.31	1	1.7642	2	1
51	1	1	148.5	39.9	137	1	82	18.09	1	135.4	123.4	11.17	22.66	16.22	0.75	1	4.56	1.58	2.37	1	4.32	1	64.3	5.56	265.35	1	2.55379	2	2
41	1	2	157	51	113	1	80	20.69	3	208.6	140.1	15.83	18.85	16.7	1.95	2	4.94	1.24	2.78	1	4.32	1	54.07	3.56	195.3	1	0.931195	1	1
57	1	2	158	62	107	1	69	24.84	5	225.4	137.8	23.71	22.68	29.04	2.75	3	5.16	1.53	2.89	1	4.32	1	61.13	5.07	420.07	2	1.17787	1	1
46	1	1	153	59.1	111	1	73	25.25	5	333.6	120.9	65.42	42.14	28.67	0.88	1	3.47	1.17	1.76	1	4.33	1	49.82	5.45	294.49	1	0.718408	1	1
64	1	1	163.5	62.5	127	1	75	23.38	4	159.5	128.8	10.37	17.83	15.91	0.9	1	5.34	1.85	2.75	1	4.33	1	50.69	4.9	297.11	1	2.22168	2	1
34	2	1	164.5	64.8	150	2	100	23.95	4	138.5	157.5	33.01	31.45	42.89	3.03	3	4.36	1.3	2.42	1	4.33	1	91.18	3.4	683.63	2	1.34378	2	1
77	2	1	165	72.5	157	2	77	26.63	6	176.1	127.7	18.96	17.12	12.87	0.61	1	3.72	1.69	1.79	1	4.34	1	105.55	5.69	228.36	1	1.71916	2	2
51	1	2	153.5	53.7	99	1	60	22.79	4	198.8	143.3	34.77	33.59	15.18	1.36	1	5.47	1.48	3.17	1	4.34	1	60.9	5.14	334.05	1	1.46137	2	1
55	1	1	168.5	68.5	117	1	78	24.13	5	218.4	125.9	18.45	21.36	11.35	1.82	2	4.26	1.77	2.03	1	4.34	1	61.71	3.55	259.58	1	1.25231	1	1
49	2	2	164.5	76.4	134	1	89	28.23	7	141.5	158.8	8.03	21.73	40.64	1.9	2	5.27	1.38	2.94	1	4.34	1	84.87	5.32	442.97	2	2.65547	2	2
34	2	1	177	79	135	1	87	25.22	5	199.2	161.8	24.47	22.34	23.18	2.14	2	4.13	1.03	2.37	1	4.34	1	87.7	4.42	456.13	2	0.770825	1	1
56	1	2	152	63	133	1	65	27.27	6	216.9	136.4	12.93	20.57	18.81	3.24	3	4.07	1.12	2.2	1	4.34	1	61.96	5.46	285.78	1	1.47694	2	1
28	1	2	161	69	96	1	60	26.62	6	241.3	140.8	31.9	24.46	18.65	1.06	1	4.39	1.5	2.24	1	4.35	1	61.83	6.13	360.28	1	0.50253	1	1
41	1	1	158	67.6	119	1	81	27.08	6	201.5	141.3	8.55	15.53	13.62	1.25	1	6.12	1.63	3.43	2	4.35	1	44.73	3.02	230.4	1	1.08068	1	1
52	1	1	158	49	106	1	63	19.63	2	165.9	128.6	9.32	15.59	10.36	1.62	1	5.87	2.06	3.12	1	4.35	1	56.27	5.27	169.06	1	1.60065	2	2
41	1	1	153	42.2	120	1	71	18.03	1	219.4	133.5	8.78	13.91	12.91	1.89	2	6.37	2.24	3.18	1	4.35	1	47.97	3.71	225.12	1	0.877258	1	2
34	2	1	168	66	107	1	73	23.38	4	207.1	156	24.37	23.26	70.61	2.3	3	5.29	1.72	2.81	1	4.35	1	92.71	4.99	505.5	2	0.773536	1	1
67	1	2	161	73.2	142	2	84	28.24	7	235.5	132.2	21.76	20.33	11.86	1.15	1	4.87	1.72	2.61	1	4.36	1	64.74	4.85	374.31	1	1.23991	1	2
37	2	2	174	73.8	110	1	69	24.38	5	200	140.1	13.5	16.03	23.82	1.56	1	5.86	1.17	3.6	2	4.36	1	93.84	4.62	508.45	2	0.80712	1	1
45	1	1	154.5	52.6	110	1	67	22.04	4	215.7	128	15.97	18.08	13.29	1.78	2	5.74	1.75	3.24	1	4.36	1	56.15	4.38	192.77	1	0.943862	1	1
40	2	2	178.5	70.2	105	1	60	22.03	4	179.1	135.8	57.55	48.95	26.5	2.49	3	3.93	1.34	1.89	1	4.36	1	70.26	4.09	263.05	1	1.4411	2	1
53	1	1	148	47	142	2	77	21.46	3	175.8	130.5	13.48	16.93	19.25	0.62	1	4.54	3.44	1.24	1	4.37	1	70.49	5.15	423.03	2	1.39017	2	1
37	2	2	184	92.3	136	1	88	27.26	6	228.2	168.2	20.63	19.78	26.16	1.2	1	4.79	1.92	2.3	1	4.37	1	82.74	4.89	396.28	1	0.706094	1	1
57	2	2	164	59	135	1	87	21.94	3	217.7	160	13.06	28.92	15.98	1.21	1	4.69	1.87	2.39	1	4.37	1	94.31	4.2	444.77	2	2.09529	2	1
67	1	1	157	52.2	164	2	92	21.18	3	231.1	143.2	13.96	26.18	19.43	1.28	1	5.24	2.46	2.48	1	4.37	1	78.55	5.94	323.32	1	2.03143	2	1
41	2	2	170	67	110	1	70	23.18	4	382.6	160.3	25.55	24.46	37.7	1.54	1	5.59	1.96	2.86	1	4.37	1	71.61	3.57	501.14	2	0.518561	1	1
68	2	1	159	60.7	162	2	94	24.01	5	168.2	150.6	20.39	28.95	35.33	0.62	1	4.04	1.85	1.94	1	4.38	1	89.84	6.06	331.58	1	2.59193	2	1
41	2	2	169.5	65.5	138	1	89	22.8	4	274.1	133.5	20.58	20.47	46.05	1	1	6.35	1.4	4	2	4.38	1	69.83	5.81	334.14	1	0.674947	1	2
36	1	1	168	65.7	137	1	65	23.28	4	130	134	11.95	15.53	12.72	1.28	1	4.9	1.51	2.56	1	4.38	1	44.96	3.98	264.97	1	1.24408	1	1
51	2	1	170	65.2	123	1	77	22.56	4	284	155	16.45	26.56	18.34	1.54	1	3.78	1.54	1.78	1	4.38	1	86.47	4.26	239.89	1	1.17597	1	2
36	2	2	180	70.3	124	1	86	21.7	3	285.4	145.2	24.43	21.07	41.67	1.92	2	5.85	1.35	3.53	2	4.38	1	79.92	5.13	420.62	2	0.537714	1	2
41	2	2	174.5	89.2	126	1	78	29.29	7	247.4	148.5	38.42	26.69	43.77	2.14	2	4.52	1.38	2.43	1	4.38	1	68.22	3.77	503.48	2	0.713599	1	1
52	1	1	152	64.7	130	1	60	28	7	254.9	131.4	14.49	18.34	10.19	2.14	2	4.93	1.46	2.68	1	4.38	1	48.81	4.02	235.35	1	0.982876	1	1
60	1	2	157.5	79.1	167	2	91	31.89	7	227.5	140.4	29.91	32.65	29.13	2.14	2	4.16	1.23	2.26	1	4.38	1	59.03	3.88	511.9	2	1.57451	2	1
42	1	1	163.5	63	115	1	70	23.57	4	194.3	93.5	8.13	17.6	11.14	0.59	1	4.78	2.1	2.32	1	4.39	1	54.77	7.42	223.63	1	1.33427	2	1
50	1	1	152	48	125	1	77	20.78	3	348.2	133.4	15.64	26.62	22.42	0.62	1	5.98	2.31	2.85	1	4.39	1	61.9	5.23	371.38	1	0.966565	1	1
41	1	1	164	69	113	1	69	25.65	5	150.5	120.4	16.98	22.11	21.17	0.94	1	3.14	1.22	1.48	1	4.39	1	47.06	3.37	285.65	1	1.46173	2	1
43	2	1	175	74.5	121	1	74	24.33	5	151.3	155.4	21.64	26.12	23.93	0.97	1	5.06	2.18	2.54	1	4.39	1	79.65	6.97	335.4	1	1.59578	2	1
54	1	1	152	46.6	123	1	61	20.17	3	229.3	129.6	11.55	16.36	20.43	1.17	1	3.63	1.72	1.39	1	4.39	1	45.28	6.3	258.46	1	1.13366	1	1
52	1	2	153	53.5	124	1	73	22.85	4	194.9	134.6	20.62	19.2	16.04	1.89	2	5.65	1.44	3.22	1	4.39	1	48.52	5.8	265.45	1	1.1281	1	1
46	2	2	176	81	133	1	89	26.15	6	176.7	148.2	32.27	27.64	39	2.48	3	3.3	1.17	1.53	1	4.39	1	62.41	3.5	360.12	1	1.26666	1	1
56	2	1	170.5	80	136	1	89	27.52	6	234.2	154.5	24.02	29.24	49.43	0.97	1	5.57	2.06	2.88	1	4.4	1	75.74	6.14	314.68	1	1.42657	2	2
28	1	1	154	54	110	1	67	22.77	4	208.5	115	13.82	16.97	6.93	1.27	1	4.08	1.63	1.94	1	4.4	1	41.26	3.53	161.19	1	0.613027	1	1
68	2	2	155	62	130	1	70	25.81	5	180.5	164.6	33.71	21.25	56	1.29	1	6.69	1.82	4.07	2	4.4	1	90.9	5.06	326.99	1	1.37883	2	2
57	2	2	168.5	69.9	117	1	82	24.62	5	180.8	155.6	95.75	51.98	117.43	2.87	3	6.36	1.44	3.82	2	4.4	1	83.35	6.7	346.58	1	1.67472	2	1
62	2	1	160.5	56.4	109	1	71	21.89	3	178.4	145.3	12.45	19.68	20.45	0.86	1	5.37	2.68	2.49	1	4.41	1	63.81	4.46	274.76	1	1.93837	2	1
55	2	2	166	60.2	113	1	75	21.85	3	234.4	139.3	18.75	24.71	24.43	1.92	2	5.16	1.77	2.68	1	4.41	1	83.12	5.3	394.32	1	1.33899	2	1
44	1	1	159	50.6	111	1	60	20.02	3	158.1	137.4	13.17	18.97	13.57	0.79	1	4.54	2.15	2.19	1	4.42	1	61.78	3.71	281.31	1	1.45477	2	1
56	2	2	178	77	120	1	78	24.3	5	167.2	137.5	20.72	24.26	48.89	1	1	4.17	1.85	1.9	1	4.42	1	80.13	6.26	511.25	2	1.78504	2	2
41	1	1	160.5	52.7	123	1	67	20.46	3	143.1	132.7	73.89	75.45	25.17	1.03	1	4.49	1.74	2.16	1	4.42	1	49.6	3.47	249.27	1	2.51484	2	1
54	1	1	149.5	43.7	131	1	74	19.55	2	249.8	140.6	37.23	32.05	17.27	1.42	1	5.11	1.57	2.71	1	4.42	1	54.77	4.34	292.58	1	1.13549	1	2
39	1	2	163	72	102	1	60	27.1	6	213.5	123.4	45.34	27.52	68.84	1.47	1	4.16	0.98	2.45	1	4.42	1	52.23	6.41	342.42	1	0.746577	1	1
54	2	1	165	53.5	142	2	92	19.65	2	164.1	150.5	18.01	22.07	13.81	1.59	1	5.56	1.36	3.32	1	4.42	1	78.74	8.26	310.52	1	1.71132	2	2
53	1	2	154	57.5	130	1	71	24.25	5	242.8	120.1	15.56	19.03	19.83	1.75	2	5.89	1.96	3.23	1	4.42	1	57.37	6.03	266.45	1	1.05308	1	1
52	2	1	170	66	115	1	88	22.84	4	248.6	155.1	29.97	27.4	48.43	1.81	2	6.58	1.92	3.79	2	4.42	1	95	5.7	385.28	1	1.04691	1	2
68	2	2	176	75	130	1	89	24.21	5	102	140.5	18.81	26.55	20.98	1.95	2	4.09	0.98	2.43	1	4.42	1	70.62	4.71	483.54	2	4.08112	4	2
69	2	1	155	60.4	133	1	67	25.14	5	224.6	138.7	15.41	19.42	27.28	0.73	1	5.73	2.17	3.1	1	4.43	1	65.7	6.46	335.93	1	1.5198	2	2
39	2	1	162.5	63.4	128	1	83	24.01	5	213.4	159.2	22.98	30.4	23.91	1.25	1	4.45	1.7	2.12	1	4.43	1	82.93	4.28	364.65	1	1.15896	1	1
67	2	1	162.5	68	114	1	65	25.75	5	221.4	145.1	20.98	23.99	98.6	1.41	1	4.71	1.42	2.67	1	4.43	1	69.9	4.89	468.01	2	1.58498	2	2
61	1	2	157	72.2	126	1	72	29.29	7	332.5	136.3	20.21	19.42	29.46	2.56	3	5.83	1.49	3.3	1	4.43	1	62.33	4.38	462.86	2	0.792509	1	2
64	2	1	157	54.6	120	1	70	22.15	4	196.2	141.9	11.07	22.49	12.07	0.59	1	3.65	1.85	1.61	1	4.44	1	82.11	4.67	325.68	1	2.20494	2	2
52	2	1	169	58.4	118	1	78	20.45	3	171	151.8	25.07	27.79	21.66	0.8	1	5.24	1.75	2.59	1	4.44	1	66.49	6.72	355.93	1	1.68779	2	1
50	1	1	162	52.4	131	1	80	19.97	2	176	134.6	14.16	19.37	13.6	0.85	1	5.38	2.01	2.59	1	4.44	1	62.98	5.27	252.66	1	1.46236	2	1
43	1	1	163	67.5	111	1	72	25.41	5	366.8	111.3	8.44	16.88	12	0.89	1	4.71	1.39	2.51	1	4.44	1	66.49	2.71	288.3	1	0.681146	1	1
46	1	1	155	50	134	1	75	20.81	3	150	129.6	33.74	28.4	22.48	0.93	1	4.39	1.89	2.02	1	4.44	1	44.69	5.97	278.96	1	1.49938	2	1
68	1	1	150.5	65.2	139	1	88	28.79	7	182.6	138.3	22.27	25.13	12.33	0.93	1	4.31	2.2	1.9	1	4.44	1	66.55	6.24	293.62	1	1.98308	2	1
73	2	1	163.5	60.1	113	1	69	22.48	4	181.9	146.7	20.26	19.58	20.93	0.98	1	4.98	1.55	2.83	1	4.44	1	70.58	4.48	469.46	2	1.74575	2	2
58	2	2	160	55	132	1	68	21.48	3	151.2	136.1	13.98	21.17	23.35	1.29	1	4.83	1.64	2.52	1	4.44	1	65.66	5	271.53	1	2.17192	2	1
61	2	2	159.5	66.3	133	1	89	26.06	6	198.6	138.1	25.11	24.69	30.53	1.6	1	4.55	1.28	2.61	1	4.44	1	79.58	6.17	331.47	1	1.51338	2	1
50	1	1	148	43	93	1	60	19.63	2	243.5	119.6	16.87	20.99	14.35	0.8	1	5.03	2.45	2.35	1	4.45	1	53.44	4.02	227.6	1	1.04936	1	2
57	2	1	172	69.5	115	1	73	23.49	4	136	144.1	26.92	22.46	18.22	0.88	1	5.37	1.64	2.98	1	4.45	1	65.49	4.99	257.29	1	1.8143	2	2
80	1	1	145.5	48.2	157	2	74	22.77	4	339.6	138.2	21.91	25.55	42.98	0.92	1	4.23	1.97	1.8	1	4.45	1	66.04	6.53	549.82	2	1.28586	1	1
47	1	2	157.5	58.3	101	1	66	23.5	4	224.3	137.4	9.77	19.12	43.48	1.01	1	4.87	1.76	2.57	1	4.45	1	56.32	5.43	288.91	1	1.28177	1	1
44	2	1	177.5	72.7	115	1	60	23.07	4	236.2	151.3	21.07	24.2	65.08	1.35	1	4.12	1.46	2.08	1	4.45	1	82.52	6.71	398.05	1	0.9821	1	1
31	1	1	163	54.6	90	1	60	20.55	3	201.8	137.7	15.87	19.03	14.33	1.6	1	4.49	1.52	2.26	1	4.45	1	60.1	4.68	250.93	1	0.733822	1	1
25	2	2	179	106	130	1	80	33.08	7	251.9	149.5	66.89	38.08	45.25	3.61	3	5.5	1.13	3.3	1	4.45	1	105	4.53	448.72	2	0.462092	1	1
68	2	1	160	49.5	143	2	87	19.34	2	233.3	119.7	8.92	23.72	17.86	0.43	1	3.97	2.02	1.73	1	4.46	1	61.18	8.51	262.76	1	2.31487	2	1
34	2	1	163	51.9	102	1	60	19.53	2	161.3	144.5	13.61	22.26	9.68	0.47	1	3.97	1.84	1.87	1	4.46	1	69.28	5.2	345.01	1	1.27186	1	1
39	1	1	156	46.2	90	1	60	18.98	2	167.2	116.5	9.2	15.96	13.25	0.5	1	4.05	2.14	1.78	1	4.46	1	60.21	4.84	240.61	1	1.22735	1	2
59	1	1	160.5	57	140	2	86	22.13	4	151.1	130.9	19.73	24.4	14.3	0.67	1	6.35	2.42	3.39	1	4.46	1	54.86	7.92	229.24	1	2.14493	2	1
53	1	2	161	61	160	2	82	23.53	4	209.2	139.9	10.78	15.65	14.48	0.99	1	4.58	1.54	2.52	1	4.46	1	54.58	4.67	282.31	1	1.20759	1	1
43	2	1	169	85.6	111	1	67	29.97	7	213.5	155.7	23.25	25.3	22.84	1.09	1	3.41	1.31	1.73	1	4.46	1	73.73	5.61	404.02	1	1.05677	1	1
43	1	2	157.5	66.9	131	1	76	26.97	6	209.1	120.2	10.79	17.34	10.98	1.3	1	4.19	1.57	2.05	1	4.46	1	59.62	4.98	432.13	2	1.08556	1	1
53	2	2	161.5	75.4	116	1	69	28.91	7	217.9	152	34.07	31.8	38.3	2.5	3	4.74	1.19	2.77	1	4.46	1	84.89	5.82	503.89	2	1.32513	2	1
65	1	1	144.5	42.6	129	1	65	20.4	3	186.1	128.5	12.35	24.48	17.72	0.5	1	4.43	2.15	2.08	1	4.47	1	55.48	4.45	267.52	1	2.43302	2	2
26	1	1	152	46.2	108	1	62	20	3	274	140	10.67	18.22	13.4	1.11	1	5.38	1.78	2.95	1	4.47	1	54.45	3.22	339.92	1	0.529284	1	1
30	2	1	167	68	107	1	62	24.38	5	272.6	147.3	23.37	25.99	15.21	1.29	1	4.29	1.4	2.39	1	4.47	1	89.86	3.33	411.06	1	0.59166	1	1
69	2	2	179.5	84.1	161	2	89	26.1	6	135.3	162.5	12.31	25.27	56.65	1.34	1	4	1.52	2.05	1	4.47	1	78.05	6.62	316.1	1	3.67306	4	2
65	2	1	161.5	61.9	96	1	60	23.73	4	176.2	166.1	20.66	24.63	36.59	1.36	1	4.26	1.68	2.25	1	4.47	1	98.49	3.28	588.25	2	1.99897	2	1
47	1	1	157	50.6	111	1	76	20.53	3	240.6	90.7	25.55	30.91	24.76	1.37	1	5.73	1.6	3.31	1	4.47	1	57.87	5.42	331.12	1	1.19455	1	1
38	2	2	172.5	81.7	133	1	85	27.46	6	182.6	164.9	35.31	28.26	77.78	11.42	3	6.15	0.88	2.81	1	4.47	1	66.87	3.49	560.44	2	0.989706	1	1
39	2	1	178	72.4	104	1	64	22.85	4	216.2	164.7	11.18	16.2	12.72	0.75	1	3.14	1.3	1.43	1	4.48	1	70.31	4.11	272.98	1	0.873983	1	1
68	1	1	156	56.2	128	1	85	23.09	4	117	134.7	12.94	40.37	24.61	0.86	1	6.16	2.74	2.76	1	4.48	1	73.57	5.26	264.32	1	6.52251	4	2
41	1	1	159.5	49.7	108	1	62	19.54	2	233	130.2	8.3	16.29	15.64	0.95	1	4.27	2.1	1.96	1	4.48	1	52.7	3.4	234.36	1	0.99497	1	1
52	1	1	153	52	143	2	80	22.21	4	272	110.3	12.84	18.4	12.58	1.08	1	4.61	1.77	2.36	1	4.48	1	51.07	6.03	245.35	1	0.98168	1	1
48	1	1	160	54	110	1	66	21.09	3	238.3	129.5	9	17.47	13.17	1.1	1	4.57	1.91	2.34	1	4.48	1	46.77	4.12	303.01	1	1.17298	1	1
46	1	1	158	55.4	108	1	63	22.19	4	283.4	120.2	7.81	14.98	9.63	1.22	1	4.25	2.03	1.95	1	4.48	1	52.68	4.92	225.35	1	0.87005	1	1
48	1	1	161.5	66	123	1	82	25.3	5	214	131.1	10.28	17.1	24.76	1.31	1	5.55	1.31	3.37	1	4.48	1	69.34	4.57	353.61	1	1.19626	1	2
52	2	2	168.5	72.5	131	1	82	25.54	5	205.1	160.7	17.63	21.92	30.92	1.64	1	4.01	1.35	2.16	1	4.48	1	82.41	4.45	373.64	1	1.32359	2	1
49	2	2	168.5	61.4	146	2	97	21.63	3	193.2	160.6	18.34	22.66	60.83	1.72	2	4.33	1.82	2.08	1	4.48	1	102.95	7.42	507.61	2	1.34199	2	2
58	2	2	157	60.1	117	1	72	24.38	5	214.9	151.7	34.61	33.83	29.36	2.24	2	4.8	1.29	2.76	1	4.48	1	75.17	4.72	331.67	1	1.552	2	1
59	2	2	168.5	78.8	129	1	82	27.75	6	162.9	141	14.15	19.88	23.07	0.81	1	3.08	1.71	1.23	1	4.49	1	64.01	5.22	397.31	1	1.91412	2	1
71	2	1	160	55.5	122	1	75	21.68	3	165.2	117	17.15	25.43	63.48	0.86	1	4.23	1.42	2.2	1	4.49	1	67.23	5.98	324.7	1	2.63914	2	2
75	2	1	160	49	140	2	80	19.14	2	119.1	160.1	13.59	26.84	23.67	0.9	1	3.67	2.18	1.4	1	4.49	1	75.37	6.2	341.02	1	4.58482	4	2
41	2	2	167	62.3	124	1	83	22.34	4	223.6	157.8	42	28.6	59.06	1.01	1	5.97	1.82	3.26	1	4.49	1	64.24	5.16	417.72	1	0.809195	1	2
49	1	1	159	59.4	102	1	66	23.5	4	196.6	130.4	21.37	23.1	7.06	1.11	1	4.07	1.64	2.02	1	4.49	1	45.69	4.59	220.66	1	1.24544	1	1
52	1	2	167	69.7	116	1	60	24.99	5	153.7	130.2	20.6	21	19.09	1.82	2	4.94	1.53	2.51	1	4.49	1	51.39	5.43	360.59	1	1.56536	2	1
42	1	2	152	58.3	122	1	70	25.23	5	261.6	134.9	23.7	33.3	28.81	2.52	3	5.03	1.1	2.94	1	4.49	1	60.67	3.12	300.5	1	1.0982	1	1
58	1	2	162	72.3	124	1	78	27.55	6	268.4	137.7	29.81	23.44	18.86	3.18	3	5.01	1.35	2.91	1	4.49	1	92.41	7.34	443.63	2	0.927731	1	1
41	1	1	151.5	56.8	104	1	61	24.75	5	173.4	128.4	17.14	21.01	13.01	0.6	1	3.82	1.41	1.96	1	4.5	1	57.03	3.2	280.78	1	1.19993	1	1
42	2	2	164.5	70.9	133	1	81	26.2	6	284.8	150.6	15.68	21.13	11.25	0.64	1	3.98	1.25	2.24	1	4.5	1	76.27	4.65	420.12	2	0.786929	1	1
63	1	1	148.5	49.9	135	1	62	22.63	4	116.9	141.2	14.91	24.49	25.32	0.97	1	5.07	1.62	2.67	1	4.5	1	52.65	4.62	233.82	1	3.41803	3	1
44	1	1	165	51	97	1	60	18.73	2	215.6	125.3	22.55	23.5	12.51	1.07	1	5.82	2.09	3.09	1	4.5	1	64.76	5.32	310.16	1	1.00995	1	1
61	2	2	177	83	121	1	75	26.49	6	239.8	153.8	16.51	26.4	19.66	1.42	1	4.04	1.17	2.18	1	4.5	1	76.26	6.14	367.45	1	1.65276	2	1
49	2	2	162.5	61	126	1	89	23.1	4	219.2	157.2	39.37	42.17	73.38	2.93	3	3.96	1.5	1.77	1	4.5	1	72.03	3.72	469.64	2	1.50237	2	1
35	2	2	166.5	68.6	108	1	77	24.75	5	202.3	163.9	25.04	23.42	47.04	4.96	3	4.95	1.16	2.63	1	4.5	1	67.42	4.1	620.07	2	0.809733	1	1
56	1	1	155	57.3	117	1	60	23.85	4	178.1	122.8	16.71	25.37	19.76	0.74	1	3.74	1.61	1.87	1	4.51	1	60.48	5.92	248.63	1	1.95145	2	1
55	1	1	159	57.4	133	1	84	22.7	4	199.7	131.6	24.55	24.93	20.74	0.92	1	4.48	1.74	2.14	1	4.51	1	70.54	4.46	316.32	1	1.38574	2	1
51	1	1	160.5	41.7	112	1	69	16.19	1	201.8	131.9	22.82	21.07	27.19	0.93	1	5.09	2.33	2.24	1	4.51	1	63.45	5.17	290.17	1	1.11469	1	1
40	2	1	164	63.7	135	1	87	23.68	4	205.8	155.1	21.27	18.44	41.76	1.19	1	6.3	1.77	3.49	2	4.51	1	84.56	4.48	271.11	1	0.777127	1	1
53	2	1	174	68.3	101	1	62	22.56	4	249.1	134.8	9.15	21.78	34.77	1.21	1	4	1.68	1.82	1	4.51	1	67.37	5.31	382.55	1	1.53197	2	1
40	1	2	163	71.3	112	1	75	26.84	6	250.8	129.4	22.41	25.04	15.93	1.39	1	4.38	1.46	2.21	1	4.51	1	54.86	5.75	314.2	1	0.843618	1	1
73	2	1	160.5	63.9	127	1	64	24.81	5	221.8	135.7	11	18.55	113.39	1.61	1	4.86	1.43	2.78	1	4.51	1	64.18	5.24	237.44	1	1.84081	2	2
59	1	1	159.5	58.7	124	1	64	23.07	4	234.8	131.8	33.76	32.12	17.99	1.64	1	4.16	1.48	2.23	1	4.51	1	59.66	6.43	440.21	2	1.38908	2	1
50	2	2	164.5	65	112	1	75	24.02	5	151	160	23.97	26.04	20.99	0.49	1	4.21	1.69	2.09	1	4.52	1	65.84	7.7	333.4	1	1.76116	2	1
60	2	1	169	67.8	111	1	67	23.74	4	115.4	150.5	11.24	22.59	18.14	0.51	1	2.8	1.49	1.05	1	4.52	1	72.68	6.21	383.03	1	3.50331	4	1
60	1	2	152.5	70.6	138	1	96	30.36	7	232.4	131.4	18.22	25.14	17.87	0.87	1	5.87	1.99	2.91	1	4.52	1	50.94	4.83	281.89	1	1.52057	2	2
30	1	1	154	49.4	117	1	64	20.83	3	218.1	121.9	7.68	13.98	10.69	0.9	1	3.51	1.45	1.65	1	4.52	1	54.24	3.19	368.04	1	0.693892	1	1
68	2	1	164.5	62	145	2	88	22.91	4	166.4	147.6	15.55	28.78	47.89	0.91	1	4.4	1.97	2.09	1	4.52	1	73.79	7.7	327.69	1	2.98251	3	2
56	2	1	161.5	70.9	150	2	94	27.18	6	237	164.3	22.56	17.17	35.06	0.94	1	4.54	1.56	2.46	1	4.52	1	84.65	5.42	427.16	2	0.854162	1	1
70	1	1	149	40	125	1	60	18.02	1	179.8	111.5	16.05	28.44	15.48	0.99	1	4.03	2.22	1.66	1	4.52	1	72.18	5.31	326.63	1	2.76376	3	2
40	1	1	161.5	62.5	94	1	57	23.96	4	190.1	128.9	24.03	20.49	31.67	1.18	1	3.8	0.95	2.21	1	4.52	1	52.58	5.99	350.51	1	0.879514	1	1
38	1	1	165.5	61.6	95	1	54	22.49	4	220.4	139.2	26.51	25.63	12.26	1.34	1	4.85	1.77	2.5	1	4.52	1	57.71	3.21	293.92	1	0.858254	1	1
52	1	2	156.5	68.4	121	1	73	27.93	6	193.4	130.1	31	33.86	29.1	2.85	3	6.39	1.65	3.56	2	4.52	1	49.95	3.82	260.83	1	1.63513	2	1
55	2	2	166.5	69	113	1	67	24.89	5	208.4	143.3	17.06	21.6	33.63	3.19	3	4.53	0.95	2.71	1	4.52	1	66.27	5.15	336.34	1	1.38016	2	1
71	1	1	153.5	50.8	130	1	80	21.56	3	188.2	123.3	12.58	24.64	8.72	0.57	1	6.74	2.62	3.56	2	4.53	1	57.47	6.12	173.83	1	2.62083	2	1
73	2	1	153	50	144	2	104	21.36	3	204.8	137.2	11.9	16	16.33	0.65	1	3.84	1.46	1.85	1	4.53	1	67.9	7.44	260.99	1	1.65325	2	2
37	2	1	170.5	46.2	139	1	88	15.89	1	220.2	145.3	12.1	18.27	27.18	0.74	1	3.46	1.39	1.65	1	4.53	1	62.53	6.48	385.89	1	0.882532	1	1
43	2	2	167	75.7	136	1	85	27.14	6	155.3	159.4	22.74	21.15	28.66	1.1	1	4.11	1.39	2.15	1	4.53	1	81.89	3.9	390.92	1	1.22804	1	1
48	2	1	173.5	59.7	137	1	94	19.83	2	201.7	147	17.06	23.88	31.38	1.13	1	4.62	2.05	2.25	1	4.53	1	84.84	4.33	379.41	1	1.37588	2	1
60	1	1	150	53.5	124	1	85	23.78	4	147.6	127.5	12.78	20.73	19.69	1.17	1	7.58	2.78	4.04	2	4.53	1	58.08	6.02	387.04	1	2.35721	2	2
51	1	1	152	55.4	127	1	71	23.98	4	216	120.5	10.07	14.48	11.7	1.3	1	4.49	1.5	2.38	1	4.53	1	56.89	9.76	227.11	1	1.07738	1	1
32	2	1	174	77.3	105	1	60	25.53	5	236.4	149.5	12.57	17.58	17.6	1.43	1	4.13	1	2.33	1	4.53	1	69.51	6.57	345.29	1	0.671203	1	1
61	2	2	156.5	67.5	157	2	92	27.56	6	286.3	142.3	115.12	68.42	180.06	1.43	1	5.18	1.13	3.13	1	4.53	1	75.1	5.63	436.63	2	1.35868	2	2
41	2	2	169.5	71	132	1	80	24.71	5	181.2	165.5	22.41	25.12	39.44	2.56	3	4.62	1.5	2.39	1	4.53	1	106.62	4.82	410.45	1	1.20067	1	1
36	2	2	161	67	90	1	67	25.85	5	273.1	153.6	32.49	25.29	35.86	2.98	3	6.43	2.05	3.39	1	4.53	1	85.36	5.57	493.86	2	0.584864	1	1
57	2	2	176	95	111	1	67	30.67	7	98	139.7	47.47	36.04	27.35	4.71	3	4.92	1.02	2.5	1	4.53	1	84.56	5.25	427.54	2	3.04245	3	2
44	2	1	170.5	64.3	109	1	74	22.12	4	220.1	147.9	14.22	22.91	19.16	0.8	1	4.1	1.43	2.07	1	4.54	1	85.32	6.44	405	1	1.21453	1	2
49	2	1	167	60.3	108	1	60	21.62	3	196.7	140.2	18.15	28.97	43.08	0.9	1	4.25	1.79	2.11	1	4.54	1	77.65	5.17	418.06	1	1.69396	2	1
53	2	1	167.5	62.4	134	1	88	22.24	4	210.3	152.2	11.08	17.19	13.86	0.92	1	3.76	1.77	1.72	1	4.54	1	61.97	7.57	165	1	1.3015	2	1
53	2	2	172	64	164	2	100	21.63	3	370.7	141.7	38.65	32.07	28.35	1.02	1	4.96	1.46	2.94	1	4.54	1	76.39	5.32	411.73	1	0.737526	1	1
58	2	1	166	64.2	119	1	89	23.3	4	158.8	155.1	12.68	20.34	18	1.14	1	4.83	1.49	2.54	1	4.54	1	82.47	4.88	346.85	1	2.08626	2	2
63	1	1	151	61	118	1	61	26.75	6	195	126.5	22.8	25.59	32.16	1.36	1	5.57	1.34	3.16	1	4.54	1	66.85	6.44	235.94	1	1.73145	2	1
64	1	1	157	54	126	1	60	21.91	3	166.3	130	17.01	23.86	13.44	1.41	1	3.61	1.46	1.68	1	4.54	1	55.09	5.94	203.59	1	2.22641	2	1
57	1	1	157	47.5	102	1	54	19.27	2	203.6	127.3	8.62	19.13	12.88	1.44	1	4.33	1.6	2.25	1	4.54	1	64.28	6.75	280.56	1	1.82414	2	1
58	2	1	162	73.2	122	1	80	27.89	6	259.1	135.6	42.67	28.4	61.4	1.44	1	5.27	1.25	3.06	1	4.54	1	74.83	5.21	421.62	2	0.973235	1	2
33	1	1	166.5	68	91	1	62	24.53	5	241.5	129.3	15.27	15.89	19.89	1.46	1	4.65	1.32	2.56	1	4.54	1	72.22	7.79	334.6	1	0.55565	1	1
45	1	1	161.5	51	112	1	68	19.55	2	202.9	132.7	6.53	16.44	16.04	1.96	2	4.56	2.4	1.96	1	4.54	1	67.09	4.98	310.35	1	1.42684	2	1
60	2	2	179	78.2	100	1	65	24.41	5	147.4	142.7	18.97	20.85	24.68	3	3	4.37	1.18	2.44	1	4.54	1	74.57	4.51	555.36	2	1.94862	2	1
48	2	2	169.5	68.4	130	1	83	23.81	4	109.4	129.3	21.27	22.54	74.55	4.61	3	6.29	1.68	3.51	2	4.54	1	83.65	6.21	540.2	2	2.14434	2	1
83	1	1	147	43	167	2	67	19.9	2	180.3	110.1	13.01	26.84	34.22	0.4	1	4.79	3.31	1.45	1	4.55	1	78.22	7.19	302.73	1	3.42552	3	2
47	1	1	155.5	51.9	115	1	73	21.46	3	253.1	132.8	13.46	20.18	11.49	0.73	1	4.61	1.85	2.18	1	4.55	1	56.16	5.42	320.18	1	1.02142	1	1
66	1	1	143	41.9	120	1	71	20.49	3	211.2	109.1	14.09	21.8	13.67	0.76	1	3.7	1.96	1.66	1	4.55	1	54.5	7.1	220.86	1	1.81489	2	2
59	2	1	154	56	125	1	77	23.61	4	214.6	148.8	19.16	23.92	61.2	1.18	1	4.24	1.53	2.08	1	4.55	1	68.87	5.9	296.08	1	1.5024	2	2
69	2	1	150	47	116	1	70	20.89	3	177.5	132.6	17.34	28.53	25.94	1.89	2	5.96	2.07	3.05	1	4.55	1	67.5	4.28	237.63	1	2.66335	2	2
53	2	2	171	73.7	146	2	100	25.2	5	273.1	153.4	29.74	21.95	38.27	2.09	2	4.17	1.09	2.27	1	4.55	1	70.39	3.43	453.32	2	0.781121	1	1
48	2	1	161	67.4	122	1	89	26	6	315.8	143.2	25.5	22.54	24.83	2.6	3	4.56	1	2.75	1	4.55	1	73.11	2.83	385.32	1	0.678442	1	2
34	1	1	161	52.8	105	1	69	20.37	3	303.3	123.6	23.03	21.5	13.96	0.57	1	4.16	2.07	1.63	1	4.56	1	45.9	4	269.03	1	0.502225	1	1
54	2	1	165	65	107	1	68	23.88	4	258.4	150.1	18.22	16.66	18.67	0.63	1	4.31	1.53	2.33	1	4.56	1	61.99	6.51	267.36	1	0.815647	1	2
43	2	1	169	64.7	101	1	60	22.65	4	133.9	154.1	13.32	18.05	13.2	0.72	1	3.57	1.12	1.88	1	4.56	1	84.71	5.18	388.01	1	1.58823	2	1
50	1	1	167	57	106	1	72	20.44	3	292.5	111.9	8.92	13.19	10.36	0.78	1	4.76	1.97	2.31	1	4.56	1	68.21	5.63	242.58	1	0.75493	1	1
58	2	1	167.5	66.5	121	1	79	23.7	4	237.6	144	25.32	26.91	20.39	0.8	1	4.87	1.49	2.7	1	4.56	1	79.8	7.03	406.47	1	1.30546	2	1
66	1	2	152.5	62	124	1	80	26.66	6	120.6	120.8	14.87	26.04	13.61	0.89	1	4.82	2.11	2.33	1	4.56	1	54.04	6.79	234.73	1	3.69558	4	1
63	1	1	156.5	52.7	122	1	78	21.52	3	200.4	134.6	10.43	19.29	17.44	1.06	1	4.2	1.7	2.11	1	4.56	1	62.33	3.04	215.72	1	1.87773	2	1
42	2	2	169	60.4	117	1	71	21.15	3	191.6	154.8	37.17	26.52	33.41	1.28	1	4.08	1.35	2.05	1	4.56	1	83.3	6.37	479.51	2	0.953523	1	1
59	2	1	176	56.9	120	1	69	18.37	1	139.2	131.7	13.91	15.62	19.05	1.29	1	3.85	1.22	2.23	1	4.56	1	81.97	6.04	354.39	1	1.77513	2	2
54	1	1	156	54.9	118	1	66	22.56	4	242.1	137.6	17.2	20.63	15.17	1.3	1	4.55	1.57	2.31	1	4.56	1	59.7	5.08	324.11	1	1.10952	1	2
54	1	1	167.5	64.9	178	2	89	23.13	4	220	137	21.4	24.76	12.54	1.33	1	3.77	2.02	1.58	1	4.56	1	62.28	4.76	273.62	1	1.31376	2	2
50	2	2	175	71.1	98	1	65	23.22	4	238.9	158.9	22.39	19.67	43.4	1.83	2	6.08	1.54	3.46	2	4.56	1	81.86	7.6	391.82	1	0.870024	1	1
54	1	1	149	49.9	123	1	74	22.48	4	187.7	141.7	26.15	28.33	20.53	1.97	2	5.09	1.55	2.61	1	4.56	1	70.18	4.05	236.98	1	1.59382	2	1
45	2	1	165	68	145	2	99	24.98	5	234.6	166.4	27.21	24.08	32.86	3.09	3	6.29	1.33	3.75	2	4.56	1	112.61	7.26	618.4	2	0.885476	1	1
44	1	1	163.5	53.6	115	1	65	20.05	3	242.2	136.5	12.92	19.56	16.44	0.66	1	5.54	2.55	2.63	1	4.57	1	73.24	5.6	302.19	1	0.98859	1	1
42	2	2	167	74	114	1	75	26.53	6	261.7	143.9	14.01	18.65	47.59	1.1	1	4.64	1.54	2.55	1	4.57	1	75.35	5.34	376.9	1	0.79966	1	1
39	1	1	158	56	101	1	61	22.43	4	193.6	120.3	19.79	27.47	4.6	1.16	1	6.78	2.65	3.39	1	4.57	1	115.5	7.77	416.31	1	1.24393	1	1
45	1	1	160.5	56.6	100	1	68	21.97	3	285.6	122.8	16.08	23.52	19.47	1.19	1	5	1.92	2.58	1	4.57	1	49.21	2.54	212.79	1	0.924163	1	1
56	1	1	166	65.1	126	1	79	23.62	4	211.4	126.8	19.54	24.05	20.33	1.3	1	3.54	1.52	1.53	1	4.57	1	59.53	5.26	351.49	1	1.44124	2	2
59	1	1	160	58	120	1	74	22.66	4	221.3	125.1	17.56	22.39	11.82	1.31	1	4.67	1.68	2.38	1	4.57	1	57.86	6.69	271.61	1	1.4245	2	1
55	1	1	162.5	50.4	118	1	74	19.09	2	231.2	124.4	11.21	23.87	30.74	1.53	1	7.26	1.72	4.24	3	4.57	1	50.46	4.23	226.94	1	1.69599	2	2
60	2	2	168.5	72.2	122	1	87	25.43	5	229.5	171	35.82	25.8	53.26	1.57	1	6.12	1.85	3.57	2	4.57	1	86.01	5.71	328.64	1	1.127	1	2
57	1	2	151.5	59.7	156	2	92	26.01	6	335	135	12.78	16.37	14.15	1.65	1	4.41	1.5	2.3	1	4.57	1	50.79	4.39	211.86	1	0.779136	1	1
57	2	2	175	72.7	133	1	95	23.74	4	197.5	154.4	26.99	21.35	25.77	1.74	2	5.47	1.63	3.03	1	4.57	1	87.47	6.48	345.43	1	1.18605	1	2
52	2	1	160	57	114	1	74	22.27	4	149.5	159.6	20.19	17.89	57.88	2.86	3	5.8	1.12	3.73	2	4.57	1	78.7	6.84	339.63	1	1.38486	2	1
32	2	2	161.5	69.5	123	1	82	26.65	6	199.6	169.7	65.65	30.22	63.77	5.72	3	5.56	0.9	2.9	1	4.57	1	83.05	4.31	441.54	2	0.597952	1	1
53	2	1	158.2	48.3	110	1	66	19.3	2	229.3	153.9	12.4	19.81	20.78	0.67	1	5.43	1.96	2.87	1	4.58	1	54.33	6.93	324.57	1	1.30031	2	1
47	1	1	160	61	116	1	68	23.83	4	234.6	108.1	11.14	19.73	9.86	0.71	1	4.35	1.52	2.16	1	4.58	1	60.35	2.92	166.86	1	1.18428	1	1
60	1	1	159.5	58.6	111	1	60	23.03	4	128.4	127.7	10.9	18.01	11.2	1.11	1	5.89	1.86	3.06	1	4.58	1	61.22	5.41	245.09	1	2.5491	2	2
53	1	2	155	58	101	1	69	24.14	5	309.6	137.5	13.21	17.61	17.33	1.12	1	5.1	2.32	2.22	1	4.58	1	49.18	3.96	273.65	1	0.829436	1	1
57	1	1	164	58.6	123	1	79	21.79	3	198	133.2	19.74	17.96	26.05	1.38	1	4	1.19	2.05	1	4.58	1	56.56	5.01	279	1	1.1637	1	2
46	2	2	168	66	129	1	75	23.38	4	189.7	149.3	24.56	23.55	16.64	1.46	1	4.05	1.78	1.92	1	4.58	1	84.89	4.62	417.46	1	1.1523	1	2
51	1	2	157.5	68	132	1	80	27.41	6	312.5	131.5	14.49	21.73	12.66	1.59	1	5.05	1.57	2.82	1	4.58	1	54.06	4.19	349.38	1	0.931635	1	1
57	2	1	172.5	79.9	121	1	84	26.85	6	197.5	152.8	27.56	23.96	36.68	1.68	1	3.28	0.98	1.65	1	4.58	1	69.63	5.82	281.08	1	1.31721	2	2
48	1	1	156.5	54.5	110	1	71	22.25	4	221.9	131.3	13.08	20.16	14.71	1.84	2	4.16	1.59	2.1	1	4.58	1	48.78	4.17	313.69	1	1.20579	1	1
55	1	2	146.5	43.6	137	1	79	20.31	3	168.5	135.4	15.93	21.25	17.53	3.18	3	3.88	0.96	2.09	1	4.58	1	63.41	5.84	323.35	1	1.73786	2	2
35	1	1	161.5	51.2	104	1	69	19.63	2	217.5	140	8.97	16.5	9.4	0.68	1	3.94	1.74	1.76	1	4.59	1	64.05	4.55	302.45	1	0.886536	1	1
45	2	1	166	49.6	100	1	69	18	1	213.2	154.8	27.27	19.56	36.82	0.77	1	4.75	1.68	2.71	1	4.59	1	72.35	6.36	297.38	1	0.790591	1	1
27	2	1	174.4	54.2	111	1	60	17.82	1	204.9	149.4	21.38	30.24	19.09	0.93	1	5.31	2.38	2.55	1	4.59	1	68.52	6.77	287.02	1	0.861787	1	1
75	2	1	165	53	133	1	78	19.47	2	152.7	149.9	12.12	21.18	17.88	0.97	1	4.99	1.65	2.68	1	4.59	1	67.07	5.52	321.96	1	2.98811	3	2
52	1	1	157	56	138	1	85	22.72	4	267.9	142.6	21.56	29.92	26.57	0.98	1	5.8	2.11	2.92	1	4.59	1	48.94	4.3	307.47	1	1.25074	1	1
60	2	1	172.4	63.4	152	2	75	21.33	3	238.2	135.5	13.55	19.29	42.14	1.06	1	3.5	1.07	1.99	1	4.59	1	84.56	6.01	348.03	1	1.31999	2	2
55	1	2	160	56.8	125	1	71	22.19	4	161.6	131.3	25.91	28.37	20.98	1.43	1	5.02	1.67	2.58	1	4.59	1	62	5.05	379.42	1	1.89691	2	1
59	2	2	163.5	63.7	150	2	95	23.83	4	217.6	147	29.68	29.01	26.74	1.66	1	4.65	1.35	2.44	1	4.59	1	77.36	5.08	332.69	1	1.44381	2	2
49	1	1	152	57.3	131	1	76	24.8	5	179.3	128.4	11.53	18.7	18.63	1.8	2	5.61	1.9	2.84	1	4.59	1	52.44	4.77	422.36	2	1.50502	2	1
63	1	2	133.5	37.2	128	1	73	20.87	3	336.2	133.1	20.68	23.62	39.72	2.05	2	5.04	1.5	2.92	1	4.59	1	38.43	3.96	284.96	1	0.973302	1	2
56	2	2	161	65.7	109	1	70	25.35	5	203.5	144.5	40.13	29.75	21.33	2.07	2	4.95	1.2	2.77	1	4.59	1	82.19	5.27	364.67	1	1.29234	1	1
63	1	1	154.5	56.5	119	1	63	23.67	4	188.2	121.1	24.24	25.15	21.33	2.21	2	4.84	1.45	2.64	1	4.59	1	59.15	6.35	258.85	1	1.70999	2	1
34	2	2	179.7	139	120	1	69	43.04	7	240.7	140.3	49.91	35.78	117.68	2.75	3	6.18	1.38	3.81	2	4.59	1	65.81	2.93	593.37	2	0.715401	1	1
47	1	2	156	63	131	1	84	25.89	5	294.2	129.6	27.97	25.65	22.6	4.05	3	4.86	1.17	2.67	1	4.59	1	64.89	4.42	242.92	1	0.774812	1	1
53	2	1	165	65.3	106	1	66	23.99	4	308.3	143.5	17.5	18.67	20.93	0.98	1	4.76	1.2	2.91	1	4.6	1	73.77	7.27	265.64	1	0.767234	1	2
67	1	1	155.5	52.7	113	1	65	21.79	3	179.2	135	23.43	34.49	21.39	1.18	1	4.56	2.03	2.24	1	4.6	1	60.64	5.59	325.81	1	2.66406	2	1
36	2	1	160	59	102	1	69	23.05	4	143.6	165.4	32.86	28.49	26.07	1.28	1	4.23	1.48	2.36	1	4.6	1	95.88	5.21	513.09	2	1.24597	1	1
64	2	1	152	53.7	180	2	102	23.24	4	174.9	143.3	22.9	31.43	79.82	1.3	1	3.72	1.43	1.92	1	4.6	1	78.58	5.95	297.66	1	2.40335	2	2
36	1	2	159.5	69.7	98	1	64	27.4	6	150.2	140	20.04	20.19	21.75	1.32	1	3.63	1.43	1.75	1	4.6	1	47.16	4.32	261.53	1	1.08099	1	1
60	1	2	159	60.9	141	2	90	24.09	5	188.1	150.6	24.27	30.91	19.89	1.44	1	5.23	2.04	2.8	1	4.6	1	56.62	4.69	358.9	1	2.00137	2	1
56	1	2	148.5	60.5	126	1	76	27.43	6	156.9	149.7	20.27	30.86	44.99	1.5	1	5.14	1.69	2.77	1	4.6	1	77.12	5.32	366.45	1	2.44644	2	2
47	1	2	157.5	74.8	118	1	79	30.15	7	257.3	130.2	23.12	19.92	15.34	1.52	1	5.62	1.5	3.34	1	4.6	1	63.56	4.7	224.79	1	0.756752	1	1
51	1	1	161	53.6	122	1	78	20.68	3	242.3	152.3	9.98	17.5	17.64	1.67	1	4.41	1.6	2.24	1	4.6	1	50.42	4.76	334.32	1	1.16598	1	1
42	2	2	167.5	74.6	126	1	81	26.59	6	230.8	160.8	29.41	28.68	50.53	2.34	3	5.79	1.44	3.56	2	4.6	1	80.07	4.91	401.41	1	0.962377	1	1
68	1	1	155	52	117	1	68	21.64	3	148.5	123.6	14.03	26.17	10.28	2.59	3	5.93	1.6	3.44	2	4.6	1	54.5	5.94	246.79	1	3.19932	3	2
41	2	2	166	78.4	128	1	84	28.45	7	313.1	154.3	37.47	41	56.45	8.03	3	5.5	0.93	2.54	1	4.6	1	77.89	4.17	441.09	2	0.877087	1	2
69	2	1	162.5	52.8	152	2	88	20	3	185.4	133.1	21.12	26.77	25.79	0.51	1	5.05	2.08	2.47	1	4.61	1	58.99	8.61	332.66	1	2.16791	2	2
80	2	2	169.5	57	166	2	60	19.84	2	194.2	106	16.22	25.89	47.21	0.51	1	5.19	2.61	2.24	1	4.61	1	64.86	8.2	325.35	1	2.64818	2	2
51	1	2	157.5	59.5	111	1	73	23.99	4	216.3	126.7	12.36	20.22	20.9	0.7	1	4.9	2.11	2.15	1	4.61	1	59.04	5.24	295.13	1	1.35608	2	1
42	1	1	163.5	56.8	97	1	60	21.25	3	291.5	130.3	10.88	18.41	13.79	0.78	1	4.5	2.02	2.16	1	4.61	1	65.87	7.33	274.98	1	0.804174	1	1
70	2	1	161	61.5	103	1	60	23.73	4	243.4	147.2	9.46	19.79	21.93	0.96	1	3.77	1.47	1.93	1	4.61	1	78.9	6.25	301.32	1	1.85045	2	1
47	1	1	160	49.9	111	1	61	19.49	2	158	134.4	18.71	18.22	30.81	0.97	1	4.39	2.09	1.86	1	4.61	1	49.07	3.96	222.69	1	1.253	1	1
56	2	2	167	67	138	1	87	24.02	5	274.3	158.6	19.84	22.12	28.1	1.03	1	5.11	1.39	3.02	1	4.61	1	80.13	4.16	349.29	1	1.01386	1	1
54	1	1	151.2	44	99	1	55	19.25	2	239.8	130	13.24	21.16	35.52	1.04	1	5.55	2.53	2.64	1	4.61	1	69.35	6.24	326.01	1	1.30953	2	2
52	2	1	165	65	137	1	91	23.88	4	208.6	153.4	31.77	24.56	33.18	1.08	1	4.77	1.47	2.56	1	4.61	1	75.63	5.69	460.63	2	1.0862	1	1
39	1	1	170	66.8	110	1	79	23.11	4	335.9	148.6	21.22	19.45	24.44	1.18	1	4.6	1.78	2.15	1	4.61	1	57.81	2.77	243.24	1	0.490232	1	1
59	2	2	168.5	65	120	1	70	22.89	4	209.1	160.3	22.46	20.38	43.62	1.26	1	4.62	1.27	2.55	1	4.61	1	89.33	5.44	352.26	1	1.21338	1	2
64	1	2	146.5	52	134	1	84	24.23	5	220.1	148.6	20.97	25.2	21.1	1.27	1	6.03	2.19	3.17	1	4.61	1	57.8	6.08	472.21	2	1.60015	2	1
47	2	1	165	71.2	114	1	60	26.15	6	231.9	153.3	18.83	20.92	22.62	1.5	1	5.24	1.6	2.77	1	4.61	1	77.26	5.44	341.27	1	0.977088	1	2
44	2	2	178	82.8	129	1	81	26.13	6	161.6	158	16.41	22.32	31.67	1.6	1	4.81	1.86	2.48	1	4.61	1	73.03	5.02	587.63	2	1.50021	2	1
66	1	2	150	58.6	111	1	63	26.04	6	266.9	121.7	16.08	25.02	16.08	1.8	2	5.65	1.44	3.42	2	4.61	1	61.03	8.05	300.88	1	1.54291	2	1
39	1	1	147.5	58.3	111	1	66	26.8	6	186.9	140.5	14.92	16.98	13.96	2.46	3	6.35	1.75	3.58	2	4.61	1	46.59	3.37	287.16	1	0.917294	1	1
50	2	1	164	70	136	1	84	26.03	6	154.2	160.9	26.77	22.6	27.06	2.69	3	6.39	1.22	4.02	2	4.61	1	74.6	5.41	544.96	2	1.41635	2	2
60	2	2	168.5	103	142	2	88	36.28	7	229.4	163.2	15.12	16.13	54.81	3.65	3	7.8	1.56	4.83	3	4.61	1	75.14	5.45	339.7	1	1.08497	1	2
60	1	1	154	54	160	2	82	22.77	4	228.6	128.3	16.63	22.29	16.33	0.7	1	6.2	2.18	3.21	1	4.62	1	56.75	7.08	234.54	1	1.43463	2	1
35	1	1	151	39.7	90	1	60	17.41	1	158.7	120.3	11.15	22.23	11.27	0.75	1	3.75	1.51	1.92	1	4.62	1	47.05	4.98	263.26	1	1.46823	2	1
35	1	1	152	46	95	1	60	19.91	2	166	127	8.56	13.27	13.93	0.84	1	6.03	2.61	2.8	1	4.62	1	52.72	4.88	254.37	1	0.9563	1	1
60	2	1	165	51.9	114	1	68	19.06	2	183.7	132.9	12.15	20.9	17.41	1.16	1	7.19	2.47	4.01	2	4.62	1	89.89	6.92	346.71	1	1.95839	2	2
54	1	2	152.5	58	160	2	101	24.94	5	228.7	134.1	30.27	26.97	33.14	1.39	1	6.78	1.95	3.89	2	4.62	1	62.36	3.95	307.27	1	1.15745	1	2
59	1	1	155.5	54.9	138	1	89	22.7	4	235.4	137.9	14.44	23.16	11.03	1.42	1	5.31	1.32	3.11	1	4.62	1	65.98	4.91	222.8	1	1.52757	2	1
46	2	2	174	84	126	1	86	27.74	6	279.6	141.5	37.35	19.89	86.16	3.23	3	7.04	1.2	4.41	3	4.62	1	73.14	5.42	515	2	0.535439	1	2
52	2	2	162	63	112	1	73	24.01	5	202	147.7	15.76	18.35	12.02	0.48	1	3.69	1.83	1.39	1	4.63	1	69.12	7.28	353.88	1	1.1899	1	1
39	1	1	156	50.6	94	1	60	20.79	3	253	133.2	9.72	19.83	14.3	0.62	1	5.31	2.63	2.38	1	4.63	1	69.32	5.37	230.88	1	0.980469	1	1
59	1	1	148	50	106	1	60	22.83	4	266.1	107.6	10.32	19.56	16.06	0.97	1	5.29	2.24	2.45	1	4.63	1	62.45	3.96	279.48	1	1.35001	2	1
27	1	1	161	54	112	1	70	20.83	3	388	102.6	11.39	19.27	14.95	1.05	1	4.27	2.27	1.89	1	4.63	1	59.9	4.13	345.58	1	0.39733	1	1
57	2	1	167.5	53.7	133	1	83	19.14	2	181.4	141	10.46	22.85	40.48	1.07	1	4.31	2.39	1.85	1	4.63	1	56.78	5.11	252.94	1	2.22003	2	2
54	1	1	158.5	47.5	108	1	60	18.91	2	232.1	134.1	11.69	23.53	12.44	1.08	1	7.19	1.91	3.99	2	4.63	1	48.08	4.65	290.41	1	1.60115	2	2
61	2	2	174	83.4	154	2	82	27.55	6	194.1	161.4	16.86	18.68	17.59	1.08	1	4.21	1.48	2.17	1	4.63	1	90.06	4.89	343.7	1	1.42972	2	2
65	2	1	168	72	144	2	78	25.51	5	208.7	160.6	21	19.27	20.61	1.16	1	4.62	1.28	2.72	1	4.63	1	98.93	8.04	314.9	1	1.30967	2	2
58	1	1	154	52	157	2	92	21.93	3	300.6	130.5	30.61	28.98	27.28	1.42	1	7.21	2.3	3.98	2	4.63	1	71.11	6.33	268.93	1	1.01066	1	1
50	2	1	168.5	65.6	100	1	67	23.1	4	265.5	148	12.39	18.8	17.6	1.47	1	4.77	1.13	2.77	1	4.63	1	95.61	5.76	375.21	1	1.00584	1	1
59	2	2	166	72.2	122	1	78	26.2	6	232.8	145	22.4	19.68	41.83	2.01	2	4.6	1.56	2.43	1	4.63	1	81.58	6.74	406.59	1	1.05383	1	2
54	2	2	166.5	77.7	129	1	87	28.03	7	108.4	149.4	35.95	24.9	30.18	2.04	2	4.17	1.03	2.41	1	4.63	1	80.71	3.15	476.31	2	2.06878	2	1
51	2	2	170	85	139	1	85	29.41	7	210.7	151.3	28.53	20.54	27.47	2.18	2	5.73	1.56	3.47	2	4.63	1	62.99	3.46	333.86	1	0.930797	1	2
58	1	1	166	51.8	138	1	85	18.8	2	223.5	130.5	25.12	30.1	22.26	0.58	1	6.06	3.22	2.68	1	4.64	1	53.24	9.07	374.53	1	1.5585	2	2
52	1	1	146.5	43	132	1	87	20.04	3	256.6	129.2	15.21	21.58	13.19	0.78	1	5.17	2	2.5	1	4.64	1	54.43	5.91	252.82	1	1.12133	1	1
53	2	2	168	64.4	116	1	66	22.82	4	169.8	151.9	16.74	17.37	23.03	0.85	1	3.61	1.78	1.71	1	4.64	1	79.95	3.19	323.37	1	1.32514	2	1
40	1	1	150	44.9	90	1	60	19.96	2	171	132	14.58	22.77	24.94	0.93	1	4.37	1.76	2.19	1	4.64	1	55.2	3.93	297.23	1	1.39492	2	2
59	1	2	162.5	62.5	121	1	72	23.67	4	155.5	126.7	12.51	21.17	10.93	0.98	1	6.01	2.08	3.29	1	4.64	1	60.03	6.42	228.2	1	2.27098	2	1
55	1	2	154.5	53.5	151	2	70	22.41	4	178.2	137.5	20.45	21.34	22.03	1.1	1	4.72	1.33	2.73	1	4.64	1	66.66	5.3	372.37	1	1.45647	2	2
53	1	1	151.5	69.8	124	1	70	30.41	7	242.7	120	20.8	25.95	15.44	1.11	1	5.03	1.97	2.56	1	4.64	1	53.27	6.8	237.81	1	1.24254	1	1
60	1	1	150.5	50.8	121	1	74	22.43	4	177.5	131.7	13.16	25.41	15.25	1.19	1	5.19	1.9	2.65	1	4.64	1	58.94	5.31	286.51	1	2.36772	2	1
39	1	1	161.5	47.6	118	1	69	18.25	1	170.8	134.2	10.21	17.02	14.23	1.23	1	5.18	1.88	2.59	1	4.64	1	61.95	5.8	381.48	1	1.21625	1	1
50	1	2	149	57	138	1	80	25.67	5	302	142.1	20.97	20.65	27.84	1.24	1	4.4	1.49	2.33	1	4.64	1	54.33	5.32	327.52	1	0.746593	1	1
57	1	1	149	51.9	152	2	90	23.38	4	108.6	127.7	50.47	34.72	93.02	1.47	1	5.59	1.67	3.01	1	4.64	1	40.34	3.79	207.08	1	2.56512	2	1
64	1	1	155	63.4	156	2	88	26.39	6	125.7	130.5	21.99	23.93	21.56	1.52	1	5.96	1.61	3.3	1	4.64	1	64.82	6.33	305.57	1	2.59821	2	2
59	1	2	158	63.8	132	1	82	25.56	5	224.8	134.1	17.11	24.08	18.02	1.64	1	4.06	1.51	2.1	1	4.64	1	48.92	4.81	386.83	1	1.52787	2	1
43	2	2	175	79.6	139	1	76	25.99	5	226	159	16.88	20.45	48.64	1.72	2	4.42	1.19	2.55	1	4.64	1	85.03	6.49	526.64	2	0.947037	1	1
53	2	1	163.5	64	108	1	76	23.94	4	167.2	165.7	34.09	23.53	25.1	2.13	2	6.54	1.41	3.93	2	4.64	1	73.36	4.51	315.3	1	1.27746	1	1
37	2	2	167.5	77	115	1	69	27.44	6	214	154.7	23.59	22.75	24.41	3.13	3	4.45	0.99	2.52	1	4.64	1	70.93	4.84	478.78	2	0.809851	1	1
51	1	1	158.5	52.3	138	1	82	20.82	3	113.2	121	46.81	47.42	9.99	0.51	1	3.78	2.29	1.47	1	4.65	1	62.05	5.03	320.91	1	3.1226	3	1
48	1	1	154	51	122	1	70	21.5	3	142.7	144	13.45	21.02	21.66	0.57	1	4.74	2.25	2.03	1	4.65	1	48.26	5.65	327.84	1	1.92792	2	1
29	1	1	151	46.3	112	1	72	20.31	3	204	139	11.26	18.71	9.8	0.63	1	3.68	1.82	1.67	1	4.65	1	58.79	4.5	277.68	1	0.792633	1	1
54	2	1	170.5	69.9	124	1	78	24.05	5	290.1	148.5	19.03	23.33	21.22	0.68	1	4.46	1.57	2.42	1	4.65	1	81.26	5.68	332.44	1	0.9955	1	2
53	2	1	174	80	111	1	74	26.42	6	182.1	154.4	22.03	36.64	32.13	0.71	1	4.25	1.58	2.11	1	4.65	1	72.67	5.73	481.6	2	2.27203	2	1
74	2	1	171.5	49	104	1	60	16.66	1	166.1	125.3	11.71	21.56	28.1	0.76	1	4.03	1.69	1.94	1	4.65	1	56.77	7.6	350.34	1	2.80694	3	2
56	2	1	175	66	132	1	81	21.55	3	119.2	152.1	42.39	35.63	24.31	0.93	1	4.98	1.4	2.98	1	4.65	1	94.82	4.38	276.84	1	2.57096	2	1
61	2	2	171	65.9	145	2	89	22.54	4	186.6	140.6	15.7	30.37	45.27	1.21	1	4.69	1.86	2.29	1	4.65	1	90.86	5.31	389.75	1	2.50561	2	2
58	1	1	159	59	106	1	57	23.34	4	169.6	130.5	19.54	27.13	17.05	1.24	1	6.27	1.75	3.47	2	4.65	1	47.62	4.05	239.86	1	2.09889	2	1
72	1	2	143.5	52.8	168	2	85	25.64	5	206.6	136.4	18.7	20.29	18.32	1.26	1	6.12	1.3	3.62	2	4.65	1	56.45	6.43	264.97	1	1.63517	2	2
58	2	1	162.5	64	136	1	86	24.24	5	234.9	158	15.88	18.48	18.35	1.45	1	4.95	1.89	2.47	1	4.65	1	94.59	7.14	299.53	1	1.14504	1	2
55	2	1	175	73.8	112	1	63	24.1	5	152	140.9	21.6	27.13	23.54	1.49	1	4.75	1.22	2.61	1	4.65	1	96.01	6.18	402.17	1	2.11223	2	1
48	1	1	149	54.5	118	1	67	24.55	5	180.8	127	19.46	20.41	25.09	1.51	1	5.38	1.97	2.82	1	4.65	1	60.35	3.96	288.27	1	1.22833	1	1
56	2	2	179.5	81.4	135	1	83	25.26	5	196.8	148	32.75	25.73	23.76	1.73	2	4.71	1.5	2.59	1	4.65	1	58.63	3.6	355.56	1	1.27937	1	2
40	2	2	164	73.2	104	1	60	27.22	6	198.5	148.2	21.5	20.95	25.45	1.89	2	4.66	1.13	2.67	1	4.65	1	84.79	6.54	462.19	2	0.910467	1	1
56	2	2	162	60.1	101	1	60	22.9	4	203.6	146.7	31.29	32.27	36.2	2.7	3	3.88	0.99	2.24	1	4.65	1	70.21	6.77	399.57	1	1.58674	2	2
62	1	1	156	40.7	98	1	60	16.72	1	146.7	117.2	18.49	31.48	14.44	0.56	1	5.02	3	1.77	1	4.66	1	55.46	4.02	187.63	1	3.09405	3	1
69	2	1	172	67	124	1	72	22.65	4	181	166.3	14.63	19.29	18.18	0.76	1	4.25	1.47	2.29	1	4.66	1	74.14	6.14	262.38	1	1.92256	2	2
40	2	1	170	68.6	140	2	89	23.74	4	147.8	147.5	23.53	22.05	33.82	0.77	1	5.72	1.39	3.53	2	4.66	1	92.63	5.87	371.83	1	1.23022	1	2
66	2	1	158	66	134	1	75	26.44	6	144.5	158.8	13.93	20.57	17.23	0.88	1	5.22	1.64	2.87	1	4.66	1	74.56	6.55	305.94	1	2.5173	2	2
39	2	1	172.5	63.7	102	1	60	21.41	3	146.4	141.4	20.25	16.52	21.65	0.96	1	5.27	1.65	2.94	1	4.66	1	68.43	5.31	311.02	1	0.97796	1	1
52	2	1	163.5	54.7	113	1	78	20.46	3	265.6	159.9	20.37	26.41	51.4	0.99	1	6	1.88	3.33	1	4.66	1	66.9	6.18	377.84	1	1.14564	1	1
33	1	1	161.5	56.8	108	1	69	21.78	3	184.2	125	10	16.17	13.31	1.06	1	3.91	1.2	2.03	1	4.66	1	56.98	2.56	304.99	1	0.916082	1	1
60	2	1	161.5	56	117	1	67	21.47	3	152	151.7	18.18	26.63	20.94	1.15	1	5.35	1.5	2.9	1	4.66	1	84.03	8.58	368.07	1	2.46537	2	1
54	1	2	153.5	54.6	134	1	85	23.17	4	224	128.8	19.9	23.69	21.12	1.23	1	4.5	1.58	2.34	1	4.66	1	47.3	3.38	238.97	1	1.28022	1	2
48	2	1	164	64	133	1	75	23.8	4	127.3	147.7	13.71	16.56	18.75	1.24	1	5.48	1.86	2.96	1	4.66	1	90.36	4.81	394.76	1	1.68638	2	1
53	2	2	165	73.8	114	1	78	27.11	6	242.8	142.2	24.01	23.97	20.23	1.27	1	4.26	1.49	2.29	1	4.66	1	94.87	4.02	457.17	2	1.06782	1	1
43	2	1	169	62	101	1	69	21.71	3	155	156.2	21.22	20.99	15.41	1.29	1	5.75	1.55	3.37	1	4.66	1	73.5	5.78	352.43	1	1.26409	1	1
64	2	2	170	70	131	1	85	24.22	5	118.4	151	25.82	25.52	18.09	1.43	1	5.47	1.59	3.2	1	4.66	1	88.92	6.02	388.46	1	2.71476	3	2
61	1	2	146.5	65.7	156	2	90	30.61	7	123.5	128.9	15.08	24.18	12.18	1.45	1	5.32	1.6	2.95	1	4.66	1	72.28	8.37	306.46	1	3.07552	3	1
35	2	2	174	83.7	139	1	88	27.65	6	296.9	165.4	39.41	30.59	30.26	1.71	2	4.44	1.04	2.67	1	4.66	1	92.22	3.58	327.39	1	0.574426	1	1
54	1	1	156	56	103	1	63	23.01	4	151.2	118.8	12.52	16.36	18.11	1.77	2	5.57	1.3	3.17	1	4.66	1	66.03	3.34	270.95	1	1.65129	2	1
60	1	1	157	53	114	1	70	21.5	3	246.7	120	10.48	15.16	15.42	1.78	2	5.82	1.69	3.14	1	4.66	1	67	5.5	234.9	1	1.13894	1	2
39	1	1	154	54	118	1	74	22.77	4	123.3	125.7	16.9	20.46	34.43	1.94	2	6.44	2.62	3.15	1	4.66	1	62.41	3.82	261.47	1	1.57421	2	2
53	1	2	150	51	139	1	87	22.67	4	272.5	133.8	13.24	23.39	9.99	2.08	2	5.37	2.34	2.64	1	4.66	1	59.2	6.45	281.43	1	1.25025	1	1
60	1	2	157.5	63.7	134	1	78	25.68	5	192.6	128.4	27.31	27.76	34.91	2.11	2	4.54	1.76	2.28	1	4.66	1	62.18	4.38	339.53	1	1.65483	2	1
58	2	1	173	77.2	134	1	89	25.79	5	224.9	147.1	12.54	16.01	51.38	2.32	3	4.76	1.52	2.6	1	4.66	1	72.44	5.45	295.9	1	1.16595	1	1
60	1	1	149	63.8	126	1	78	28.74	7	161.9	125.5	23.95	31.34	12.32	0.73	1	5.38	2.21	2.72	1	4.67	1	49.69	5.37	274.61	1	2.37329	2	1
64	1	1	151.5	52.8	139	1	77	23	4	226.6	133.3	18.32	23.57	8.84	0.96	1	5.56	2.29	2.77	1	4.67	1	46.13	4.68	232.94	1	1.55531	2	2
34	1	1	157.6	57	129	1	72	22.95	4	234.5	144	15.47	24.61	22.2	1.03	1	4.95	1.69	2.48	1	4.67	1	78.16	4.87	397.39	1	0.907199	1	1
67	1	1	162	59	100	1	67	22.48	4	189.8	137.6	14.54	23.67	14.21	1.24	1	4.2	2.22	1.81	1	4.67	1	67.34	4.7	224	1	2.19126	2	2
57	1	1	154.5	57	132	1	68	23.88	4	96	144	50.72	35.53	23.13	1.52	1	4.33	1.53	2.14	1	4.67	1	64.22	5.38	385.54	1	2.96216	3	1
41	2	1	168	70.8	115	1	64	25.09	5	251.4	152	38	27.47	32.84	1.65	1	4.45	1.36	2.43	1	4.67	1	96	5.49	332.72	1	0.726751	1	1
26	2	2	168	95.2	123	1	71	33.73	7	216.4	149.5	81.67	45.64	60.58	1.76	2	4.31	1.18	2.36	1	4.67	1	83.07	5.57	669.31	2	0.606779	1	1
43	2	2	171.5	64.3	111	1	67	21.86	3	246	157.4	19.01	21.17	19.69	2.16	2	5.37	1.49	3.18	1	4.67	1	81.66	5.65	429.35	2	0.848717	1	1
36	2	2	174	81.9	118	1	73	27.05	6	274.7	123.4	39.81	27.16	51.59	3.15	3	3.78	0.81	2.21	1	4.67	1	69.47	5.57	357.36	1	0.564128	1	1
50	2	2	172	72	120	1	79	24.34	5	248.3	158.2	15.99	28.99	32.73	3.84	3	5.56	1.28	3.13	1	4.67	1	72.44	6.32	372.77	1	1.45988	2	1
67	1	1	146.5	53.5	136	1	67	24.93	5	183.1	138.7	14.81	22.43	13.04	0.54	1	4.51	1.99	1.98	1	4.68	1	53.24	4.69	247.44	1	2.13274	2	2
56	1	1	160	55.4	129	1	72	21.64	3	253.8	128.7	15.37	23.41	28.79	0.98	1	4.94	2.02	2.33	1	4.68	1	67.65	5.63	302.73	1	1.31753	2	1
62	2	1	161.5	47.7	122	1	80	18.29	1	219.2	144.9	11.93	20.57	18.21	1.15	1	5.11	1.7	2.86	1	4.68	1	59.14	8.38	291.28	1	1.68448	2	2
46	1	1	159.5	54.7	105	1	61	21.5	3	177.9	131.3	24.58	22.63	14.46	1.17	1	5.31	2.42	2.47	1	4.68	1	46.49	3.8	192.46	1	1.18025	1	1
66	2	1	155.5	50.3	125	1	69	20.8	3	181.2	161.7	15.3	27.3	33.94	1.23	1	4.14	1.75	1.91	1	4.68	1	68.37	4.51	379.94	1	2.54216	2	2
33	2	1	172.5	62	139	1	83	20.84	3	200.4	162.5	18.51	19.91	17.53	1.25	1	4.63	1.12	2.72	1	4.68	1	65.77	3.24	317.89	1	0.762051	1	1
57	2	1	171	60.3	97	1	67	20.62	3	147	148.3	17.36	20.8	24.03	1.31	1	6.29	1.65	3.54	2	4.68	1	81.99	5.94	405.23	1	1.93574	2	2
61	2	1	158.5	54.7	125	1	75	21.77	3	353.1	148.4	10.56	16.13	16.11	1.33	1	4.47	1.62	2.39	1	4.68	1	56.72	4.08	335.23	1	0.857501	1	1
55	1	1	154.5	55.8	144	2	92	23.38	4	351	136.6	11.51	15.38	13.16	1.52	1	5.05	1.53	2.75	1	4.68	1	51.07	5.43	314.11	1	0.710353	1	2
79	1	1	159	61.5	144	2	72	24.33	5	248.9	122.8	10.43	17.02	9	3.27	3	4.59	1.26	2.51	1	4.68	1	61.54	4.39	225.47	1	1.67271	2	1
59	1	1	151	46.6	107	1	65	20.44	3	108.4	127.5	16.03	22.23	10.89	0.6	1	4.25	1.9	1.95	1	4.69	1	54.94	7.64	300.73	1	3.02201	3	1
37	2	1	175.5	70.9	112	1	64	23.02	4	201.3	156.3	7.68	13.3	12.96	0.78	1	4.59	2.05	2.24	1	4.69	1	82.69	6.56	310.94	1	0.882123	1	1
32	1	1	152.5	52.5	112	1	60	22.57	4	203.5	120.7	19.98	18.56	20.73	0.81	1	3.61	1.64	1.68	1	4.69	1	56.87	4.51	239.12	1	0.652929	1	1
49	1	1	154	69.7	115	1	82	29.39	7	145.3	140.1	18.14	24.88	14.68	0.86	1	3.81	1.79	1.76	1	4.69	1	67.29	4.8	231.98	1	1.96998	2	1
71	2	1	158	58.4	131	1	71	23.39	4	176.2	133.8	11.98	16.71	16.74	0.87	1	3.5	1.4	1.74	1	4.69	1	60.95	3.8	409.42	1	1.94536	2	2
41	1	1	161.5	58.6	94	1	66	22.47	4	215.3	125.1	10.29	15.05	8.26	0.88	1	3.47	1.19	1.83	1	4.69	1	69.7	3.48	199.64	1	0.893447	1	1
79	2	2	163	71	144	2	82	26.72	6	176.1	144	9.13	21.14	33.52	0.89	1	4.04	2.02	1.88	1	4.69	1	99.11	7.32	335.95	1	3.13861	3	2
51	1	2	153.5	60.2	100	1	60	25.55	5	192.9	125	14.61	16.88	21.5	1.28	1	4.8	1.79	2.54	1	4.69	1	50.06	6.33	334.72	1	1.16758	1	1
54	2	1	171.5	63.2	128	1	80	21.49	3	130.5	160	20.28	21.85	17.79	1.49	1	4.2	1.75	2.01	1	4.69	1	65.67	3.25	200.6	1	2.00771	2	1
75	1	2	148	56.5	149	2	83	25.79	5	128.6	123.3	22.88	27.02	16.9	1.53	1	4.51	1.45	2.39	1	4.69	1	61.56	6.71	352.29	1	3.29441	3	2
50	2	2	168	64.7	123	1	77	22.92	4	222.7	165.3	34.46	32.75	48.96	1.55	1	4.53	1.36	2.39	1	4.69	1	72.12	4.97	426.35	2	1.25257	1	1
58	1	2	160	62.5	133	1	85	24.41	5	152.5	122.7	16.3	23.97	26.59	1.57	1	5.64	1.64	2.99	1	4.69	1	61.23	4.64	307.92	1	2.25804	2	1
51	2	2	169.5	84	146	2	82	29.24	7	217	149.8	22.09	20.12	21.33	1.61	1	4.37	1.13	2.46	1	4.69	1	90.31	3.94	411.56	1	1.0061	1	1
56	2	1	171	69.7	104	1	69	23.84	4	113	151	15.7	18.7	43.13	1.74	2	4.97	1.54	2.55	1	4.69	1	89.94	3.36	486.89	2	2.33884	2	1
42	2	1	170	69.8	95	1	61	24.15	5	251.7	151.1	22.82	20.41	95.48	3.13	3	5.5	1.14	3.42	2	4.69	1	79.44	4.94	395.89	1	0.712937	1	2
41	2	1	170	60	116	1	70	20.76	3	189.4	150.2	11.22	20.32	14.23	0.46	1	4.77	2.26	2.14	1	4.7	1	68.38	3.71	300.44	1	1.3132	2	1
51	1	1	158.5	48	121	1	76	19.11	2	205.9	130.5	17.42	19.62	11.32	0.82	1	3.78	2.07	1.52	1	4.7	1	62.31	5.49	301.41	1	1.16436	1	1
71	1	1	154	50	120	1	79	21.08	3	131.8	130	11.36	27.23	14.57	0.86	1	5.59	2.66	2.4	1	4.7	1	56.44	5.32	188.05	1	4.35213	4	2
63	2	1	160	70.2	150	2	90	27.42	6	144.8	141	23.94	21.97	12.6	0.91	1	3.44	1.82	1.51	1	4.7	1	79.3	6.16	277.41	1	1.95362	2	2
55	1	1	162	48	144	2	82	18.29	1	310.7	136.1	13.21	23.18	12.1	1.01	1	6.74	2.51	3.58	2	4.7	1	41.89	6.29	279.48	1	1.12897	1	2
56	1	1	152.5	46.6	109	1	89	20.04	3	218.6	136.2	12.78	29.23	13.81	1.12	1	6.66	2.68	3.42	2	4.7	1	65.66	5.62	335.75	1	2.0946	2	1
61	2	1	162.5	58	157	2	92	21.96	3	177	152.2	19.66	28.23	21.05	1.18	1	5.42	1.73	2.85	1	4.7	1	85.13	6.62	323.93	1	2.1942	2	2
68	2	2	171	63.8	142	2	85	21.82	3	184	142	16.11	17.43	14.02	1.23	1	5.67	1.84	2.98	1	4.7	1	74.55	4.29	388.27	1	1.60487	2	2
48	1	1	152	56.5	135	1	77	24.45	5	273.8	132.6	15.3	17.12	15.94	1.24	1	4.51	1.55	2.38	1	4.7	1	52.59	4.71	262.86	1	0.767301	1	1
52	2	1	156	58.6	105	1	71	24.08	5	226.7	152.4	18.48	26.37	21.78	1.47	1	5.56	2.03	2.93	1	4.7	1	75.72	7.02	477.69	2	1.40705	2	1
53	2	1	160.5	65.6	134	1	81	25.47	5	115	149	17.69	15.88	15.57	2.07	2	4.92	1.32	2.83	1	4.7	1	73.19	4.38	352.36	1	1.74006	2	2
69	2	1	170	80.3	142	2	75	27.79	6	167.6	148.1	24.25	24.12	35.91	2.41	3	5.82	1.45	3.51	2	4.7	1	68.67	6.87	440.7	2	2.01649	2	1
59	2	2	168	68	126	1	79	24.09	5	193.1	158.5	25.66	32.81	40.8	2.47	3	4.84	1.52	2.6	1	4.7	1	73.09	6.08	248.95	1	1.97901	2	2
60	2	1	168	70.3	142	2	100	24.91	5	172.6	144.3	11.39	20.83	80.38	4.89	3	6.3	1.06	3.38	1	4.7	1	83.38	6.89	305.3	1	2.14555	2	2
52	2	2	169.5	84	120	1	70	29.24	7	145.8	146.3	21.72	25.04	37.71	11.72	3	5.49	0.54	2.61	1	4.7	1	75.36	4.83	486.76	2	1.91624	2	1
60	1	1	151	48.9	112	1	63	21.45	3	217.5	115.8	18.81	28.16	18.83	0.58	1	4.79	1.91	2.43	1	4.71	1	51.79	5.73	160.86	1	1.79114	2	2
56	2	1	171.5	68	126	1	80	23.12	4	228.9	150.2	19.31	26.25	16.51	0.59	1	4.77	2.34	2.25	1	4.71	1	76.09	8.22	302.91	1	1.46144	2	2
60	1	1	160	50.6	94	1	60	19.77	2	160.9	135.9	16.34	21.44	10.94	0.69	1	4.01	2.14	1.74	1	4.71	1	53.23	3.75	237.84	1	1.97785	2	1
38	1	1	153.5	52.2	94	1	60	22.15	4	261.5	150.5	25.06	19	23.95	0.74	1	3.77	1.43	1.84	1	4.71	1	54.12	3.9	288.27	1	0.551537	1	1
49	1	1	153	51	134	1	76	21.79	3	196.7	124.8	11.42	17.69	9.62	0.77	1	4.57	2.09	2.18	1	4.71	1	52.6	3.93	237.91	1	1.30403	2	1
48	2	1	175	58.8	96	1	60	19.2	2	132.2	146.3	14.4	21.04	35.98	0.79	1	4.82	1.42	2.6	1	4.71	1	51.04	3.97	466.23	2	2.01314	2	1
48	2	1	171	68.3	123	1	77	23.36	4	201	151.7	27.52	24.21	23.19	0.85	1	4.56	1.75	2.21	1	4.71	1	92.12	6.27	450.22	2	1.10209	1	1
55	2	1	173	67	104	1	73	22.39	4	226.8	160.3	12.13	16.16	11.53	0.93	1	3.43	1.21	1.69	1	4.71	1	67.99	5.45	286.88	1	1.1252	1	1
73	2	1	162	57.8	116	1	54	22.02	4	199.4	139.2	16.36	20.92	34.32	1.09	1	3.93	1.6	1.9	1	4.71	1	89.46	4.72	304	1	1.89351	2	2
52	1	2	163	66	100	1	62	24.84	5	158.6	125.2	21.16	20.11	12.86	1.12	1	5.63	1.38	3.32	1	4.71	1	55.37	3.08	316.35	1	1.43336	2	2
63	1	2	148.5	51.4	157	2	90	23.31	4	138.4	136.2	13.89	20.25	10.78	1.22	1	5.61	2.04	3	1	4.71	1	42.41	7.31	206.75	1	2.47331	2	1
46	1	1	156	49.5	124	1	64	20.34	3	279.1	121.2	15.95	20.34	12.11	1.25	1	4.44	1.91	2.15	1	4.71	1	57.45	5.89	347.99	1	0.839399	1	1
49	1	2	149	61.6	143	2	76	27.75	6	201.9	137.8	16	15.13	21.57	1.33	1	5.83	1.62	3.3	1	4.71	1	64.28	5.62	298.95	1	0.917992	1	2
51	1	1	159.5	61.5	105	1	60	24.17	5	179.3	131.8	26.44	30.5	25.68	1.39	1	6.46	2.38	3.51	2	4.71	1	65.57	4.15	330.88	1	1.68717	2	1
61	1	1	157.5	72	140	2	87	29.02	7	155.8	132.1	10.84	21.23	11.67	1.46	1	4.1	1.76	1.9	1	4.71	1	67.62	4.22	238.99	1	2.52463	2	2
47	2	2	180.5	76.6	113	1	74	23.51	4	295	140.8	45.04	32.77	185.41	1.53	1	4.67	1.22	2.63	1	4.71	1	70.47	3.57	490.91	2	0.777953	1	1
56	2	2	159	85.1	168	2	105	33.66	7	297.6	133.4	31.74	23.06	32.21	1.61	1	5.27	1.5	2.83	1	4.71	1	97.25	7.19	402.88	1	0.770213	1	2
51	1	2	153	64.4	130	1	81	27.51	6	196	141	23.19	26.01	22.49	2.6	3	5.14	1.15	3.05	1	4.71	1	61.45	5.15	308.84	1	1.40541	2	1
50	1	1	152.5	60.1	125	1	77	25.84	5	241.7	123	11.63	17.37	9.98	0.54	1	3.72	1.75	1.57	1	4.72	1	72.56	4.87	254.26	1	1.05367	1	1
38	2	1	163	64	128	1	77	24.09	5	230.4	137.3	19.81	22.76	78.69	0.78	1	3.54	1.5	1.74	1	4.72	1	91.7	5.31	404.59	1	0.843395	1	1
48	1	1	152	47.5	129	1	79	20.56	3	216.8	137.7	16.98	20.13	16.64	0.78	1	5.04	2.19	2.41	1	4.72	1	46.67	5.28	202.94	1	1.08158	1	1
56	1	1	156.4	53	97	1	49	21.67	3	126.9	128.1	16.81	22.82	25.65	0.8	1	3.69	1.88	1.43	1	4.72	1	65.4	5.68	299.14	1	2.45617	2	2
55	1	1	157.5	54	101	1	65	21.77	3	86.4	127	29.49	40.82	16.24	0.84	1	3.94	1.98	1.75	1	4.72	1	96.64	3.61	236.2	1	4.78503	4	1
45	1	1	160.5	49	118	1	80	19.02	2	159.2	122.4	16.3	19.81	19.19	1.04	1	5.72	2.1	3	1	4.72	1	57.53	6.99	439.03	2	1.38695	2	1
58	1	1	152.5	49.4	113	1	61	21.24	3	333.1	132.4	13.52	23.91	18.68	1.07	1	4.35	1.52	2.34	1	4.72	1	55.59	6.2	253.38	1	1.13226	1	1
71	2	1	156	56	142	2	94	23.01	4	124.2	146.9	30.93	30.54	30.19	1.23	1	4.74	1.67	2.57	1	4.72	1	98.85	6.68	360.83	1	3.13918	3	2
50	1	1	156.5	58.7	130	1	66	23.97	4	193	126	21.53	21.84	38.24	1.47	1	6.2	1.55	3.48	2	4.72	1	57.42	4.52	314.95	1	1.21939	1	1
52	2	2	165	65.7	124	1	88	24.13	5	218.4	162.8	26.67	24.73	34.31	1.69	1	4.92	1.4	2.74	1	4.72	1	57.48	3.66	346.09	1	1.14015	1	1
48	2	2	168	67	129	1	88	23.74	4	263	146.7	57.68	36.51	147.34	1.76	2	5.11	1.4	2.94	1	4.72	1	71.97	4.92	362.64	1	0.877374	1	2
53	1	1	156.4	51.6	111	1	60	21.09	3	229.7	108.2	14.39	24.54	17.4	0.6	1	5.02	2.18	2.35	1	4.73	1	54.51	5.43	226.74	1	1.49265	2	1
57	2	1	165	50	147	2	94	18.37	1	163.6	156.4	19.96	20.29	18.67	0.6	1	4.07	1.83	1.7	1	4.73	1	99.34	6.31	333.2	1	1.58232	2	2
39	1	1	163	62	121	1	74	23.34	4	186.8	121.8	12.2	17.01	11.88	0.7	1	3.39	1.44	1.57	1	4.73	1	69.29	4.23	287.32	1	1.01675	1	1
57	1	1	161	61.7	114	1	64	23.8	4	240.5	116.4	13.43	21.69	12.5	0.77	1	5.79	2.19	3.11	1	4.73	1	63.44	5.74	236.1	1	1.40275	2	1
31	1	1	159	58.6	125	1	68	23.18	4	289.3	123.5	9.35	13.7	11.59	0.87	1	3.74	1.61	1.79	1	4.73	1	46.05	2.98	249.69	1	0.480096	1	1
58	1	2	149.5	50	130	1	77	22.37	4	204.3	131	21.92	24.38	12.25	0.87	1	5.19	1.97	2.62	1	4.73	1	51.27	4.49	182.01	1	1.47834	2	1
50	1	1	156.5	54.5	114	1	81	22.25	4	280.2	133.5	17.11	27	10.62	0.95	1	4.24	1.98	2	1	4.73	1	50.88	4.5	255.99	1	1.16477	1	1
32	2	1	161.5	53.2	120	1	76	20.4	3	223	142	41.41	28.84	18.52	1.08	1	3.8	1.26	2.01	1	4.73	1	82.7	5.56	289.29	1	0.643114	1	1
66	1	1	148.5	51.2	113	1	63	23.22	4	167.1	133.5	28.07	28.24	16.12	1.11	1	5.48	1.71	2.89	1	4.73	1	59.06	6.25	253.54	1	2.10529	2	1
53	1	1	160	75	128	1	68	29.3	7	163.7	120.3	22.02	25.38	41.23	1.49	1	4.82	1.48	2.47	1	4.73	1	47.57	5.48	354.11	1	1.7511	2	2
53	1	1	162	50.6	91	1	60	19.28	2	306.2	124.2	17.01	18.97	23.42	1.55	1	5.91	1.89	3.19	1	4.73	1	64.13	5.44	189.83	1	0.796133	1	2
54	1	2	148	50	122	1	66	22.83	4	140	128.2	29.84	22.06	10.86	1.59	1	4.92	1.24	2.63	1	4.73	1	45.81	3.53	273.41	1	1.55766	2	1
75	2	2	165.7	59.6	133	1	78	21.71	3	166.9	140.8	17.11	21.48	32.82	1.67	1	5.02	1.37	2.94	1	4.73	1	93.58	7.55	425.99	2	2.33353	2	2
56	1	2	156.4	56.3	137	1	88	23.02	4	236.3	137.4	10.45	18.03	13.6	1.72	2	6.77	1.72	4.04	2	4.73	1	56.27	6.71	299.01	1	1.32179	2	2
56	1	2	156.5	62	123	1	72	25.31	5	152.8	142.8	27.62	26.51	34.2	3.86	3	7.15	1.59	4.01	2	4.73	1	53.42	5.09	274.31	1	1.84868	2	1
49	2	1	162	58	121	1	80	22.1	4	288.5	146.7	25.41	23.75	22.96	0.54	1	4.31	1.65	2.3	1	4.74	1	62.02	7.21	212.78	1	0.800224	1	1
60	1	1	155.5	55.9	115	1	80	23.12	4	148.1	143	10.35	25.78	10.65	0.75	1	4.27	2.95	1.28	1	4.74	1	53.61	3.12	251.6	1	3.24645	3	2
54	2	1	169	64	111	1	67	22.41	4	232.9	153.2	26.58	24.27	18.78	0.77	1	3.39	1.26	1.61	1	4.74	1	71.66	7.88	279.02	1	1.09148	1	1
28	2	1	171.1	66	148	2	90	22.54	4	232	155	15.46	18.25	11.14	0.77	1	3.36	1.16	1.7	1	4.74	1	64.45	4.47	322.17	1	0.560181	1	1
68	1	2	150.5	55.4	140	2	79	24.46	5	148.8	116.7	21.21	25.17	57.01	0.84	1	4.11	2.38	1.67	1	4.74	1	45.38	5.7	299.16	1	2.49758	2	2
63	2	1	169.5	70.3	137	1	87	24.47	5	221.8	140.6	16.93	18.1	17.75	0.92	1	3.14	1.01	1.66	1	4.74	1	58.88	10.52	295.77	1	1.24948	1	2
42	2	1	170	70	122	1	75	24.22	5	288.7	164.3	33.5	21.89	25.51	1.06	1	5.62	1.98	3	1	4.74	1	112.45	5.09	375.81	1	0.550207	1	1
42	2	1	175.5	77.3	124	1	81	25.1	5	343.2	164	21.93	21.22	26.89	1.12	1	3.14	1.57	1.38	1	4.74	1	104.49	6.34	404.03	1	0.554534	1	1
49	1	1	157	54	111	1	68	21.91	3	190.4	138.8	13.19	18.49	15.1	1.16	1	5.75	1.65	3.13	1	4.74	1	63.79	3.89	212.13	1	1.31022	2	1
36	2	2	175	83.9	135	1	82	27.4	6	227.5	140.2	22.16	25.06	27.69	1.22	1	4.29	1.86	2.12	1	4.74	1	99.53	5.77	442.29	2	0.842398	1	1
49	1	2	146	58	122	1	60	27.21	6	262.3	132.3	12.64	18.41	15.73	1.31	1	4.86	2.04	2.4	1	4.74	1	59.02	5.07	310.04	1	0.967338	1	1
68	2	2	167.5	67	126	1	69	23.88	4	214.6	146	13.66	18.15	12.31	1.33	1	6.34	1.68	3.74	2	4.74	1	69.27	2.36	365.8	1	1.55607	2	2
40	1	1	158.5	60.7	103	1	67	24.16	5	319.6	137.2	9.92	17.66	9.91	1.44	1	4.48	1.24	2.53	1	4.74	1	49.79	3.48	218.57	1	0.701759	1	1
46	2	1	180	78	166	2	114	24.07	5	144.1	131.6	33.73	32.07	40	1.58	1	4.18	1.2	2.27	1	4.74	1	105.66	6.05	425.16	2	1.76273	2	1
38	1	1	160	61	96	1	60	23.83	4	235.3	132.3	12.6	15.99	29.01	1.7	2	5.03	1.29	2.77	1	4.74	1	60.16	4.15	363.04	1	0.727486	1	1
52	2	2	170.5	68.3	132	1	87	23.49	4	246.5	150	15.85	19.62	33.79	2.07	2	4.59	1.29	2.55	1	4.74	1	102.06	6.36	277	1	1.03961	1	2
69	2	1	163	55.4	134	1	85	20.85	3	219.3	156.9	30.14	24.34	26.33	2.89	3	6.21	1.81	3.49	2	4.74	1	65.96	4.15	348.99	1	1.39495	2	1
53	2	1	165.5	60.1	103	1	63	21.94	3	167.4	140	11.9	22.01	11.78	0.59	1	3.83	1.46	1.98	1	4.75	1	82.18	6.01	358.25	1	2.02007	2	1
44	1	1	160.5	60.6	116	1	66	23.52	4	208.5	131.3	14.61	19.87	17.45	0.63	1	4.97	2.2	2.39	1	4.75	1	71.8	4.43	244.81	1	1.09703	1	1
50	2	2	173	70	109	1	62	23.39	4	143.8	156.8	49.26	33.04	34.16	0.8	1	4.03	1.45	2.14	1	4.75	1	67.53	5.16	329.57	1	1.63683	2	1
37	1	1	149.5	52.2	100	1	62	23.36	4	246.5	132.9	15.52	19.03	23.47	0.82	1	5.14	1.78	2.59	1	4.75	1	66.95	3.33	430.48	2	0.725066	1	1
57	2	1	162.5	54	109	1	68	20.45	3	130	143	13.37	17.15	12.38	0.95	1	4.65	1.44	2.48	1	4.75	1	87.89	7.26	339.27	1	2.05651	2	2
57	2	1	160	54.2	163	2	102	21.17	3	269.7	153.1	15.16	14.75	24.13	0.96	1	5.37	1.94	2.81	1	4.75	1	85.93	4.82	352.3	1	0.800638	1	1
74	2	2	157	64	135	1	81	25.96	5	203.6	148.3	16.77	24.91	14.64	0.97	1	3.58	1.73	1.69	1	4.75	1	86.91	5.84	445.49	2	2.21086	2	2
57	2	1	166	69	124	1	85	25.04	5	264	154.3	29.18	22.47	95.86	1.08	1	5.99	1.8	3.58	2	4.75	1	75.34	9.22	419.86	1	0.898114	1	2
51	1	1	156.5	55.4	132	1	70	22.62	4	254.9	140	35.16	22.93	15.55	1.11	1	7.18	2.25	4.05	2	4.75	1	62.87	6.9	256.26	1	0.773713	1	1
48	2	1	164.5	59.8	104	1	67	22.1	4	232.7	143	18.23	21.78	44.77	1.21	1	4.07	1.84	1.82	1	4.75	1	89.62	5.79	325.12	1	1.05223	1	2
65	1	2	158	65	134	1	79	26.04	6	230.3	129.9	16.27	16.54	15.88	1.37	1	5.05	1.77	2.52	1	4.75	1	41.98	5.14	271.58	1	1.15734	1	2
56	1	1	157.5	56	139	1	69	22.57	4	158.3	84.4	9.77	19.38	13.9	1.62	1	2.87	1.06	1.38	1	4.75	1	52.64	4.36	288.19	1	2.19338	2	1
75	2	2	160	72	109	1	65	28.12	7	176.4	147.1	17.91	22.79	31.38	2.23	2	3.82	1.58	1.84	1	4.75	1	80.79	5.17	512.89	2	2.2896	2	2
59	2	2	158.5	68.3	122	1	72	27.19	6	136.5	143.4	34.92	24.97	66.21	5.02	3	4.47	0.95	2.36	1	4.75	1	69.75	6.34	566.85	2	1.82642	2	2
38	1	1	160.5	49.9	109	1	63	19.37	2	114.4	141.5	30.5	28.23	13.92	0.5	1	3.89	1.9	1.77	1	4.76	1	70	4.08	274.27	1	1.69793	2	1
50	1	1	150.5	54	133	1	77	23.84	4	186.5	133.6	14.35	21.03	10.73	0.52	1	6.99	2.51	3.62	2	4.76	1	45.8	4.92	321.22	1	1.48835	2	2
52	2	1	167.5	68.9	131	1	87	24.56	5	236	139	12.86	21.45	18.94	0.56	1	4.55	1.75	2.05	1	4.76	1	79.62	2.82	464.77	2	1.31795	2	2
49	1	2	160	62.8	119	1	66	24.53	5	160.2	126.2	23.12	18.84	24.97	0.69	1	5.62	2.11	2.92	1	4.76	1	58.36	6.61	263.88	1	1.19845	1	1
42	2	1	167.5	61.2	124	1	76	21.81	3	191	149.9	22.09	21.8	36.1	0.69	1	4.16	1.71	1.87	1	4.76	1	81.47	4.12	416.87	1	1.01994	1	2
54	2	2	173.5	79.4	98	1	66	26.38	6	226.8	154.9	23.03	32.2	20.85	0.84	1	5.3	1.29	3.07	1	4.76	1	87.57	7.28	412.75	1	1.59757	2	1
53	1	1	162	62.5	137	1	89	23.81	4	196.4	153.9	16.16	20.53	17.72	0.92	1	6.34	1.8	3.69	2	4.76	1	63.02	5.44	258.61	1	1.37817	2	2
71	1	1	155	54	153	2	69	22.48	4	113.5	119.7	10.35	23.29	13.12	0.93	1	4.75	1.97	2.43	1	4.76	1	70.02	5.55	311.71	1	4.52858	4	2
73	1	1	147	39	131	1	72	18.05	1	260.6	117	8.1	17.51	16.66	0.96	1	7.23	2.26	4.16	3	4.76	1	66.11	4.13	223.21	1	1.72342	2	2
52	2	2	172	72.4	129	1	89	24.47	5	303.5	137.5	33.65	27.93	145.7	1.04	1	5.79	2.26	3.05	1	4.76	1	72.29	6.15	440.67	2	0.824941	1	2
40	2	2	171.5	71.7	118	1	69	24.38	5	229.7	154	20.18	22.72	31.7	1.05	1	3.3	1.2	1.65	1	4.76	1	78.43	7.56	420.75	2	0.880738	1	1
42	1	1	156.5	77	150	2	82	31.44	7	232.7	137.9	25.8	32.92	18.24	1.13	1	5.94	2.12	3.05	1	4.76	1	64.35	6.19	282.05	1	1.16978	1	2
57	1	1	149	61	133	1	80	27.48	6	134.6	125.1	17.84	24.52	13.94	1.18	1	4.91	1.54	2.57	1	4.76	1	62.5	3.93	293.19	1	2.4584	2	2
52	1	1	161	60.6	114	1	63	23.38	4	211	136.5	9.62	22.45	20.98	2.51	3	4.89	1.84	2.56	1	4.76	1	57.46	5.68	204.89	1	1.78381	2	1
68	2	1	161.5	63.8	149	2	64	24.46	5	151.8	128.8	18.81	24.58	14.07	0.67	1	3.78	1.75	1.67	1	4.77	1	91.41	8.07	234.57	1	2.53878	2	2
51	1	1	157.5	59	115	1	68	23.78	4	185.9	140.9	17.2	27.9	14.82	0.71	1	4.96	2.52	2.25	1	4.77	1	58.25	4.51	246.83	1	1.84557	2	1
38	1	1	158	50	93	1	60	20.03	3	166.7	127.1	10.76	17.15	12.69	0.72	1	5.03	2.17	2.28	1	4.77	1	49.29	3.9	379.22	1	1.19181	1	1
47	2	1	167	67	111	1	64	24.02	5	268.6	137.1	12.21	15.86	15.36	0.77	1	4.33	1.5	2.15	1	4.77	1	69.22	5.1	364.24	1	0.794213	1	1
49	1	1	152.5	51.5	105	1	65	22.14	4	174.3	123.8	14.92	20.28	11.54	0.86	1	5.44	2.55	2.61	1	4.77	1	50.87	6.87	269.1	1	1.47599	2	1
63	1	1	167.5	55	139	1	78	19.6	2	235.8	129.3	15.11	20.68	12.44	0.9	1	5.41	2.5	2.58	1	4.77	1	54.82	5.23	223.74	1	1.4214	2	2
56	1	1	149	55.8	104	1	63	25.13	5	163.5	125.5	18.84	25.02	13.8	0.92	1	6.55	2.42	3.37	1	4.77	1	52.76	5.61	222.68	1	1.97432	2	1
63	2	1	163	64.8	110	1	71	24.39	5	235.1	152.8	17.19	21.69	27.51	0.96	1	4.53	1.72	2.41	1	4.77	1	75.71	6.1	300.09	1	1.40188	2	2
78	2	1	148	52.8	121	1	65	24.11	5	208.8	143.4	19.24	23.8	12.04	0.98	1	4.44	1.58	2.33	1	4.77	1	64.28	4.08	321.63	1	2.02693	2	2
31	2	2	160	75.8	101	1	62	29.61	7	216.5	146.1	24.8	19.25	29.28	1.09	1	4.82	1.31	2.87	1	4.77	1	101.21	6.28	581.01	2	0.553489	1	1
35	2	1	168.5	69.3	129	1	73	24.41	5	116.3	143.1	11.72	23.71	47.15	1.09	1	4.7	1.48	2.46	1	4.77	1	72.36	3.31	395.2	1	2.08428	2	1
42	2	2	160	69	105	1	70	26.95	6	171.1	162.9	28.78	18.82	30.62	1.2	1	3.91	1.09	2.13	1	4.77	1	74.74	6.18	415.34	1	0.861139	1	1
41	2	1	170	49.5	117	1	70	17.13	1	212	123.2	25.53	25.76	18.42	1.2	1	4.25	1.71	2.12	1	4.77	1	66.75	4.32	361.4	1	0.985981	1	1
60	2	2	172.5	69.9	129	1	80	23.49	4	265.3	145	25.57	24.35	28.15	1.21	1	4.68	1.5	2.44	1	4.77	1	70.66	3.32	396.74	1	1.08905	1	1
69	2	1	170	65.2	137	1	81	22.56	4	458.5	132.9	13.03	16.39	47.12	1.35	1	4.26	1.27	2.41	1	4.77	1	82.17	5	342.43	1	0.683308	1	2
38	1	1	159	58	122	1	75	22.94	4	251.3	139.6	15.27	17.58	12.19	1.38	1	3.88	1.45	1.75	1	4.77	1	53.59	3.81	251.95	1	0.680284	1	1
43	2	1	170	79	126	1	82	27.34	6	248.9	153.3	16.54	16.53	30.85	1.51	1	3.01	1.18	1.37	1	4.77	1	88.37	2.84	424.66	2	0.70218	1	1
53	2	1	160	66	138	1	80	25.78	5	228.5	142.7	36.57	20.77	25.68	1.68	1	6.1	1.38	3.64	2	4.77	1	88.99	4.64	387.87	1	0.796643	1	2
50	2	1	153	56.8	112	1	64	24.26	5	250.6	155.8	25.89	17.7	32.47	1.7	2	3.37	1.57	1.55	1	4.77	1	102.14	5.26	395.03	1	0.694059	1	1
77	2	2	157.3	70.2	171	2	99	28.37	7	207.2	157.6	18.19	24.39	32.32	2.5	3	4.65	1.23	2.77	1	4.77	1	126.18	5.84	686.48	2	2.12518	2	2
51	1	1	159	49.7	112	1	77	19.66	2	235.3	139.3	21.48	30.04	99.38	3.19	3	6.77	1.3	4.07	2	4.77	1	46.84	6.9	273.85	1	1.40485	2	1
69	1	1	150	62	171	2	85	27.56	6	100	123	18.5	26.39	10.65	0.6	1	5.05	2.46	2.36	1	4.78	1	67.31	5.04	353.64	1	4.23353	4	2
50	1	1	151	48.7	99	1	65	21.36	3	187.2	137.4	11.2	18.83	12.77	0.67	1	4.36	1.78	2.11	1	4.78	1	46.83	6.86	238.72	1	1.50281	2	1
58	2	1	160.5	66.3	131	1	74	25.74	5	228.7	139.2	37.85	22.73	138.04	0.68	1	4.36	1.53	2.43	1	4.78	1	82.21	5.4	313.73	1	0.936976	1	1
80	2	1	162.5	49.5	116	1	64	18.75	2	187.5	104	7.35	11.49	15.17	0.71	1	4.81	1.53	2.63	1	4.78	1	82.43	5.21	212.08	1	1.80828	2	2
55	2	1	167	66	113	1	67	23.67	4	194	158	15.18	18.52	18.26	0.72	1	3.5	1.5	1.69	1	4.78	1	69.42	6.85	295.98	1	1.34762	2	2
67	2	1	160	67.6	113	1	79	26.41	6	157.4	167.9	27.28	25.4	14.1	0.76	1	3.36	1.71	1.44	1	4.78	1	76.22	7.84	317.69	1	2.07005	2	1
70	1	1	152	53.2	143	2	60	23.03	4	272.9	130.4	15.96	18.08	16.45	0.88	1	5.07	1.97	2.5	1	4.78	1	57.19	6.47	228.21	1	1.16085	1	2
57	1	1	161	60.6	139	1	66	23.38	4	138	122	18.77	31.37	10.42	0.93	1	4.42	1.74	2.28	1	4.78	1	54.62	4.67	255.97	1	2.99074	3	2
52	2	1	164	50.5	118	1	76	18.78	2	209.9	140.3	14.6	30.81	16.14	0.96	1	4.29	1.63	2.09	1	4.78	1	67.61	3.68	383	1	1.99759	2	1
55	1	1	157	51.8	119	1	81	21.02	3	167.9	136	22.5	22.33	15.72	1.07	1	5.03	1.99	2.53	1	4.78	1	57.5	5.04	274.98	1	1.54209	2	1
49	2	2	169.5	71	165	2	108	24.71	5	286.5	139.2	21.22	27	16.09	1.07	1	4.24	1.81	2.05	1	4.78	1	63.32	4.68	285.61	1	1.00245	1	1
59	2	1	160.5	63	122	1	74	24.46	5	144.5	155.3	14.27	20.11	13.31	1.16	1	5.34	1.81	2.92	1	4.78	1	87.08	5.81	370.17	1	2.17362	2	1
54	1	1	152	52.7	141	2	92	22.81	4	152.5	132.9	22.31	23.84	15.53	1.36	1	4.82	1.61	2.54	1	4.78	1	60.18	4.33	324.85	1	1.78723	2	2
49	1	1	161.5	63.8	125	1	74	24.46	5	246.3	133.6	16.99	21.72	30.16	1.46	1	6.02	1.81	3.29	1	4.78	1	74.63	7.54	216.27	1	1.04832	1	2
57	2	1	176.5	68.3	115	1	73	21.92	3	226.8	155.8	23.34	40.49	57.21	1.55	1	5.09	1.48	2.99	1	4.78	1	82.43	4.52	347.49	1	2.10634	2	2
53	1	2	169.5	63.2	114	1	66	22	4	220	120.8	26.23	22.36	15.37	1.57	1	6.06	1.35	3.64	2	4.78	1	53.46	4.93	237.03	1	1.05178	1	1
53	1	2	165.5	68.3	117	1	73	24.94	5	175.2	135.9	33.01	27.52	12.63	2.08	2	4.19	1.08	2.33	1	4.78	1	64.5	5.91	302.84	1	1.449	2	1
58	2	2	179.5	83.5	131	1	89	25.92	5	197.2	163.9	39.87	25.57	176.17	2.1	2	6.22	1.72	3.61	2	4.78	1	85.05	3.94	531.06	2	1.19105	1	1
42	2	2	163.5	68.6	118	1	84	25.66	5	205.8	144.9	18.55	17.49	44.73	2.23	2	3.9	0.93	2.25	1	4.78	1	85.27	4.04	403.79	1	0.828747	1	1
47	1	2	162.5	66.7	117	1	74	25.26	5	303.1	97.2	8.96	15.05	17.92	2.5	3	5.8	1.39	3.42	2	4.78	1	52.69	3.95	387.78	1	0.779641	1	1
46	2	2	162	62	135	1	88	23.62	4	288.7	132.1	11.7	17.16	53.46	2.69	3	4.2	0.93	2.57	1	4.78	1	82.9	3.37	444.13	2	0.799347	1	1
66	2	1	169	55.5	140	2	80	19.43	2	233.6	132.2	15.48	29.31	45.66	0.65	1	4.65	2.18	2.06	1	4.79	1	53.27	7.62	320.89	1	2.10475	2	2
39	1	1	159.5	55.9	115	1	72	21.97	3	320.3	120.4	8.98	13.79	11.67	0.68	1	3.67	1.4	1.8	1	4.79	1	49.17	5.06	253.96	1	0.560317	1	1
59	2	1	161	62	111	1	69	23.92	4	241.8	130.7	11.78	15.68	17.22	0.7	1	3.37	1.38	1.52	1	4.79	1	56.13	4.27	294.92	1	1.11473	1	1
35	1	1	159.5	59.2	90	1	60	23.27	4	300.6	116.4	11.67	17.58	8.23	0.84	1	5.63	2.15	2.84	1	4.79	1	62.38	4.56	324.9	1	0.599187	1	2
48	2	1	166.6	58.3	103	1	61	21	3	176.3	142.9	22.33	25.68	24.62	0.93	1	5.52	1.71	2.97	1	4.79	1	85.68	6.98	369.27	1	1.47958	2	1
38	1	1	154.5	53.7	102	1	61	22.5	4	227.8	127.8	17.26	25.08	26.04	0.99	1	3.68	1.26	2.02	1	4.79	1	47.68	4.17	365.5	1	1.00702	1	1
67	1	1	153	51.9	137	1	69	22.17	4	170.8	127.3	18.39	25.61	24.47	1.02	1	3.86	1.83	1.73	1	4.79	1	56.6	3.9	268.94	1	2.34264	2	2
53	2	2	170	77	102	1	70	26.64	6	216.5	136.5	79.46	43.1	51.5	1.04	1	6.05	2.14	3.3	1	4.79	1	74.9	9.49	428.88	2	1.18364	1	2
66	2	2	162	62.5	119	1	71	23.81	4	211.6	154	26.64	26.05	40.8	1.12	1	4.41	1	2.68	1	4.79	1	86.65	6.39	313.49	1	1.57423	2	1
43	1	1	156	56.6	142	2	85	23.26	4	210.7	140.3	11.83	18.7	13.84	1.17	1	4.11	1.83	1.96	1	4.79	1	47.2	3.38	223.23	1	1.10957	1	1
59	2	2	163	59.6	112	1	74	22.43	4	209.4	166.3	17.45	22.21	24.26	1.19	1	4.56	1.44	2.59	1	4.79	1	113.2	8.61	621.52	2	1.49805	2	1
59	2	1	162	62.9	118	1	68	23.97	4	199.7	153.6	27.93	37.02	27.56	1.19	1	6.43	1.44	3.9	2	4.79	1	65.82	8.97	269.18	1	2.06955	2	2
64	2	1	162	51	128	1	80	19.43	2	256.9	150.9	13.54	19.9	16.95	1.19	1	5.58	1.59	3.3	1	4.79	1	84.24	7.92	396.52	1	1.34729	2	2
41	2	1	173.5	63.6	101	1	61	21.13	3	216.9	142.8	19.6	19.96	20.66	1.2	1	4.16	1.13	2.31	1	4.79	1	72.08	5.99	302.34	1	0.85223	1	1
50	1	1	155	53.5	139	1	83	22.27	4	187.7	115.9	18.94	20.92	23	1.52	1	4.79	1.8	2.5	1	4.79	1	52.9	4.98	242.63	1	1.28049	1	1
51	2	2	170.5	83.3	151	2	93	28.65	7	179.7	158.1	19.48	19.73	47.39	1.54	1	4.81	1.39	2.7	1	4.79	1	61.99	5.11	312.62	1	1.26869	1	2
61	1	2	161	59	122	1	70	22.76	4	156.8	143.3	20.84	26.88	16.5	1.58	1	5.73	1.84	3.02	1	4.79	1	62.31	5.82	296.04	1	2.29068	2	1
52	1	2	152	62.9	130	1	80	27.22	6	145.2	129.5	24.93	35.63	16.51	1.58	1	4.48	1.26	2.36	1	4.79	1	45.49	5.67	306.85	1	2.55559	2	1
48	2	1	170.1	64.9	106	1	68	22.43	4	270.7	150.3	13.31	19.79	35.81	1.99	2	5.34	1.73	2.71	1	4.79	1	71.61	3.56	381.57	1	0.961855	1	1
43	2	2	175	84.6	116	1	77	27.62	6	190.8	157	17.96	20.9	39.13	2.05	2	4.57	1.35	2.42	1	4.79	1	68.77	4	392.99	1	1.11143	1	2
55	2	2	176.5	63.7	121	1	71	20.45	3	120.1	132.8	47.46	32.26	43.46	2.38	3	5.51	1.34	3.13	1	4.79	1	104.55	7.42	473.17	2	2.14447	2	2
55	2	2	162	70	110	1	65	26.67	6	143.4	144.6	10.24	19.98	16.1	2.72	3	3.71	1.15	1.78	1	4.79	1	79.05	4.61	341.3	1	2.39474	2	1
42	2	2	164	77.8	144	2	96	28.93	7	233.7	153.3	44.39	25.06	76.14	2.76	3	5.95	1.68	3.34	1	4.79	1	93.63	5.25	486.49	2	0.675973	1	2
73	1	1	146	44.5	158	2	79	20.88	3	217.4	132.6	19.48	22.3	27.13	0.65	1	7.42	2.12	4.31	3	4.8	1	73.53	8.04	433.84	2	1.69658	2	2
29	1	1	175	62	106	1	71	20.24	3	249.9	126.3	8.35	19.34	12.09	0.73	1	4.82	2.17	2.05	1	4.8	1	55.24	3.36	304.4	1	0.776685	1	1
59	2	1	174	67.5	120	1	75	22.29	4	180.4	140.1	34.57	24.89	34.63	0.76	1	3.51	1.11	1.85	1	4.8	1	92.64	7.2	470.27	2	1.38449	2	1
56	2	2	172.5	70.9	125	1	73	23.83	4	162.1	165.2	19.78	29.57	35.44	0.83	1	4.64	1.93	2.36	1	4.8	1	61.17	4.13	312.58	1	2.29691	2	1
49	1	1	158	51	134	1	87	20.43	3	230.2	135.8	14.81	17.84	13.36	0.89	1	4.53	2.12	2.18	1	4.8	1	45.37	4.24	245.18	1	0.986752	1	1
54	1	1	160	55.2	126	1	82	21.56	3	213.9	122	18.57	24.73	11.15	0.9	1	4.31	1.58	2.1	1	4.8	1	69.13	4.29	269.57	1	1.44878	2	1
52	2	1	154	52.6	99	1	66	22.18	4	211.2	158.1	11.08	17.95	12.15	0.96	1	4.04	1.45	2.11	1	4.8	1	76.84	6.16	367.76	1	1.32771	2	2
57	2	1	175.5	75	116	1	77	24.35	5	171.7	150.6	19.53	22.28	47.27	1	1	4.99	1.57	2.69	1	4.8	1	78.43	6.45	300.13	1	1.67367	2	2
62	1	1	155	53.7	119	1	65	22.35	4	306.5	127.9	23.2	25.98	23.87	1.05	1	4.23	1.29	2.33	1	4.8	1	54.72	7.14	266.32	1	1.09108	1	2
55	1	2	152.5	70.3	124	1	88	30.23	7	285.1	151.9	21.39	24.48	18.63	1.17	1	5.49	1.64	3.05	1	4.8	1	66.78	4.62	294.26	1	1.02111	1	1
60	1	2	158	67.5	102	1	59	27.04	6	227.2	135.7	14.34	14.51	21.27	1.19	1	5.18	1.77	2.67	1	4.8	1	65.18	5.59	387.86	1	1.0119	1	2
40	2	1	172	62	110	1	75	20.96	3	220.5	152.2	22.13	31.04	21.66	1.2	1	4.07	2.26	1.57	1	4.8	1	79.94	3.48	467.87	2	1.19697	1	1
33	2	2	168	65.2	119	1	63	23.1	4	199	152.9	24.66	25.88	23.73	1.29	1	4.2	1.2	2.49	1	4.8	1	73.3	6.73	404.05	1	0.864229	1	1
64	1	1	158	52.7	121	1	71	21.11	3	204	126	38.1	35.41	20.07	1.3	1	4.81	1.87	2.23	1	4.8	1	45.64	6.6	298.48	1	1.79975	2	1
61	1	1	159	45	124	1	71	17.8	1	252.8	127.8	14.79	24.94	9.43	1.32	1	5.89	1.59	3.43	2	4.8	1	53.61	4.21	262.31	1	1.56482	2	2
48	1	1	157	50.3	100	1	64	20.41	3	386.5	90.4	14.37	15.98	13.23	1.5	1	5.08	1.58	2.64	1	4.8	1	54.98	4.45	206.19	1	0.523528	1	2
55	2	2	173.5	80.7	124	1	73	26.81	6	236.1	146.5	24.7	24.4	71.07	2.34	3	3.72	1.22	1.83	1	4.8	1	66.94	2.92	238.74	1	1.14369	1	2
77	2	1	162.6	63.8	132	1	65	24.13	5	125.6	134.7	13.59	21.07	24.03	2.61	3	5.21	1.19	3.06	1	4.8	1	71.84	3.67	363.88	1	3.50393	4	2
54	2	2	162	72.7	121	1	71	27.7	6	129	156.9	34.1	35.18	39.68	3.01	3	5.63	1.4	3.14	1	4.8	1	73.75	4.98	288.54	1	2.52187	2	1
51	1	1	161	61.4	133	1	83	23.69	4	239	137.6	19.11	20.05	13.74	3.13	3	4.84	1.32	2.68	1	4.8	1	76.99	5.42	421.63	2	0.978715	1	1
54	2	2	173.1	85.2	149	2	106	28.43	7	265.1	157.6	17.17	16.75	23.61	3.24	3	5.18	1.11	3.12	1	4.8	1	90.17	4.33	535.16	2	0.823405	1	2
47	1	1	157.5	52.7	102	1	60	21.24	3	185.5	118.9	19.81	26.24	15.09	0.49	1	4	2.25	1.58	1	4.81	1	58.38	5.6	227.89	1	1.49374	2	1
51	1	1	158.5	61	121	1	75	24.28	5	106.1	103.3	17.4	19.27	12.86	0.55	1	3.78	1.16	2.01	1	4.81	1	65.89	4.88	224.94	1	2.22056	2	1
51	1	1	155	50	139	1	89	20.81	3	221.9	136.2	9.12	24.7	12.61	0.59	1	4.56	1.96	2.28	1	4.81	1	46.53	4.1	200.98	1	1.8798	2	2
60	1	1	141.5	43.6	131	1	78	21.78	3	165.1	117.5	14.54	20.8	14.88	0.71	1	4.49	1.51	2.59	1	4.81	1	59.76	9.34	158.48	1	1.98237	2	2
65	1	2	153	65.3	116	1	66	27.9	6	265	121.7	6.15	12.39	10.31	0.73	1	4.59	2.13	2.18	1	4.81	1	59.55	6.41	269.23	1	1.22547	1	2
69	2	1	166.5	59.3	136	1	69	21.39	3	183.4	137.1	19.1	22.73	14.48	0.9	1	4.43	1.68	2.25	1	4.81	1	95.42	4.39	240.4	1	1.95674	2	2
63	1	1	147	44.3	112	1	69	20.5	3	248.5	122.4	14.65	21.81	27.48	0.91	1	5.66	2.36	2.6	1	4.81	1	73	6.83	290.42	1	1.44461	2	1
53	1	1	162.5	70.6	156	2	82	26.74	6	151.4	134.8	12.66	18.45	15.28	0.92	1	5.8	2.13	3.11	1	4.81	1	54.73	4.79	262.05	1	1.81522	2	1
48	1	2	158	64	134	1	78	25.64	5	271.5	143.9	15.22	25.27	20.01	0.99	1	4.84	1.83	2.43	1	4.81	1	68.61	4.78	219.46	1	1.14517	1	1
54	1	2	157.5	68	146	2	102	27.41	6	193	121.7	12.67	17.63	25.14	1.13	1	5.33	1.47	3.1	1	4.81	1	48.25	6.64	297.25	1	1.3858	2	2
62	1	2	161	67.6	154	2	82	26.08	6	215.7	135.6	19.86	29.23	14	1.13	1	4.81	1.67	2.47	1	4.81	1	62.96	5.5	226.41	1	1.8853	2	2
50	2	2	171	70.3	114	1	81	24.04	5	184.1	152.4	36.8	25.96	21.92	1.15	1	4.37	1.37	2.26	1	4.81	1	68.85	7.48	294.1	1	1.16224	1	1
50	1	2	152.5	56	131	1	74	24.08	5	255.5	142.1	22.55	21.46	47.57	1.72	2	4.56	2.01	2.16	1	4.81	1	42.79	8.36	209.59	1	0.884373	1	1
48	2	2	164.5	62.5	117	1	67	23.1	4	216.5	149.2	9.1	17.46	29.58	1.77	2	6.13	1.98	3.41	2	4.81	1	85.92	6.25	375.31	1	1.28324	1	2
41	1	2	154.5	57.2	136	1	81	23.96	4	243.3	130.8	44.01	31.86	37.73	1.83	2	5.02	1.56	2.87	1	4.81	1	49.57	3.42	400.86	1	0.809304	1	1
51	2	2	168	65.6	107	1	72	23.24	4	133.8	152.4	29.6	29.57	27.43	2.08	2	5.84	1.55	3.21	1	4.81	1	74.2	6.09	398.53	1	2.07167	2	1
66	1	2	163	66.6	152	2	64	25.07	5	237.3	128.1	23.45	24.88	44.63	2.1	2	3.76	1.27	1.88	1	4.81	1	52.27	6.75	288.27	1	1.42898	2	2
35	2	2	178	97.4	119	1	64	30.74	7	154	152	41.09	26.56	36.5	2.44	3	4.01	1.12	2.26	1	4.81	1	86.81	3.79	419.54	1	0.941689	1	1
57	2	2	164	70.2	161	2	104	26.1	6	215.9	171.7	63.74	31.37	76.74	2.75	3	5.6	1.63	3.18	1	4.81	1	88.64	3.17	562.16	2	1.03736	1	1
49	2	2	168.5	79.8	132	1	83	28.11	7	168.3	147	14.44	15.39	43.88	3.12	3	4.72	1.32	2.68	1	4.81	1	62.79	5.93	427.64	2	1.17914	1	1
55	2	1	168	69.4	107	1	72	24.59	5	167.7	138.2	11.37	18.74	22.64	0.5	1	4.01	1.65	1.89	1	4.82	1	88.5	5.35	269.08	1	1.82272	2	1
66	2	1	162	54	125	1	82	20.58	3	154.5	130	12.61	27.44	16.69	0.61	1	2.88	1.07	1.42	1	4.82	1	80.63	9.27	350.02	1	3.30097	3	2
44	1	1	156	38.9	123	1	79	15.98	1	149.6	140.3	18.67	27.95	8.24	0.7	1	5.12	2.24	2.48	1	4.82	1	52.77	2.12	192.66	1	1.90253	2	1
58	1	1	145.5	61.5	116	1	63	29.05	7	219.5	123.9	14.44	22.48	12.16	0.74	1	4.6	2.11	2.14	1	4.82	1	75.41	7.04	336.55	1	1.56317	2	2
82	2	1	156	51.8	168	2	90	21.29	3	174.9	140.6	15.68	20.03	19.33	0.74	1	3.87	1.95	1.73	1	4.82	1	90.84	5.09	336.59	1	2.37155	2	2
33	1	1	160	41.6	112	1	62	16.25	1	168.7	123.6	9.75	15.75	11.62	0.75	1	4.89	1.87	2.55	1	4.82	1	66.95	3.81	209.35	1	0.986682	1	1
46	1	1	155	55	148	2	88	22.89	4	203.1	116.9	30.02	27.36	58.14	0.89	1	5.68	2.23	2.81	1	4.82	1	50.8	4.6	331.86	1	1.13099	1	1
26	1	1	162	59	102	1	72	22.48	4	299.6	131	9.11	13.37	17.73	0.99	1	4.57	1.65	2.44	1	4.82	1	66.47	3.98	424.9	2	0.384418	1	1
60	2	1	179	86.4	113	1	68	26.97	6	240.4	158.4	24.21	21.63	15.14	1.25	1	3.96	1.14	2.24	1	4.82	1	88.89	4.55	370.7	1	1.09718	1	1
48	1	2	153.5	52.2	112	1	62	22.15	4	204.1	129.5	13.34	14.78	18.72	1.26	1	5.16	2.03	2.4	1	4.82	1	60.01	5.62	257.72	1	0.951688	1	1
54	1	2	157	70.2	125	1	80	28.48	7	159.8	127.2	36.88	29.55	39.68	1.66	1	6.37	1.58	3.71	2	4.82	1	60.89	5.6	383.26	1	1.64429	2	1
71	1	1	154.5	48.3	139	1	79	20.23	3	187.8	127	12.8	22.96	18.61	1.72	2	6.18	1.67	3.6	2	4.82	1	65	8.83	322.32	1	2.42622	2	2
80	1	2	143.5	52.9	149	2	72	25.69	5	252.4	133.9	9.44	18.79	23.8	1.77	2	4.52	1.31	2.54	1	4.82	1	65	7.29	336.69	1	1.93839	2	2
54	2	1	159.5	57.7	126	1	83	22.68	4	164.9	153.2	23.82	21.2	27.01	1.81	2	4.65	1.69	2.43	1	4.82	1	76.11	5.52	344.25	1	1.42245	2	1
74	2	2	166.5	58.6	127	1	74	21.14	3	129.4	151.5	10.2	21.37	18.05	2.11	2	6.36	1.46	3.77	2	4.82	1	102.07	5.02	433.51	2	3.8265	4	2
72	1	1	150.5	54	143	2	89	23.84	4	188.5	128.8	19.47	27.36	18.65	2.6	3	5.46	1.18	3.08	1	4.82	1	62.47	6.29	363.36	1	2.3684	2	1
58	2	2	169.5	73.5	132	1	78	25.58	5	246.6	155	27.42	21.58	24.07	2.84	3	6.2	1.07	3.75	2	4.82	1	88.85	4.66	356.07	1	0.969288	1	2
54	2	2	162	63.3	141	2	92	24.12	5	153.6	160.1	19.47	23.39	52.99	3.68	3	5.36	1.29	2.99	1	4.82	1	75.65	7.27	543.64	2	1.86359	2	2
73	2	2	156	61	166	2	92	25.07	5	201.7	139.9	27.21	27.62	37.49	3.91	3	6.35	1.18	3.66	2	4.82	1	78.27	6.69	394.54	1	1.91636	2	1
34	1	1	157.7	55.4	91	1	60	22.28	4	139.2	125.9	19.44	20.25	11.82	0.72	1	3.89	1.34	2.11	1	4.83	1	48.49	3.63	236.63	1	1.1218	1	1
71	2	2	173	62.4	109	1	66	20.85	3	199.1	153.4	14.64	18.76	26.82	0.75	1	3.86	2	1.59	1	4.83	1	65.15	6.75	429.77	2	1.74843	2	2
32	1	1	159	49.9	107	1	66	19.74	2	183.6	128.8	12.52	22.8	7.87	0.77	1	4.5	2.12	1.87	1	4.83	1	53.2	3.7	187.08	1	1.12308	1	1
58	2	1	164	66	140	2	83	24.54	5	221.9	148.5	23.87	23.07	14.73	0.77	1	5.37	1.86	2.83	1	4.83	1	60.67	5.53	325	1	1.23422	1	1
53	2	1	169	63.4	130	1	72	22.2	4	225.3	140.9	20.5	21.06	26.85	0.79	1	4.95	2	2.31	1	4.83	1	48.89	6.66	256.57	1	1.0942	1	1
49	1	1	159.5	52.2	93	1	60	20.52	3	176.5	125.9	10.68	17.97	13.28	0.81	1	3.83	1.35	1.89	1	4.83	1	59.12	5.74	242.5	1	1.52656	2	1
70	1	2	156.5	74.8	139	1	77	30.54	7	190.6	129.9	28.81	29.52	23.46	0.94	1	4.34	1.78	2.15	1	4.83	1	51.28	5.12	306.71	1	2.01985	2	2
69	2	1	167.5	67.8	130	1	70	24.17	5	141.4	144.5	53.49	54.26	22.15	0.95	1	4.57	1.3	2.69	1	4.83	1	104.85	7.15	354.18	1	3.62029	4	2
73	2	1	167.5	65.3	116	1	60	23.27	4	174.1	120.9	31.5	31.8	14.23	1.03	1	3.93	1.25	2.13	1	4.83	1	66.7	4.04	398.43	1	2.37572	2	2
61	1	1	151.5	48.6	111	1	60	21.17	3	170.6	127	21.55	24.48	24.07	1.13	1	5.61	2.56	2.75	1	4.83	1	61.84	6.88	302.71	1	1.88555	2	1
57	1	1	160	51	131	1	65	19.92	2	113.7	119.4	15.5	23.51	14.45	1.18	1	4.85	2.29	2.25	1	4.83	1	51.07	4.76	239.32	1	2.99365	3	1
52	1	1	155.5	57.5	126	1	77	23.78	4	213.3	147	13	18.75	15.84	1.32	1	4.84	1.69	2.61	1	4.83	1	50.8	5.63	293.02	1	1.26777	1	1
60	2	1	178	71	121	1	77	22.41	4	168.1	138.2	14.5	16.35	18.96	1.36	1	5.27	1.75	2.94	1	4.83	1	83.03	4.95	340.15	1	1.53256	2	1
52	2	1	165	55.9	123	1	73	20.53	3	185.4	151.8	12.79	17.17	24.34	1.54	1	3.91	1.95	1.64	1	4.83	1	66.81	6.67	352.65	1	1.34657	2	1
57	1	2	154	54.9	116	1	72	23.15	4	210.5	136.9	42.19	44.12	17.97	1.68	1	5.07	1.49	2.74	1	4.83	1	60.89	3.65	346.93	1	1.8393	2	2
48	2	2	162	62.9	118	1	84	23.97	4	172.4	142.9	77.28	47.28	60.78	1.72	2	5.15	1.31	3.03	1	4.83	1	110.4	6.32	494.99	2	1.49743	2	2
57	2	2	160	63.5	135	1	91	24.8	5	267.7	138.8	30.44	23.14	27.35	1.75	2	5.8	1.57	3.41	2	4.83	1	86.86	4.7	474.62	2	0.893033	1	2
55	1	2	156.5	56.9	126	1	87	23.23	4	312	127.2	12.74	18.56	15.23	1.78	2	6.17	1.79	3.44	2	4.83	1	48.24	5.78	309	1	0.916645	1	1
36	1	1	164	54.9	95	1	60	20.41	3	167.2	128.2	13.36	18.07	14.92	0.4	1	3.79	1.9	1.67	1	4.84	1	51.87	3.55	201.24	1	1.06444	1	1
36	1	1	164	53	100	1	63	19.71	2	188.8	121	14.6	16.43	9.66	0.56	1	3.52	1.53	1.67	1	4.84	1	53.97	3.32	256.6	1	0.819901	1	1
55	2	1	172	65	103	1	67	21.97	3	197.8	126.5	10.45	14.76	19.84	0.69	1	5.26	2.46	2.18	1	4.84	1	82.2	3.98	407.36	1	1.26959	1	1
28	1	1	149	44.1	108	1	65	19.86	2	194.3	124.6	11.66	14.62	15.76	0.69	1	3.62	1.61	1.75	1	4.84	1	57.17	2.67	228.42	1	0.616997	1	1
77	2	1	161.5	44.9	144	2	75	17.21	1	249.1	98.2	10.3	22.78	18.6	0.75	1	4.93	2.29	2.37	1	4.84	1	72.42	5.12	392.51	1	2.19408	2	2
66	2	2	175	70.3	132	1	72	22.96	4	162.5	138.6	12.76	18.51	19.82	0.86	1	4.46	1.82	2.21	1	4.84	1	78.72	6.23	281.18	1	2.10461	2	2
79	1	1	156.5	45	148	2	82	18.37	1	159.3	133.3	7.98	17.02	8.22	0.95	1	4.65	2.08	2.15	1	4.84	1	65.39	6.01	181.61	1	2.98792	3	2
58	1	1	157.5	58	117	1	69	23.38	4	130.9	131.3	15.92	27.93	26.2	0.97	1	3.95	1.69	1.94	1	4.84	1	63.25	4.5	262.33	1	3.10161	3	2
59	1	1	154.5	53.3	100	1	60	22.33	4	121	129	23.86	29.41	26.23	0.98	1	4.79	2.34	2.08	1	4.84	1	67.73	3.85	263.62	1	2.9358	3	2
52	2	2	162.5	67.6	109	1	69	25.6	5	162.3	152.7	25.27	24.13	26.1	1.15	1	4.91	1.12	2.94	1	4.84	1	86.37	9.48	389.34	1	1.53794	2	2
63	1	1	153	53.6	92	1	60	22.9	4	208.5	134.8	21.69	29.29	13.74	1.16	1	4.48	1.87	2.2	1	4.84	1	63.53	5.03	266.31	1	1.90031	2	2
50	2	2	169	64	142	2	78	22.41	4	267.5	123.6	13.87	20.87	35.95	1.23	1	5.16	2.18	2.5	1	4.84	1	60.86	4.03	251.49	1	1.04744	1	2
52	1	1	158.5	54	144	2	77	21.49	3	189	135.3	13.49	15.86	16.64	1.23	1	7.27	2.2	4.22	3	4.84	1	50.35	5.74	231.1	1	1.18806	1	1
33	2	2	178.5	82.2	131	1	87	25.8	5	175.6	155	57.72	38.4	30.08	1.27	1	4.2	1.14	2.33	1	4.84	1	81.77	5.38	358.92	1	0.949855	1	2
51	2	1	169	69	136	1	100	24.16	5	214.4	162.1	26.52	29.72	25.9	1.54	1	5.61	2.02	2.93	1	4.84	1	78.15	4.26	279.79	1	1.3728	2	1
59	2	2	165.5	82.2	151	2	96	30.01	7	214.7	133	23.53	27.35	45.78	1.72	2	8.65	2.02	5.29	3	4.84	1	102.67	7.79	184.83	1	1.54941	2	2
50	1	1	165.6	64	128	1	78	23.34	4	222.3	133.9	11.5	16.2	14.2	1.82	2	6.04	1.91	3.22	1	4.84	1	62.88	5.15	310.28	1	1.07448	1	2
55	2	1	170.5	72.7	92	1	63	25.01	5	176.2	163.6	18.02	22.35	32.47	1.89	2	4.98	1.72	2.75	1	4.84	1	69.29	5.88	365.46	1	1.64345	2	2
60	2	1	158	60.6	140	2	98	24.27	5	138.2	145.3	24.4	27.04	42.44	1.89	2	4.8	1.04	2.97	1	4.84	1	95.62	6.73	439.67	2	2.37659	2	1
62	2	2	167.5	78.4	135	1	82	27.94	6	163.6	142.8	27.92	27.57	49.56	2	2	4.52	1.22	2.57	1	4.84	1	81.21	5.41	307.8	1	1.97737	2	2
70	1	2	155	66.2	180	2	101	27.55	6	137.5	140.2	19.39	24.49	22.86	2.41	3	4.86	1.61	2.62	1	4.84	1	47.61	4.6	239.32	1	2.83136	3	1
47	1	1	146	46.3	94	1	58	21.72	3	233.8	124.4	15.7	20.44	11.67	0.58	1	4.45	1.94	2.02	1	4.85	1	53.75	3.87	234.08	1	1.03701	1	1
57	1	1	146.5	50	108	1	64	23.3	4	218.9	139.7	18.82	23.16	24.79	0.69	1	4.9	1.98	2.35	1	4.85	1	58.53	7.41	201.06	1	1.39014	2	1
31	1	1	148.5	52.3	95	1	60	23.72	4	242	137	11.81	18.48	7.22	0.7	1	4.9	2.13	2.17	1	4.85	1	66.9	4.02	356.1	1	0.688848	1	1
56	1	1	157	54	100	1	66	21.91	3	223.7	128.2	19.57	25.83	11.04	0.73	1	5.43	2.04	2.73	1	4.85	1	60.58	7.9	326.51	1	1.46168	2	1
73	1	2	156	64.8	130	1	60	26.63	6	182.2	122.8	12.19	21.83	14.08	0.78	1	4.41	2.47	1.85	1	4.85	1	53.23	4.22	242.52	1	2.50511	2	2
58	1	1	154.5	54	123	1	67	22.62	4	158.9	126.9	20.67	34.04	15.2	0.8	1	3.48	1.56	1.51	1	4.85	1	67.51	6.11	271.28	1	2.7329	3	1
49	2	1	171.5	63	121	1	84	21.42	3	197.1	146.5	13.36	19.61	17.82	0.86	1	5.41	1.78	2.89	1	4.85	1	81.62	7.54	303.87	1	1.33378	2	1
48	1	1	161	60	133	1	88	23.15	4	159.2	135.9	15.06	21.3	11.66	0.93	1	5.07	2.03	2.45	1	4.85	1	59.88	5.5	223.09	1	1.65488	2	2
57	1	1	157	63	158	2	90	25.56	5	185.4	125.5	17.43	21.44	28.9	0.97	1	7.14	3.05	3.44	2	4.85	1	79.49	5.85	244.84	1	1.57885	2	1
56	2	2	168	62.8	123	1	83	22.25	4	164.1	160.1	51.69	31.01	27.36	1	1	5.02	1.62	2.78	1	4.85	1	62.21	4.9	389.54	1	1.4719	2	2
43	2	2	164	68	125	1	81	25.28	5	237	161.5	23.02	22.26	30.96	1.1	1	5	1.56	2.8	1	4.85	1	102.83	5.45	391.21	1	0.841768	1	1
50	2	2	172	65	106	1	61	21.97	3	193.8	137.6	22.48	22.18	53	1.23	1	6.13	1.41	3.45	2	4.85	1	82.58	6.2	430.24	2	1.20692	1	1
58	1	1	159	51	129	1	82	20.17	3	165.2	119.7	12.42	19.58	12.9	1.29	1	4.95	2.09	2.46	1	4.85	1	54.61	4.61	325.74	1	1.95061	2	1
41	1	1	158.5	51.2	106	1	68	20.38	3	201.5	132.3	9.46	18.54	8.58	1.31	1	5.4	1.6	2.77	1	4.85	1	48.62	4.97	239.48	1	1.22652	1	1
53	2	2	169.5	69.8	135	1	92	24.29	5	197.3	132.5	28.5	23.08	22.14	1.36	1	4.42	1.57	2.32	1	4.85	1	95.16	4.62	351.53	1	1.16135	1	2
55	2	1	162	52.8	106	1	73	20.12	3	236.1	147.4	15.93	21.64	23.93	1.39	1	4.73	1.64	2.53	1	4.85	1	64.06	6.67	333.28	1	1.26304	1	2
58	1	1	156	57.8	111	1	74	23.75	4	284.1	133.8	10.55	15.75	21.62	1.45	1	4.86	1.59	2.62	1	4.85	1	53.02	6.35	282.12	1	0.989945	1	1
52	1	1	160.5	54.6	121	1	80	21.2	3	101	138	16.15	26.87	9.73	1.6	1	5.71	1.63	2.97	1	4.85	1	55.13	3.79	236.55	1	3.44242	3	1
73	1	2	142.5	47.7	181	2	64	23.49	4	302	126	12.81	19.28	30.52	1.66	1	6.96	1.9	4	2	4.85	1	53.3	6.61	353.55	1	1.30211	2	2
71	2	1	166	62	135	1	80	22.5	4	168.2	165.4	16.49	26.01	33.5	1.77	2	3.6	1.14	2.05	1	4.85	1	99.77	4.79	531.22	2	2.70372	3	2
49	1	1	161.5	58.9	115	1	75	22.58	4	266.5	105.7	17.03	22.44	25.35	1.93	2	3.75	1.22	1.93	1	4.85	1	54.49	3.07	230.52	1	0.999803	1	1
41	2	1	173.5	74.4	130	1	76	24.72	5	241.5	156.8	24.76	20.53	44.32	2.02	2	6.74	1.33	4	2	4.85	1	62.45	3.15	371.45	1	0.700455	1	1
41	2	2	163.4	67.3	124	1	73	25.21	5	194.5	148.7	27.3	23.96	26.2	2.11	2	5.16	1.72	2.6	1	4.85	1	86.19	7.86	463.58	2	0.966651	1	1
56	2	2	165	75	140	2	89	27.55	6	185.1	143.6	22.75	28.39	30.47	2.26	2	5.83	2.06	3.22	1	4.85	1	68.35	4.34	375.37	1	1.80076	2	2
59	1	1	154	50.8	123	1	72	21.42	3	200.1	132.9	38.38	41.39	13.8	2.36	3	7.84	1.83	4.66	3	4.85	1	51.76	4.49	233.41	1	1.96992	2	2
69	1	2	150	55.8	112	1	74	24.8	5	249.6	126.3	24.36	33.55	13.03	2.39	3	4.99	1.66	2.71	1	4.85	1	68.77	8.21	373.21	1	1.87914	2	1
45	2	2	167	78.6	127	1	84	28.18	7	167.6	154.4	25.47	22.63	25.24	2.56	3	4.57	1.26	2.52	1	4.85	1	98.55	4.42	426.65	2	1.20395	1	2
67	2	1	170	60	115	1	72	20.76	3	182.4	136.1	13.19	18.99	22.58	0.62	1	3.56	1.56	1.7	1	4.86	1	72.39	9.47	285.21	1	1.92067	2	2
67	2	1	161.5	50.5	142	2	83	19.36	2	165.6	118.8	26.92	22.59	27.14	0.68	1	3.15	1.94	1.14	1	4.86	1	40.27	6.65	242.42	1	1.76154	2	2
60	2	1	177	71.6	144	2	90	22.85	4	192.9	151.7	16.35	22.54	18.24	0.78	1	4.03	1.89	1.9	1	4.86	1	75.39	8.14	327.69	1	1.73386	2	2
39	2	1	161.5	63	107	1	64	24.15	5	168.7	146.9	41.51	30.84	28.34	0.79	1	3	1.12	1.48	1	4.86	1	82.13	4.42	444.5	2	1.10659	1	1
42	1	1	168	66	100	1	60	23.38	4	255.5	129.2	10.15	15.24	13.53	0.84	1	5.25	1.68	2.81	1	4.86	1	64.65	4.18	198.88	1	0.78634	1	1
42	2	1	180	82.7	127	1	88	25.52	5	130.1	155.2	13.64	18.15	13.21	0.98	1	4.93	1.85	2.42	1	4.86	1	85.38	4.29	397.64	1	1.5865	2	1
71	1	1	159	62.8	102	1	60	24.84	5	189.5	133.9	21.19	23.88	15.21	1.01	1	3.76	1.3	2.04	1	4.86	1	60.22	3.93	254.42	1	1.94365	2	1
62	2	2	155.5	56	117	1	66	23.16	4	206.3	135.2	29.16	39.77	64.02	1.01	1	3.82	1.57	1.94	1	4.86	1	92.09	7.92	359.49	1	2.21337	2	2
67	2	1	164	69.5	123	1	65	25.84	5	143.3	150.9	58.29	41.62	21.36	1.15	1	3.35	1.28	1.62	1	4.86	1	89.34	5.58	327.24	1	2.54879	2	2
51	2	1	162	65.3	122	1	71	24.88	5	144.4	137.8	13.13	22.74	10.72	1.38	1	4.49	1.62	2.32	1	4.86	1	73.51	4.57	336.07	1	2.21647	2	1
36	2	1	169	69.2	121	1	71	24.23	5	214.7	146.5	44.86	28.83	33.76	1.44	1	4.57	1.41	2.58	1	4.86	1	97.69	5	311.47	1	0.721748	1	1
56	1	2	158.5	69.4	137	1	77	27.62	6	234.7	143	33.38	29.59	27.37	1.5	1	4.01	1.44	1.89	1	4.86	1	56.18	6.14	403.65	1	1.22202	1	2
46	2	1	166	57.8	133	1	77	20.98	3	172.3	171.5	34.69	27.41	22.4	1.55	1	4.27	1.47	2.13	1	4.86	1	67.35	4.75	220.55	1	1.24245	1	1
38	2	1	165	68	104	1	69	24.98	5	143.8	166.8	14.04	16.11	22.79	1.58	1	3.74	1.08	2.03	1	4.86	1	84.63	5.54	443.63	2	1.13615	1	1
33	1	1	162	59	118	1	78	22.48	4	239.6	129.9	14.86	19.72	24.97	1.63	1	4.64	1.41	2.5	1	4.86	1	47.61	5.43	297.86	1	0.704571	1	1
36	1	2	153	53.3	101	1	66	22.77	4	213.2	136	14.85	17.92	17.63	1.77	2	4.45	1.5	2.35	1	4.86	1	63.05	3.96	306.99	1	0.785218	1	1
44	2	2	167	71.7	150	2	92	25.71	5	273.9	155.4	21.82	22.97	38.91	1.89	2	4.84	1.26	2.88	1	4.86	1	101.84	6.68	529.81	2	0.78994	1	1
34	2	1	164	52.2	105	1	68	19.41	2	213.7	136.6	10.46	19.59	10.66	0.57	1	3.84	1.57	1.88	1	4.87	1	70.9	6.06	392.22	1	0.963703	1	1
69	1	1	157	55.6	155	2	78	22.56	4	148.7	123.6	18.12	21.95	16.46	0.63	1	4.72	2.06	2.28	1	4.87	1	68.17	9.36	281.55	1	2.39273	2	1
41	1	1	161.5	54.7	106	1	67	20.97	3	179.5	134.3	9.31	20.53	9.36	0.68	1	4.87	2.17	2.39	1	4.87	1	51.43	4.5	250.62	1	1.53686	2	1
43	2	1	170	65	120	1	60	22.49	4	239	140	41.46	43.45	88.67	0.74	1	4.94	1.81	2.67	1	4.87	1	69.07	5.47	291.91	1	1.21408	1	2
53	1	1	150	44.3	137	1	72	19.69	2	91	128	20.49	25.59	14.65	0.77	1	4.23	2.27	1.84	1	4.87	1	61.75	4.92	266.02	1	3.29256	3	1
57	2	2	168	59	129	1	75	20.9	3	121	148	15.11	20.59	16.81	0.86	1	4.01	1.32	2.12	1	4.87	1	78.14	5.22	340.27	1	2.49525	2	1
61	1	1	151	50	174	2	73	21.93	3	238.6	106.2	46.94	55.12	25.42	0.93	1	3.59	1.36	1.86	1	4.87	1	42.5	5.55	318	1	2.05682	2	2
57	1	1	161.5	47.5	99	1	71	18.21	1	162	133.3	10.88	20.15	14.91	0.98	1	5.52	2.67	2.52	1	4.87	1	81.92	6.97	247.55	1	2.14942	2	2
58	2	2	167	71.5	125	1	76	25.64	5	174.5	139.2	16.48	17.08	19.18	1.03	1	5.43	1.59	3.13	1	4.87	1	67.24	6.23	416.87	1	1.39843	2	1
51	2	1	171.5	68.4	137	1	84	23.26	4	194.2	151.4	14.72	19.5	15.18	1.11	1	4.77	1.71	2.43	1	4.87	1	97.06	4.6	379.49	1	1.33476	2	2
34	1	1	156.5	56	103	1	86	22.86	4	187.7	124	12.2	16.04	8.76	1.13	1	4.41	1.75	2.23	1	4.87	1	57.92	4.88	268.38	1	0.831839	1	1
68	1	1	151.5	49.8	126	1	74	21.7	3	256	137.8	10.16	28.14	25.91	1.24	1	5.47	2.4	2.76	1	4.87	1	50.11	5.34	244.24	1	2.34502	2	1
55	2	2	179	82	133	1	105	25.59	5	179	151.3	17.63	17.19	32.35	1.35	1	4.7	1.59	2.62	1	4.87	1	99.26	5.46	324.82	1	1.25794	1	1
51	2	1	158	64.8	169	2	88	25.96	5	257.2	153.9	25.03	21.38	51.57	1.37	1	6.82	1.95	3.97	2	4.87	1	89.13	5.92	414.2	1	0.847377	1	1
53	2	1	165	55.9	122	1	76	20.53	3	177.7	152.8	12.07	22.15	11.94	1.47	1	5.38	1.75	3.01	1	4.87	1	65.25	5.77	328.95	1	1.90155	2	2
48	1	1	164.5	68	138	1	86	25.13	5	249.9	126.6	18.69	20.01	20.37	1.67	1	5.57	1.56	3.22	1	4.87	1	65.87	6.48	254.69	1	0.889032	1	1
45	2	2	165.5	74.8	129	1	86	27.31	6	185.5	167.2	35	24.53	29.9	1.71	2	3.65	1.06	1.93	1	4.87	1	64.78	4.54	381.81	1	1.00585	1	1
32	2	1	167	69.5	105	1	60	24.92	5	295.2	164	42.41	29.11	35.57	1.97	2	5.71	1.21	3.4	2	4.87	1	80	4.96	390.74	1	0.484553	1	1
47	2	2	170.5	91	156	2	95	31.3	7	206.8	154.8	29.99	25.63	46.61	4.6	3	5.07	1.13	2.7	1	4.87	1	71.02	4.6	364.59	1	1.06367	1	1
56	1	2	152.5	58.6	131	1	74	25.2	5	214	131.2	19.67	22.4	64.86	5.46	3	5.22	1.07	2.58	1	4.87	1	55.6	4.34	293.31	1	1.32166	2	2
80	2	1	161.5	45.7	152	2	86	17.52	1	134	137.9	8.1	22.58	22.46	0.61	1	4.2	2.25	1.82	1	4.88	1	63.49	6.97	363.5	1	4.7366	4	2
51	1	1	156	56	128	1	82	23.01	4	190.7	128.7	12.92	17.45	11.42	0.66	1	6.16	2.59	3.14	1	4.88	1	45.64	6.08	295.24	1	1.29833	2	2
39	1	1	157	57.7	100	1	65	23.41	4	226.1	136.2	10.76	20.67	13.32	0.69	1	3.56	1.78	1.55	1	4.88	1	61.2	4.27	380.64	1	1.08692	1	1
55	1	1	152	50	116	1	72	21.64	3	125	129	41.1	37.77	20.48	0.77	1	4.08	1.39	2.04	1	4.88	1	41.54	4.69	219.53	1	2.59226	2	2
59	1	1	159	53.8	138	1	88	21.28	3	219.2	138.9	10.66	15.15	13	0.86	1	4.77	1.73	2.61	1	4.88	1	72.53	4.47	205.36	1	1.24895	1	2
54	2	1	172	63.8	116	1	77	21.57	3	139.2	139.8	11.65	18.82	18.78	1.08	1	4.63	1.53	2.44	1	4.88	1	84.3	5.2	347.4	1	2.139	2	1
37	1	1	156.5	51.3	129	1	88	20.95	3	226.3	143.8	12.2	15.99	19.67	1.18	1	4.52	1.65	2.31	1	4.88	1	49.64	2.94	142.45	1	0.74849	1	1
49	1	1	160.5	53	122	1	70	20.57	3	234	108.3	20.14	15.16	12.31	1.32	1	4.78	2.01	2.12	1	4.88	1	49.62	4.74	234.64	1	0.707375	1	1
36	1	1	165	51.3	112	1	79	18.84	2	216.4	144.1	18.62	19.25	19.52	1.45	1	4.6	1.32	2.7	1	4.88	1	40.03	4.39	248.72	1	0.742141	1	1
60	1	1	162.5	58.2	132	1	84	22.04	4	195.5	141.6	14.42	23.66	15.43	1.56	1	4.9	1.64	2.64	1	4.88	1	66.49	4.94	332.8	1	1.91221	2	1
63	2	1	160	61.8	137	1	84	24.14	5	191.7	147.2	33.99	30.14	104.58	1.57	1	4.05	1.53	1.89	1	4.88	1	86.28	4.27	361.36	1	1.69897	2	2
72	2	2	164	67.5	137	1	86	25.1	5	147.9	148.7	23.1	21.41	50.41	1.63	1	4.45	1.74	2.27	1	4.88	1	73.8	4.41	262.88	1	2.16858	2	1
59	2	2	168	69	159	2	100	24.45	5	250.6	148.1	12.51	18.83	14.65	1.7	2	4.38	1.26	2.41	1	4.88	1	74.31	4.33	368.22	1	1.25341	1	2
53	1	1	158	51.2	141	2	80	20.51	3	285.5	124.4	10.85	18.18	17.07	2.44	3	5.28	1.47	3.14	1	4.88	1	49.81	5.58	273.21	1	1.02459	1	1
48	2	1	178	59.6	109	1	70	18.81	2	175.9	140.4	11.61	17.91	10.41	0.44	1	3.36	1.61	1.44	1	4.89	1	76.51	6.64	332.03	1	1.43435	2	2
42	1	1	159	50.8	106	1	63	20.09	3	238.2	121.7	9.48	17.65	9.69	0.56	1	5.14	2.1	2.62	1	4.89	1	56.4	2.9	234.13	1	1.01076	1	1
62	2	2	169	67	130	1	76	23.46	4	217.3	125.3	28.21	34.33	21.17	0.64	1	4.65	1.8	2.42	1	4.89	1	84.78	6.22	349.29	1	1.84418	2	1
48	1	1	153	48.3	132	1	82	20.63	3	170.7	135.6	13.05	24.06	22.21	0.72	1	5.04	2.73	2.06	1	4.89	1	44.9	4.27	157.26	1	1.87283	2	1
35	2	1	167	62	107	1	71	22.23	4	276.6	148.6	25.19	15.97	42.43	0.75	1	3.65	1.11	2.07	1	4.89	1	71.3	3.9	390.99	1	0.402631	1	1
55	2	1	167.5	61.2	110	1	73	21.81	3	180.3	153	27.58	24.68	14.97	0.85	1	5.33	1.74	2.87	1	4.89	1	57.67	5.73	259.61	1	1.43356	2	1
42	1	1	151	50	112	1	66	21.93	3	353.4	118.3	10.96	14.53	10.83	0.92	1	4.83	1.47	2.65	1	4.89	1	46.32	4.62	259.87	1	0.521607	1	2
55	1	1	156.5	40.6	134	1	84	16.58	1	330	134.1	12.69	22.43	22.24	0.99	1	2.71	1.07	1.35	1	4.89	1	63.83	5.93	388.3	1	1.04941	1	2
67	1	1	153.5	65	173	2	91	27.59	6	144.3	125.4	9.04	14.7	10.2	1.03	1	4.63	1.5	2.57	1	4.89	1	75.66	6.95	375.92	1	2.27008	2	1
58	1	1	154	52.4	125	1	75	22.09	4	183.1	137.9	11.97	16.8	15.32	1.04	1	6.55	2.15	3.62	2	4.89	1	60.35	4.35	277.49	1	1.53816	2	1
55	2	1	171	76	134	1	98	25.99	5	182.7	157.2	35.93	18.7	35.29	1.14	1	3.64	1.37	1.75	1	4.89	1	106.07	7.28	346.2	1	0.939155	1	1
41	1	1	166	61	119	1	71	22.14	4	308.2	111.6	17.21	20.09	15.25	1.17	1	4.15	1.52	2.08	1	4.89	1	52.84	2.88	334.16	1	0.64423	1	2
48	2	1	163.5	63.4	132	1	82	23.72	4	166.8	158.1	29.36	32.48	17.17	1.23	1	4.18	1.57	2.12	1	4.89	1	78.97	8.24	343.35	1	1.72498	2	2
55	1	1	156	56.8	111	1	64	23.34	4	165.4	123.5	13.01	15.88	16.02	1.33	1	8.44	2.35	4.8	3	4.89	1	51.86	5.36	234.24	1	1.46399	2	1
59	1	2	155	59.8	117	1	74	24.89	5	256.3	150.1	28.11	17.09	35.77	1.49	1	3.73	2.07	1.33	1	4.89	1	46.65	5.74	311.96	1	0.742019	1	1
64	1	2	160.6	58	138	1	85	22.49	4	195.6	131.2	15.11	28.34	13.15	1.53	1	5.61	1.59	3.38	1	4.89	1	66.17	4.93	323.57	1	2.3855	2	1
32	1	1	158.5	55.8	95	1	61	22.21	4	165.3	114.9	9.89	16.42	11.73	1.58	1	4.21	1.69	2.1	1	4.89	1	55.86	6.56	210.6	1	1.01077	1	1
51	2	1	168	65.3	112	1	70	23.14	4	222.2	116.8	12.91	17.22	11.04	1.92	2	4.08	1.32	2.18	1	4.89	1	82.08	5.46	334.76	1	1.10001	1	1
34	2	1	167.5	66.7	134	1	75	23.77	4	195.8	159.4	19.52	23.95	55.94	2.05	2	5.37	1.36	2.97	1	4.89	1	73.16	5.24	379.76	1	0.941308	1	1
40	2	2	176	80.4	160	2	112	25.96	5	220.9	156.3	25.34	20.78	37.25	2.07	2	5.06	1.31	2.91	1	4.89	1	69.38	3.56	373.89	1	0.747492	1	1
69	2	2	162	66	117	1	72	25.15	5	143.9	153.7	31.34	24.66	36.92	2.17	2	4.71	1.21	2.81	1	4.89	1	71.16	4.93	399.41	1	2.11218	2	1
40	2	1	180	87.6	139	1	78	27.04	6	292.6	151.8	30.67	23	43.76	2.43	3	5.02	1.24	3.13	1	4.89	1	66.99	5.09	291.32	1	0.567749	1	2
74	2	2	170	71.3	127	1	73	24.67	5	168.3	142	20.68	21.96	32.29	4.44	3	5.7	1.13	3.22	1	4.89	1	88.44	4.35	416.99	1	2.12327	2	2
45	2	2	165.5	73.5	122	1	82	26.83	6	234	162	28.71	29.49	40.67	14.52	3	5.92	0.86	2.58	1	4.89	1	77.97	5.69	596.82	2	1.05841	1	1
52	1	1	151	56.8	130	1	78	24.91	5	144.1	131.1	28.77	30.43	22.93	0.59	1	4.16	2.25	1.71	1	4.9	1	49.81	4.86	217.51	1	2.04725	2	2
54	2	2	172.8	81.7	124	1	83	27.36	6	221.3	149.4	17.27	20.66	20.16	0.63	1	4.44	1.73	2.29	1	4.9	1	79.78	7.04	342.33	1	1.2131	1	1
65	2	1	164.5	66.7	120	1	70	24.65	5	141.7	138.6	31.39	33.27	19.26	0.72	1	3.17	1.81	1.28	1	4.9	1	85.02	5.64	442.32	2	2.72396	3	1
35	2	1	158.5	63	104	1	69	25.08	5	265.6	154.4	21.03	19.55	23.71	0.75	1	5.51	2.07	2.81	1	4.9	1	80.73	5.35	275.23	1	0.561781	1	1
47	1	1	155	57.3	99	1	60	23.85	4	229.9	120.3	10.28	13.95	17.66	0.77	1	3.97	1.76	1.92	1	4.9	1	57.57	4.37	325.51	1	0.889481	1	1
41	1	1	147	51	97	1	60	23.6	4	214.8	130.1	15.9	21.02	35.45	0.84	1	4.97	2.21	2.36	1	4.9	1	54.62	4.91	243.69	1	1.0062	1	1
59	1	2	143.5	52.6	129	1	75	25.54	5	227.7	125.7	27.94	24.29	12.43	0.93	1	4.74	1.75	2.5	1	4.9	1	55.48	4.16	201.56	1	1.1907	1	1
51	1	1	155.5	60.7	102	1	62	25.1	5	206.4	125	19.4	23.77	20.27	0.97	1	5.35	2.08	2.79	1	4.9	1	57.23	7.31	318.47	1	1.33349	2	2
31	1	1	158	55.8	106	1	60	22.35	4	256.2	125.7	14.06	16.49	13.85	0.97	1	4.27	1.9	2.02	1	4.9	1	55.18	3.4	272.23	1	0.532121	1	1
41	2	1	175.5	63.7	101	1	61	20.68	3	150.1	163.7	12.74	16.27	13.92	0.98	1	3.53	1.42	1.62	1	4.9	1	72.38	4.94	381.69	1	1.24511	1	1
51	1	1	161.5	54.7	90	1	60	20.97	3	136.3	131	18.53	21.74	21.59	0.99	1	5.76	1.9	3.01	1	4.9	1	59.94	5.09	250.04	1	1.88971	2	1
45	1	1	155.5	60	116	1	75	24.81	5	169	122.2	24.22	24.71	29.16	1.04	1	4.62	1.51	2.62	1	4.9	1	55.72	8.28	318.44	1	1.33694	2	1
51	2	2	169	74.8	133	1	88	26.19	6	228.2	149.8	24.59	22.73	22.55	1.04	1	6.36	1.78	3.71	2	4.9	1	67.67	5.52	245.75	1	1.02441	1	2
68	1	1	156.5	42.7	142	2	60	17.43	1	208.9	122.5	16.52	28.78	13.15	1.06	1	5.8	2.48	2.7	1	4.9	1	53.53	6.67	168.62	1	2.30492	2	1
51	1	1	154	60	168	2	114	25.3	5	226.2	150.8	12.66	19.33	18.8	1.06	1	5.88	2.08	3.05	1	4.9	1	61.61	5.99	214.22	1	1.22488	1	1
56	1	1	149.5	50	134	1	85	22.37	4	187.3	122	18.17	21.38	29.62	1.1	1	4.62	1.9	2.13	1	4.9	1	57.98	6.77	286.17	1	1.49962	2	1
68	2	1	154.5	56.9	130	1	72	23.84	4	156.9	152.3	25.2	22.59	12.28	1.21	1	5.6	1.54	3.27	1	4.9	1	88.93	6.17	315.87	1	1.9503	2	2
67	2	2	167	61.9	131	1	84	22.2	4	169	158.3	11.85	14.56	20.28	1.23	1	4.07	1.74	1.98	1	4.9	1	85.29	5.61	462.51	2	1.67683	2	2
50	2	2	168	78	130	1	81	27.64	6	178.1	149.1	24.86	21.45	41.74	1.34	1	2.85	0.95	1.52	1	4.9	1	71.2	4.32	250.79	1	1.20777	1	2
66	1	1	156	51	133	1	77	20.96	3	228.6	133.1	15.79	19.3	10.73	1.34	1	5.89	2.1	3.07	1	4.9	1	71.75	5.5	297.58	1	1.40228	2	1
46	1	1	151.4	57.4	110	1	70	25.04	5	299.7	133.3	41.25	25.37	93.81	1.35	1	4.83	2.37	2.24	1	4.9	1	56.4	4.64	298.37	1	0.606289	1	1
52	1	1	161	55.6	92	1	64	21.45	3	231.3	133.3	26.25	26.77	16.38	1.4	1	4.85	1.83	2.53	1	4.9	1	51.62	6.2	297.88	1	1.17466	1	1
50	2	2	164	86.9	139	1	86	32.31	7	163.7	154.3	20.71	17.03	36.07	1.5	1	2.7	1.18	1.05	1	4.9	1	83.18	6.29	349.4	1	1.143	1	1
40	2	2	165	71.2	113	1	69	26.15	6	234.1	145.9	26.02	39.38	18.9	1.65	1	5.82	1.22	3.67	2	4.9	1	81.2	4.79	257.81	1	1.31911	2	1
54	1	2	154	60.9	139	1	80	25.68	5	210.6	136.6	25.52	23.07	19.99	1.87	2	5.14	1.43	2.84	1	4.9	1	57.34	6.03	342.06	1	1.17096	1	1
47	2	1	170	73	132	1	88	25.26	5	259.7	159.6	17.34	23.02	15.3	2.09	2	4.16	1.28	2.31	1	4.9	1	83.5	5.36	393.13	1	1.00048	1	2
56	2	1	169	59	113	1	79	20.66	3	239.3	164.8	15.24	20.94	24.36	2.16	2	5.93	1.9	3.16	1	4.9	1	86.97	6.54	319.93	1	1.25525	1	2
58	2	2	170	65.7	115	1	77	22.73	4	227.1	155.8	16.34	21.85	154.04	2.58	3	5.46	1.92	2.88	1	4.9	1	82.89	4.79	425	2	1.3805	2	2
41	2	2	164.5	72	129	1	82	26.61	6	191.3	162.3	22.23	20.59	29.01	3.98	3	5.2	1.06	2.93	1	4.9	1	94.52	3.92	626.07	2	0.935956	1	1
56	2	2	158.5	59.3	129	1	87	23.6	4	157.5	147.2	28.05	28.42	61.68	10.72	3	5.39	0.81	2.54	1	4.9	1	61.01	6.47	336.55	1	1.90794	2	1
37	1	1	154	52.3	120	1	73	22.05	4	276.7	128.4	10.03	15.29	13.45	0.48	1	3.29	1.63	1.33	1	4.91	1	50.7	5.65	255.59	1	0.645579	1	1
49	1	1	162.5	50.3	127	1	79	19.05	2	210.7	133.4	22.88	25.25	15.78	0.63	1	3.7	1.84	1.49	1	4.91	1	65.09	6.39	252.72	1	1.22762	1	1
53	1	1	161.5	65.5	143	2	94	25.11	5	183.9	133.4	14.93	22.68	10.5	0.63	1	5.59	2.06	3.01	1	4.91	1	46.24	5.35	265.04	1	1.69164	2	1
61	2	1	174	68.9	129	1	87	22.76	4	193.5	135.1	24.89	24.85	25.22	0.69	1	4.73	2.25	2.2	1	4.91	1	71.53	5.04	294.75	1	1.57023	2	1
80	2	1	161	68	139	1	77	26.23	6	141.5	122.7	10.85	19.89	8.76	0.69	1	3.82	1.95	1.67	1	4.91	1	89.01	8.69	363.61	1	3.41392	3	2
40	1	1	160.5	62.8	99	1	60	24.38	5	204	131.6	12.42	15.94	10.33	0.84	1	3.73	1.49	1.87	1	4.91	1	60.64	5.49	292.88	1	0.886865	1	1
41	2	1	173	82.8	129	1	82	27.67	6	214.4	154	27.79	25.19	17.07	0.99	1	4.25	1.73	2.12	1	4.91	1	69.45	3.49	383.74	1	0.913783	1	1
68	1	2	155	64.6	139	1	83	26.89	6	240.1	126.5	15.12	18.84	23.36	1.27	1	4.7	2.21	2.2	1	4.91	1	45.43	4.49	270.97	1	1.37221	2	2
55	1	1	152.5	51.4	150	2	89	22.1	4	245.3	131.8	15.44	21.5	34.56	1.33	1	6.43	2.35	3.46	2	4.91	1	55.82	3.78	277.35	1	1.22682	1	1
35	2	2	170	68.7	115	1	70	23.77	4	195.2	145.2	28.79	21.48	26.59	1.36	1	3.6	1.01	2.13	1	4.91	1	75.35	4.65	433.48	2	0.717797	1	1
74	2	1	173	79	119	1	84	26.4	6	91.3	152.2	30.39	30	39.11	1.36	1	3.58	1.72	1.63	1	4.91	1	74.42	6.32	276.13	1	4.41079	4	2
36	2	2	173	72	115	1	68	24.06	5	261.2	131	27.42	21.26	61.45	1.41	1	4.2	1.14	2.27	1	4.91	1	80.36	5.94	407.91	1	0.559576	1	1
40	2	2	171	66	109	1	74	22.57	4	328.9	173	24.35	27.16	53.63	1.45	1	4.41	1.36	2.44	1	4.91	1	64.98	4.61	338.08	1	0.669386	1	2
43	2	2	174	91.6	111	1	74	30.25	7	263.1	142.4	31.72	19.67	45.02	2.38	3	5.71	1.17	3.44	2	4.91	1	106.07	7	413.65	1	0.570802	1	2
48	2	1	161	57.5	130	1	95	22.18	4	165.9	151.7	11.18	18.52	16.59	2.72	3	5.22	1.21	3.19	1	4.91	1	99.47	5.4	460.5	2	1.60256	2	2
58	1	1	153	53	120	1	76	22.64	4	197.4	137.8	12.41	16.43	14.13	2.81	3	5.59	1.59	3.14	1	4.91	1	45.74	3.58	301.1	1	1.37035	2	1
51	1	2	154	69.3	134	1	81	29.22	7	150.8	144	18.88	24.49	13.99	3.41	3	5.77	1.57	3.17	1	4.91	1	64.93	8.11	332.73	1	1.90615	2	1
40	2	2	179.5	74.8	103	1	68	23.22	4	171.7	151.1	71.91	42.62	31.86	3.67	3	4.65	0.86	2.63	1	4.91	1	104.02	7.51	508.41	2	1.17087	1	1
47	2	2	174.5	79.5	147	2	90	26.11	6	197.5	148.8	38.34	29.85	41.98	4	3	4.43	1.13	2.35	1	4.91	1	70.39	4.09	505.62	2	1.14723	1	1
31	1	1	161.5	57.7	104	1	63	22.12	4	223.7	122.6	28.94	21.85	76.1	0.65	1	4.58	1.73	2.35	1	4.92	1	61.85	3.8	228.46	1	0.562857	1	1
57	2	1	168	62	115	1	74	21.97	3	120.8	146.3	15.89	23.5	62.36	0.74	1	4.51	1.54	2.43	1	4.92	1	53.31	6.37	237.01	1	2.78172	3	2
50	2	2	171.3	74	101	1	60	25.22	5	170.5	149.5	30.01	24.1	16	0.81	1	4.38	1.35	2.48	1	4.92	1	95.01	7	363.93	1	1.29012	1	1
59	1	1	154.5	54	143	2	78	22.62	4	178.8	126.8	15.51	21.2	9.87	0.92	1	6.32	1.71	3.66	2	4.92	1	69.89	8.73	302.45	1	1.77629	2	2
60	2	1	163.5	52	101	1	72	19.45	2	214.6	147.5	13.49	20.84	18.88	0.97	1	3.91	1.68	1.89	1	4.92	1	73.28	5.06	259.84	1	1.5864	2	1
56	1	1	150	55	124	1	73	24.44	5	196.9	139	15.52	20.67	14.02	1.1	1	5.21	1.98	2.72	1	4.92	1	63.49	5.38	324.44	1	1.49223	2	1
73	1	1	150	42	141	2	72	18.67	2	168.1	127.7	22.62	32.37	16.3	1.1	1	5.61	1.85	2.83	1	4.92	1	70.01	7.99	271.86	1	2.95564	3	2
66	1	1	151	49.5	139	1	89	21.71	3	276.6	137	15.55	22.15	13.1	1.36	1	5.72	1.68	3.29	1	4.92	1	58.58	5.55	302.31	1	1.34029	2	2
72	2	2	156.5	58.9	146	2	92	24.05	5	191.2	141.1	16.96	19.89	28.12	1.58	1	4.59	1.29	2.57	1	4.92	1	79.77	5.99	403.11	1	1.81872	2	2
57	2	2	170	67.2	123	1	82	23.25	4	205	138.2	11.52	18.67	14.76	1.84	2	5.31	1.24	3.11	1	4.92	1	82.25	8.82	419.27	1	1.52946	2	1
63	2	1	168.5	86.3	150	2	89	30.4	7	182.3	163	14.78	20.56	28.19	1.95	2	4.2	1.25	2.14	1	4.92	1	108.99	5.97	577.52	2	1.84816	2	2
69	1	1	158.5	58	152	2	97	23.09	4	259.4	136.9	13.06	19.08	18.16	2.13	2	5.54	1.63	3.13	1	4.92	1	67.88	4.93	315.6	1	1.40438	2	1
74	1	1	157	62	151	2	76	25.15	5	158.4	118.9	13.66	24.87	26.11	2.61	3	4.81	1.38	2.65	1	4.92	1	62.74	5.02	319.19	1	3.1436	3	2
37	2	2	163.5	67	132	1	84	25.06	5	219.9	151.7	24.08	22.84	30.17	3.34	3	6.11	1.62	3.41	2	4.92	1	76.83	3.65	563.84	2	0.783149	1	2
32	1	1	161	68	110	1	66	26.23	6	216.4	125.7	68.56	45.77	21.93	0.59	1	4.71	1.94	2.38	1	4.93	1	67.22	3.5	386.46	1	0.817407	1	1
66	2	1	163	66	142	2	98	24.84	5	320.6	160.6	15.75	28.36	16.6	0.61	1	5.43	2.08	2.77	1	4.93	1	82.37	4.65	327.3	1	1.47111	2	1
73	1	1	155.6	62.2	148	2	72	25.69	5	239.7	105.1	13.99	20.66	16.81	0.61	1	3.72	1.93	1.54	1	4.93	1	59.06	3.53	346.54	1	1.68219	2	2
51	2	1	163	55.6	103	1	62	20.93	3	145.8	134.1	20.1	24.89	37.25	0.65	1	3.83	1.52	1.79	1	4.93	1	86.79	5.57	397.86	1	1.94196	2	1
38	1	1	164.5	51.7	105	1	62	19.11	2	93.5	127.6	21.46	21.59	11.81	0.72	1	4.08	1.66	1.94	1	4.93	1	63.83	5.3	148.81	1	1.89413	2	1
59	1	2	160	78.7	132	1	81	30.74	7	174.7	137.1	25.9	24.17	13.23	0.73	1	3.85	1.75	1.86	1	4.93	1	68.03	6.02	405.98	1	1.60393	2	1
53	1	2	167.5	62.6	94	1	61	22.31	4	176.3	123.4	12.99	22.56	10.78	0.74	1	3.62	1.54	1.6	1	4.93	1	59.39	4.95	276.77	1	1.88173	2	1
52	2	2	174.5	66.9	117	1	71	21.97	3	185.7	144.6	27.34	25.81	27.89	0.79	1	4.07	1.27	2.25	1	4.93	1	132.31	7.41	403.73	1	1.38223	2	1
54	1	1	158	70.6	111	1	64	28.28	7	252.4	143.5	67.56	47.67	128.96	0.96	1	6.05	2.33	2.89	1	4.93	1	52.44	6.4	298.2	1	1.24081	1	1
48	1	1	162	60	109	1	65	22.86	4	212.1	131.8	25.61	22.16	30.58	0.99	1	3.88	1.62	1.81	1	4.93	1	60.79	5.64	255.89	1	0.990981	1	1
50	1	1	168	61	119	1	70	21.61	3	135.7	127.8	18.53	27.18	19.55	0.99	1	3.37	1.55	1.52	1	4.93	1	55.39	3.32	269.66	1	2.32649	2	1
48	2	1	167.5	66.2	105	1	65	23.6	4	218.7	156	30.28	25.39	21.74	1.13	1	5.42	1.76	3.06	1	4.93	1	77.39	4.59	420.62	2	1.01269	1	2
72	2	2	174	70.3	126	1	71	23.22	4	138.8	143.7	20.58	19.05	25.4	1.15	1	2.75	1.06	1.26	1	4.93	1	84.76	5.6	413.82	1	2.17829	2	2
53	1	1	153	48	95	1	61	20.5	3	220	121.5	13.38	22.21	16.94	1.22	1	5.72	2.21	2.74	1	4.93	1	61.22	6.09	296.36	1	1.46276	2	1
48	1	1	155	53	105	1	52	22.06	4	253	122.4	20.06	23.91	22.79	1.22	1	4.61	1.73	2.42	1	4.93	1	53.68	4.35	259.32	1	1.01283	1	1
58	1	2	163.5	75.8	140	2	88	28.36	7	246.7	134.5	13.92	22.48	20.56	1.23	1	6.61	1.95	3.62	2	4.93	1	60.89	7.34	314.91	1	1.41656	2	2
48	2	1	173.8	89.8	138	1	97	29.73	7	158.2	156.1	36.63	27.95	128.75	1.31	1	4.23	1.25	2.4	1	4.93	1	106.41	5.43	425.93	2	1.40119	2	1
65	2	2	165.5	76.4	119	1	71	27.89	6	174.2	152.6	17.5	23.94	43.49	1.37	1	6.19	2.22	3.37	1	4.93	1	91.14	6.9	451.43	2	2.13536	2	2
52	1	1	153.5	56.6	106	1	71	24.02	5	237.4	138.6	14.14	15.07	15.89	1.4	1	4.74	2.03	2.26	1	4.93	1	46.42	5.05	236.7	1	0.877832	1	2
43	2	2	170	80	125	1	76	27.68	6	291.3	163.7	35.95	26.78	24.71	1.42	1	5.87	1.37	3.7	2	4.93	1	77.99	6.23	412.3	1	0.659309	1	2
35	2	1	166	60.7	117	1	77	22.03	4	189.6	163	28.63	27.28	27.58	1.45	1	5.02	1.82	2.59	1	4.93	1	84.14	3.81	366.83	1	0.94116	1	1
52	1	2	149	65	133	1	82	29.28	7	225.4	132.8	17.42	17.3	67.14	1.61	1	4.95	1.83	2.6	1	4.93	1	47.13	5.56	265.54	1	0.95625	1	1
80	1	2	154	59.7	160	2	87	25.17	5	207.9	128.8	19.68	15.72	25.49	2.16	2	5.79	1.61	3.3	1	4.93	1	75.47	8.48	424.96	2	1.36356	2	2
62	1	1	164.2	61.3	143	2	77	22.74	4	114.4	135	10.93	14.9	16.47	2.23	2	5.75	1.67	3.36	1	4.93	1	79.41	5.87	295.6	1	2.44254	2	2
39	2	2	176.5	70.7	117	1	76	22.69	4	166	160.2	75.55	38.5	94.35	2.38	3	5.95	1.39	3.56	2	4.93	1	86.36	5.73	486.98	2	1.04064	1	1
34	2	2	177	79.9	124	1	71	25.5	5	216.4	143.7	11.11	13.48	22.23	2.4	3	5.4	1.55	3.02	1	4.93	1	75.55	4.88	384.52	1	0.635411	1	1
56	2	1	166.5	67	122	1	71	24.17	5	168.2	163.7	23.8	20.23	22.04	2.59	3	6.24	1.45	3.61	2	4.93	1	88.63	4.13	393.92	1	1.3806	2	1
55	2	1	160	61.2	137	1	84	23.91	4	143.7	144.3	26.62	23.4	24.05	2.77	3	4.03	1.55	2.01	1	4.93	1	76.63	5.23	345.89	1	1.73587	2	1
38	2	2	157	60	126	1	81	24.34	5	193.8	148.6	52.21	28.85	47.56	2.93	3	4.45	0.96	2.53	1	4.93	1	59.96	5.63	380.1	1	0.782886	1	1
53	2	1	172	74.5	128	1	85	25.18	5	222.3	160.8	25.72	27.11	39.72	2.93	3	5.22	1.28	2.89	1	4.93	1	73.87	3.1	371.4	1	1.27447	1	2
46	2	2	159.5	69.9	162	2	98	27.48	6	191.4	148.4	22.51	26.02	43.07	4.35	3	3.44	1.04	1.56	1	4.93	1	94.92	5.61	473.2	2	1.31806	2	1
72	2	1	161.5	52.2	140	2	90	20.01	3	272.1	147.7	19.69	31.12	17.64	0.88	1	4.57	1.63	2.42	1	4.94	1	66.05	5.77	363.26	1	1.85576	2	2
56	1	1	150	44	127	1	79	19.56	2	186	134.7	15.19	23.08	19.17	0.91	1	4.63	2.08	2.12	1	4.94	1	56.83	5.08	356.08	1	1.78292	2	1
55	1	1	157.5	55	107	1	64	22.17	4	211.6	119.4	20.73	26.57	14.44	1.03	1	3.39	1.62	1.42	1	4.94	1	51.88	3.05	188.93	1	1.51684	2	1
41	2	2	179	70.8	108	1	69	22.1	4	298	160	55.7	30.73	66.76	1.11	1	5.28	1.49	3.16	1	4.94	1	85.97	3.59	435.58	2	0.566503	1	1
42	2	1	170.5	81.8	134	1	85	28.14	7	258.7	147.8	18.89	19.83	27.19	1.11	1	4.62	1.71	2.46	1	4.94	1	97.8	6.29	363.11	1	0.740729	1	1
60	2	2	172	77.8	136	1	83	26.3	6	170.4	162.8	21.51	21.31	35.94	1.12	1	5.41	1.63	2.89	1	4.94	1	75.2	8.92	434.9	2	1.61787	2	2
59	1	1	156	49.5	133	1	68	20.34	3	115.8	127.3	12.27	22.13	12.46	1.14	1	4.19	1.68	2.08	1	4.94	1	65.23	5.04	247.25	1	3.21886	3	1
70	2	2	165	65	148	2	87	23.88	4	155.2	146.5	17.09	21.51	33.3	1.16	1	5.06	1.75	2.69	1	4.94	1	82.29	5.16	370.3	1	2.3468	2	2
57	2	1	151.4	44.9	158	2	83	19.59	2	240.5	133.1	37.31	42.99	18.82	1.23	1	3.21	1.24	1.69	1	4.94	1	55.75	4.16	240.62	1	1.66807	2	1
51	1	1	159.5	58	125	1	68	22.8	4	117.4	142.2	15.29	20.89	17.09	1.24	1	3.54	1.22	1.83	1	4.94	1	51.39	3.46	292.65	1	2.32079	2	1
60	2	1	168	72.6	127	1	65	25.72	5	177.9	146.5	24.77	21.21	19.14	1.29	1	3.3	1.27	1.49	1	4.94	1	66.16	4.44	329.47	1	1.43732	2	2
43	2	2	176	86.8	118	1	66	28.02	7	133	154.7	21.31	17.75	35.47	1.59	1	4.81	0.83	3.01	1	4.94	1	85.41	6.37	516	2	1.24315	1	2
62	1	2	157.5	64.9	128	1	74	26.16	6	178.5	148.1	18.93	25.88	40.63	1.66	1	6.22	1.38	3.86	2	4.94	1	64.28	7.93	294.59	1	2.06606	2	2
51	1	1	153.5	56	122	1	67	23.77	4	211.5	126.7	16.15	18.7	15.7	1.69	1	4.63	1.18	2.7	1	4.94	1	62.83	9.34	298.8	1	1.12206	1	1
63	2	2	175.5	73.8	124	1	71	23.96	4	275.3	133.5	22.77	20.22	41.94	1.96	2	5.85	1.33	3.5	2	4.94	1	53.29	4.32	283.93	1	0.969692	1	2
60	1	1	158	53	167	2	95	21.23	3	247.4	134.6	14.81	19.65	21.21	2.01	2	6.04	1.86	3.43	2	4.94	1	47.49	4.4	372.92	1	1.23833	1	2
39	2	2	169	75.2	115	1	70	26.33	6	183.8	159.5	19.85	20.44	41.17	2.51	3	4.31	1.01	2.53	1	4.94	1	84.03	6.33	460.04	2	0.973464	1	2
66	1	2	157	70.2	121	1	73	28.48	7	294.7	142.3	16.97	22.98	16.42	2.8	3	3.94	1.47	1.95	1	4.94	1	69.28	6.08	460.41	2	1.24932	1	1
46	2	2	169	78.4	130	1	83	27.45	6	187.2	153.2	33.78	23.09	80.75	3.15	3	5.6	1.13	3.18	1	4.94	1	67.03	4.69	387.46	1	0.976216	1	1
68	1	1	151	38.4	139	1	84	16.84	1	221	122.5	7.27	18.6	34.29	0.6	1	3.92	2	1.65	1	4.95	1	51.26	4.76	234.95	1	2.12257	2	2
54	2	1	167	53	133	1	98	19	2	313	126.3	12.1	21.83	17.58	0.63	1	3.96	1.35	2.23	1	4.95	1	80.25	4.71	338.5	1	1.08271	1	2
69	1	1	152.5	40.2	139	1	77	17.29	1	122.7	129.7	27.11	37.05	42.69	0.72	1	4.35	2.8	1.53	1	4.95	1	73.01	6.61	279.41	1	4.00155	4	2
79	1	1	152.5	47	141	2	90	20.21	3	142.5	131.9	22.19	34.52	17.07	0.76	1	3.43	1.67	1.48	1	4.95	1	79.24	4.92	346.56	1	4.0626	4	2
59	2	1	158.5	56.6	139	1	87	22.53	4	174.1	148	17.56	21.75	25.12	0.81	1	3.54	1.14	1.85	1	4.95	1	87.12	7.41	394.47	1	1.75894	2	1
57	2	1	159	52	120	1	90	20.57	3	140.2	144.6	19.17	23.06	13.45	0.82	1	4.33	1.85	2.2	1	4.95	1	82.19	6.6	313.2	1	2.14129	2	1
60	1	1	152	47.5	141	2	86	20.56	3	144.6	134	26.7	33.04	76.11	0.85	1	5.81	1.6	3.25	1	4.95	1	51.43	4.84	286.23	1	2.65318	2	2
81	2	1	161	42	123	1	71	16.2	1	111.2	133.4	10.34	21.44	31.26	0.94	1	3.53	1.88	1.52	1	4.95	1	87.35	7.4	376.29	1	4.85674	4	2
54	2	1	167	56.3	127	1	78	20.19	3	171.8	143.3	17.33	21.09	18.64	0.99	1	4.92	1.7	2.68	1	4.95	1	66.47	4.1	262.46	1	1.59238	2	2
60	2	2	167.5	73.9	131	1	78	26.34	6	182	163.3	23.19	19.91	39.13	1.05	1	2.97	0.99	1.57	1	4.95	1	78.68	5.91	324.43	1	1.36302	2	2
53	1	2	170	74	122	1	81	25.61	5	234	91.9	20.87	31.07	10.01	1.06	1	4.55	1.73	2.28	1	4.95	1	70.2	4.75	348.27	1	1.54042	2	1
55	2	1	163	66	102	1	62	24.84	5	210.7	161.4	18.18	22.2	25.06	1.13	1	5.23	1.76	2.74	1	4.95	1	65.87	4.61	283.85	1	1.35911	2	1
33	2	2	180.5	88	121	1	75	27.01	6	199.8	144.7	23.77	23.08	24.25	1.18	1	4.29	1.18	2.48	1	4.95	1	76.38	4.29	340.85	1	0.781879	1	1
53	1	2	160.1	63	137	1	79	24.58	5	195.5	137.4	18.48	19.3	26.85	1.19	1	4.94	1.62	2.74	1	4.95	1	57.95	4.65	299.3	1	1.21713	1	1
68	2	1	153.5	44.5	147	2	82	18.89	2	179.6	148.4	11.63	19.74	19.82	1.2	1	4.87	1.38	2.8	1	4.95	1	88.76	3.88	411.02	1	2.19159	2	2
64	2	1	170.8	56.8	120	1	74	19.47	2	144.8	125.7	16.58	23.73	23.18	1.36	1	4.03	1.36	2.08	1	4.95	1	61.66	4.37	385.08	1	2.57583	2	2
79	2	1	169	66	145	2	88	23.11	4	226.8	145.5	10.82	20.75	17.4	1.58	1	5.27	1.47	3.1	1	4.95	1	102.67	7.97	354.07	1	2.1973	2	2
55	1	1	159.5	59.3	108	1	64	23.31	4	253.3	134.6	19.57	23.36	19.12	1.78	2	5.12	1.47	2.76	1	4.95	1	63.04	4.45	262.53	1	1.14658	1	1
51	2	2	163.5	68.6	141	2	87	25.66	5	183.4	151.1	85.05	50.23	149.66	1.84	2	4.36	1.05	2.57	1	4.95	1	67.19	6.56	405.09	1	1.5146	2	1
57	2	2	163	66	93	1	64	24.84	5	168.4	139	20.1	24.61	64.07	2.08	2	6.21	2.18	3.29	1	4.95	1	87.54	6.58	443.81	2	1.858	2	1
51	2	2	165.5	76.6	117	1	75	27.97	6	216.7	161.3	28.03	26.57	116.08	2.13	2	4.53	0.95	2.8	1	4.95	1	102.95	7.96	504.35	2	1.18111	1	2
53	2	1	163	57.3	120	1	86	21.57	3	193.9	153.8	17.66	22.27	41.95	2.31	3	5.02	1.33	3	1	4.95	1	84.55	2.62	509.25	2	1.44851	2	2
56	2	2	165	69	126	1	84	25.34	5	297.4	152.3	33.18	27.32	82.28	2.47	3	2.79	0.97	1.35	1	4.95	1	80.13	3.77	389.31	1	0.893078	1	1
53	1	2	148.5	62	154	2	90	28.12	7	225.1	133.2	22.39	18.9	28.88	2.92	3	4.16	1.16	2.28	1	4.95	1	47.44	4.49	394.58	1	0.940449	1	1
71	2	2	162	77.7	115	1	64	29.61	7	130.5	152.6	20.41	27.96	47.54	3.89	3	4.58	1.67	2.29	1	4.95	1	75.23	4.83	533.22	2	3.36716	3	2
40	1	1	151	48	81	1	60	21.05	3	294.1	103.1	9.78	18.13	13.47	0.57	1	4.06	1.75	1.8	1	4.96	1	48	4.48	118.66	1	0.788485	1	2
55	2	2	169	78.7	118	1	72	27.56	6	108.7	162.2	33.26	30.3	32.47	0.78	1	6.84	2.03	3.88	2	4.96	1	70.16	4.63	378.59	1	2.65837	2	1
52	1	1	158	52	116	1	60	20.83	3	109	126	23.89	30.85	8.66	0.96	1	7	2.59	3.87	2	4.96	1	66.9	7.22	316.23	1	3.01109	3	1
61	1	1	158	65	147	2	89	26.04	6	239.5	131.8	15.21	21.08	10.69	0.96	1	3.92	1.32	2.13	1	4.96	1	57.25	4.04	211.88	1	1.37667	2	1
60	2	2	171.5	67	127	1	80	22.78	4	186.2	137.3	22.2	22.07	17.32	1.03	1	5.5	1.55	3.17	1	4.96	1	78.66	7.83	341.6	1	1.50938	2	2
53	2	1	172.5	56.5	109	1	70	18.99	2	179.8	129.3	23.4	27.91	34.29	1.05	1	3.75	1.61	1.77	1	4.96	1	91.52	7.13	438.29	2	1.70074	2	2
70	2	1	151	43.5	134	1	71	19.08	2	268.6	129.7	9.57	22.33	13.72	1.06	1	5.36	1.6	3.03	1	4.96	1	63.43	5.1	272.34	1	1.88116	2	2
72	1	1	150	46.7	117	1	69	20.76	3	195.5	126.7	18.7	24.35	13.8	1.08	1	5.95	1.86	3.2	1	4.96	1	58.89	4.45	253.9	1	2.07379	2	1
52	2	1	177	75.4	124	1	71	24.07	5	155.8	148.8	25.08	17.43	23.08	1.14	1	4.75	1.21	2.68	1	4.96	1	59.91	4.92	404.99	1	1.16163	1	1
76	2	1	161.5	50	155	2	62	19.17	2	182.6	146	12.24	23.54	13.55	1.32	1	3.87	1.38	1.95	1	4.96	1	71.56	5.15	340.02	1	2.80045	3	2
45	1	2	151.5	59.6	108	1	65	25.97	5	203.5	132.5	22.35	21.98	17.87	1.34	1	4.13	1.09	2.41	1	4.96	1	54.88	4.6	280.45	1	1.0281	1	2
76	2	2	162.5	69.4	154	2	88	26.28	6	183.3	157.2	22.8	25.12	19.47	1.42	1	5.15	1.35	3.02	1	4.96	1	90.92	6.3	390.54	1	2.18124	2	2
41	2	1	163.5	55.6	108	1	65	20.8	3	287.6	156.8	16.3	20.44	25.47	1.54	1	5.58	2	2.79	1	4.96	1	69.04	2.9	379.39	1	0.721742	1	1
58	1	1	148	44.3	109	1	63	20.22	3	192.1	138.9	15.6	20.76	19.3	1.64	1	6.19	2.12	3.34	1	4.96	1	49.73	7.69	229.6	1	1.58696	2	1
62	1	2	145	45.2	134	1	77	21.5	3	251.9	137.1	15.89	23.45	16.96	1.71	2	4.85	1.65	2.63	1	4.96	1	38.15	4.04	168.44	1	1.44792	2	2
65	1	1	156.5	51	123	1	77	20.82	3	262.5	140.3	14.43	18.9	14.75	1.8	2	5.28	1.86	2.63	1	4.96	1	69.83	7	255.45	1	1.23201	1	2
68	1	2	155	54.5	142	2	81	22.68	4	210.9	135.6	21.86	22.62	33.55	1.95	2	3.59	1.44	1.61	1	4.96	1	75.94	5.48	279.22	1	1.55991	2	2
57	1	1	144	44.5	137	1	81	21.46	3	266.6	133	14.14	18.46	28.15	2.1	2	4.79	1.33	2.75	1	4.96	1	45.07	5.11	349.14	1	1.04959	1	2
48	2	2	181	90	113	1	75	27.47	6	143.8	139.8	151.96	72.35	133.59	2.16	2	5.58	1.44	3.12	1	4.96	1	80.05	4.77	412.89	1	1.9591	2	2
71	1	1	147	52	184	2	102	24.06	5	181.7	124.6	13.14	16.04	16.02	2.38	3	4.94	1.25	2.77	1	4.96	1	61.65	5.82	337.41	1	1.72906	2	2
69	2	1	159	68	130	1	88	26.9	6	173.3	155.1	18.44	20.23	36.64	2.96	3	6.38	1.59	3.67	2	4.96	1	77.99	4.06	319.24	1	1.87571	2	1
52	2	1	159	58	122	1	71	22.94	4	205.5	160.3	10.49	20.25	22.91	3.02	3	5.63	1.47	3.18	1	4.96	1	96.58	4.87	366.77	1	1.58208	2	2
58	2	1	161.5	51.3	150	2	101	19.67	2	191	141.8	23.61	23.23	45.18	5.57	3	5.97	1.25	3.32	1	4.96	1	109.89	8.74	473.18	2	1.45176	2	2
49	1	1	155	51.3	103	1	60	21.35	3	246.3	132.7	11.18	14.56	14.81	0.61	1	5.04	2.11	2.66	1	4.97	1	55.72	4.52	252.32	1	0.866308	1	2
56	1	2	160	64	119	1	63	25	5	162.4	127.3	45.53	30.43	128.85	0.79	1	4.25	2.23	1.81	1	4.97	1	50.12	5.32	218.25	1	1.55509	2	2
58	1	1	162	61	146	2	91	23.24	4	234.7	124.1	18.47	22.19	20.14	0.93	1	3.68	1.21	1.85	1	4.97	1	51.93	4.15	271.65	1	1.27596	1	1
66	2	2	168.5	81.4	147	2	94	28.67	7	201.2	127.2	42.15	32.67	39.92	0.95	1	3.32	0.96	1.86	1	4.97	1	79.93	6.66	396.02	1	1.65069	2	2
32	1	1	148	41	94	1	60	18.72	2	206.7	135.9	13.46	25.26	15.41	1.15	1	4.6	2.06	2.19	1	4.97	1	60.93	2.18	286.64	1	1.06591	1	1
60	1	2	145.5	50.8	144	2	90	24	5	156.5	140.9	15.87	24.21	11.55	1.15	1	4.75	1.62	2.61	1	4.97	1	45.8	3.96	395.11	1	2.32993	2	1
58	1	1	152.5	51.2	138	1	89	22.02	4	235.1	132.7	23.31	19	19.75	1.29	1	6.63	2.5	3.54	2	4.97	1	63.86	7.34	227.68	1	0.970863	1	2
57	1	2	153	57	135	1	89	24.35	5	214.6	128.8	19.51	15.04	28.64	1.33	1	4.47	1.47	2.35	1	4.97	1	50.6	4.42	275.94	1	0.904408	1	1
60	1	1	153	61	126	1	64	26.06	6	170.7	133.7	44.86	33.21	24.62	1.36	1	5.68	1.91	2.96	1	4.97	1	66.63	5.45	303.05	1	1.74284	2	1
76	2	1	152.5	55.8	119	1	66	23.99	4	249.1	151.4	22.01	29.09	29.57	1.4	1	4.51	1.88	2.24	1	4.97	1	69.03	6.47	299.63	1	1.89179	2	2
47	2	2	175	74	136	1	87	24.16	5	202.4	149.2	23.14	18.75	52.92	1.46	1	3.87	1.18	2.16	1	4.97	1	84.14	6.53	227.43	1	0.905122	1	2
45	1	1	164	53	107	1	65	19.71	2	177.4	130.6	11.6	17.11	12.75	1.47	1	4.55	1.46	2.39	1	4.97	1	56.26	3.47	248.78	1	1.27432	1	1
51	1	1	158	53	105	1	60	21.23	3	201.4	129.6	12.83	19.48	12.77	1.49	1	5.17	1.86	2.66	1	4.97	1	56.38	4.43	276.54	1	1.37717	2	2
60	2	1	173	67.9	131	1	86	22.69	4	144.3	149.3	14.05	21.17	47.72	1.5	1	5.5	2.54	2.45	1	4.97	1	80.08	5.12	323.96	1	2.34838	2	2
73	1	2	149.5	52.8	164	2	82	23.62	4	207.9	124.2	12.13	17.64	17.06	1.54	1	5.34	1.78	2.95	1	4.97	1	47.72	7.15	264.28	1	1.77843	2	2
58	1	2	146.5	58	136	1	85	27.02	6	205.5	146.6	27.58	28.92	36.3	1.55	1	4.71	1.88	2.18	1	4.97	1	49.02	3.03	261.62	1	1.55424	2	2
44	2	1	166	78	106	1	71	28.31	7	283.7	136.1	23.73	20.39	24.83	1.73	2	5.22	1.22	3.16	1	4.97	1	89.11	4.94	402.15	1	0.649175	1	1
53	2	2	174	77.7	133	1	89	25.66	5	179.1	145.5	48.04	26.87	30.45	1.82	2	4.51	1.18	2.48	1	4.97	1	90.37	4.25	498.83	2	1.14722	1	1
50	1	2	156	57.2	122	1	73	23.5	4	197.8	133	29.62	26.07	67.99	2.06	2	4.22	1.5	2.15	1	4.97	1	59.63	6.64	286.36	1	1.21086	1	2
62	1	2	165	71	131	1	83	26.08	6	214.2	139.4	18.07	23.34	33.34	2.36	3	6.42	1.58	3.7	2	4.97	1	59.49	5.47	315.91	1	1.58926	2	1
52	2	2	168	83.2	142	2	96	29.48	7	239.6	155.1	44.1	38.69	44.7	3.02	3	5.87	1.43	3.39	1	4.97	1	116.46	4.96	465.76	2	1.26443	1	1
46	1	1	166	65	131	1	86	23.59	4	179.5	124.3	32.92	23.95	40.63	0.67	1	5.5	1.87	2.83	1	4.98	1	53.36	4.36	278.91	1	1.06972	1	2
59	2	2	166.5	74	134	1	86	26.69	6	93	152	14.35	20.24	24.92	0.68	1	5.05	2.03	2.54	1	4.98	1	68.05	9.18	332.34	1	3.38964	3	2
58	2	1	155	50.4	133	1	76	20.98	3	265	141.4	18.16	21.64	24.02	0.72	1	4.96	1.76	2.67	1	4.98	1	63.31	7.73	307.51	1	1.11143	1	1
59	2	1	156.5	54.1	107	1	60	22.09	4	229.1	142	7.25	24.27	16.09	0.8	1	4.71	1.96	2.25	1	4.98	1	74.88	9.74	249.62	1	2.32128	2	2
34	2	1	185	65.8	124	1	82	19.23	2	155.3	156.9	16.22	19.88	14.26	0.86	1	3.88	1.52	2	1	4.98	1	76.39	3.91	397.98	1	1.08068	1	1
72	2	1	160.5	57.5	138	1	87	22.32	4	98.1	140.7	20.63	34.11	24.94	0.99	1	3.97	1.43	2.07	1	4.98	1	80.3	4.34	320.76	1	5.51183	4	1
50	1	1	159.5	63	150	2	88	24.76	5	267.1	145.9	20.87	24.16	21.56	1.2	1	5.05	1.96	2.66	1	4.98	1	64.63	4.93	281.68	1	0.989992	1	2
60	1	1	156.5	56	133	1	69	22.86	4	149.1	136.4	17.77	21.46	18.06	1.26	1	5.23	2.04	2.71	1	4.98	1	52.79	5.46	300.38	1	2.04861	2	1
60	2	1	168.5	68.8	113	1	61	24.23	5	200.7	155.9	20.35	19.23	19.5	1.27	1	5.12	1.41	2.97	1	4.98	1	59.32	5.23	264.03	1	1.27439	1	1
49	2	2	172	88	139	1	85	29.75	7	254.4	169	35.06	30.78	44.83	1.32	1	5.53	1.65	3.25	1	4.98	1	78.37	3.7	465.79	2	1.00125	1	2
67	1	1	141.5	44.4	153	2	74	22.18	4	316.3	126.3	46.06	42.04	71.75	1.53	1	3.3	1.47	1.5	1	4.98	1	65.83	3.58	200.46	1	1.31213	2	1
33	2	1	171.5	83	123	1	76	28.22	7	331.6	149.7	32.88	28.3	56.63	1.76	2	4.65	1.22	2.76	1	4.98	1	71.41	5.49	340.03	1	0.491157	1	1
42	1	1	163.5	59	136	1	86	22.07	4	185.6	138	7.43	14.52	16.81	1.81	2	4.78	1.7	2.59	1	4.98	1	49.63	4.24	332	1	1.20543	1	1
48	2	2	164.5	78.4	127	1	72	28.97	7	178.8	159.5	40.19	22.87	66.9	2.46	3	6.18	1.15	3.68	2	4.98	1	72.8	6.36	459.59	2	0.968458	1	1
41	1	1	158	52.6	107	1	62	21.07	3	151.7	123.2	15.79	20.06	12.66	0.57	1	3.57	1.64	1.62	1	4.99	1	61.88	4.95	336.28	1	1.36439	2	1
42	1	1	160	55	121	1	67	21.48	3	190.9	126.7	17.63	24.71	20.59	0.63	1	5.24	2.55	2.38	1	4.99	1	65.42	8.99	248.86	1	1.29476	1	1
49	1	2	159	55.6	115	1	62	21.99	3	105	128	9.96	17.07	10.33	0.81	1	4.75	1.93	2.31	1	4.99	1	61.88	3.26	241.82	1	2.52412	2	2
70	2	1	162	57.9	133	1	73	22.06	4	198.3	141	12.92	20.43	20.35	1.05	1	5.15	1.79	2.77	1	4.99	1	102.38	6.4	345.29	1	2.00638	2	2
53	1	1	148	50	138	1	83	22.83	4	147.7	134.1	9.97	15.97	15.19	1.05	1	6.06	1.89	3.62	2	4.99	1	67.23	6.77	298.35	1	1.8149	2	2
51	2	1	171	68	93	1	60	23.26	4	232.1	157	17.26	19.74	24.92	1.09	1	4.14	1.11	2.33	1	4.99	1	70.3	6.36	338.03	1	1.04405	1	2
54	1	2	160	58	135	1	71	22.66	4	228.9	131.1	13.83	25.12	15.83	1.11	1	5.11	1.57	2.91	1	4.99	1	63.71	5.9	203.98	1	1.59352	2	1
49	2	2	164.5	85	132	1	81	31.41	7	187.1	142.8	27.4	26.82	17.03	1.34	1	5.74	1.99	2.97	1	4.99	1	87.06	4.39	544.58	2	1.34186	2	1
50	2	2	173.5	73.9	120	1	71	24.55	5	195.2	128.6	23.4	22.08	21.12	1.49	1	4.87	1.34	2.76	1	4.99	1	70.3	7.87	327.77	1	1.16918	1	1
36	2	1	166	60.6	115	1	69	21.99	3	188	186	27.14	33.44	107.24	1.51	1	4.95	2.06	2.25	1	4.99	1	91.4	5.95	323.28	1	1.22915	1	1
76	2	1	157	50	172	2	87	20.28	3	179.2	161.4	19.17	20.69	19.46	1.61	1	6.71	2.01	3.85	2	4.99	1	95.79	6.24	386.51	1	2.00413	2	2
58	2	1	171.5	59	109	1	72	20.06	3	285.9	140.5	34.92	32.62	35.55	1.65	1	5.38	1.47	3.18	1	4.99	1	74.69	4.22	371.56	1	1.11985	1	1
59	2	1	166.5	74	92	1	63	26.69	6	182.4	147.9	28.26	31.17	34.39	1.72	2	4.95	1.32	2.91	1	4.99	1	65.37	5.08	323.33	1	1.89661	2	2
77	2	2	165	73.8	186	2	104	27.11	6	123.6	148.7	27.44	33.75	22.44	1.85	2	4.6	1.09	2.57	1	4.99	1	73.68	4.5	379.81	1	4.01378	4	2
43	2	1	172	63.8	104	1	60	21.57	3	201.1	144.6	12.88	19.15	22.11	2.24	2	4.37	1.22	2.29	1	4.99	1	74.97	3.85	336.69	1	1.14095	1	2
79	2	2	163.5	70.3	190	2	84	26.3	6	161.9	160.7	16.57	21.49	27.93	2.38	3	6.33	1.17	3.82	2	4.99	1	84.88	7.23	563.35	2	2.57606	2	2
47	2	2	163.5	74	164	2	116	27.68	6	235.8	154.3	43.51	24.64	59.02	2.45	3	4.61	1.27	2.55	1	4.99	1	75.42	3.32	444.28	2	0.744561	1	1
48	2	2	170	74.9	117	1	76	25.92	5	197.9	146.6	35.99	23.81	44.19	2.46	3	4.34	1.09	2.48	1	4.99	1	113.62	5.54	432.07	2	0.96264	1	2
50	2	2	167	79	123	1	89	28.33	7	210.8	156	28.74	24.57	129.02	2.93	3	6.04	1.23	3.63	2	4.99	1	88.29	7.21	409.29	1	1.08708	1	1
51	2	2	165.5	80.7	118	1	71	29.46	7	161	156.4	28.94	27.97	40.44	3.12	3	4.59	1.3	2.33	1	4.99	1	62.69	5.52	322.9	1	1.64698	2	1
60	2	2	165	79.5	136	1	89	29.2	7	234.3	152.8	22.92	33.86	134.2	3.29	3	4.97	1.42	2.69	1	4.99	1	83.59	6.62	485.28	2	1.81117	2	1
24	1	1	165	51	113	1	80	18.73	2	148.3	139.1	10.58	14.6	10.6	0.5	1	3.32	1.92	1.25	1	5	1	58.68	2.74	326.02	1	0.726407	1	1
50	1	1	163	57	150	2	92	21.45	3	268.3	122	18.26	23.1	12.44	0.52	1	4.84	2.3	2.1	1	5	1	58.84	5.92	169.02	1	1.00742	1	1
66	2	1	162	57.2	123	1	73	21.8	3	125	158.7	19.5	28.44	24.02	0.65	1	3.82	1.87	1.74	1	5	1	89.01	7.6	303.37	1	3.40053	3	2
56	1	1	156	45.1	105	1	68	18.53	2	145	131.9	5.53	15.52	15.17	0.7	1	3.76	1.94	1.48	1	5	1	46.15	4.84	227.06	1	2.54888	2	2
59	1	1	157	60	114	1	77	24.34	5	210.3	123.7	25.78	29.77	17.26	0.7	1	5.22	2.53	2.41	1	5	1	58.37	4.74	279.37	1	1.64494	2	2
74	2	1	160	58	166	2	93	22.66	4	147.5	125.1	11.37	24.26	11.73	0.76	1	3.97	1.68	2.01	1	5	1	59.32	5.48	321.4	1	3.60953	4	2
51	2	2	167	67	119	1	74	24.02	5	219.7	142.9	12.06	14.51	24.06	0.82	1	5.26	1.83	2.9	1	5	1	79.91	7.86	362.53	1	0.969915	1	2
74	1	2	156	57.3	150	2	100	23.55	4	141.2	148.4	14.2	23.95	23.31	0.87	1	4.3	1.77	2.04	1	5	1	88.99	8.68	379.75	1	3.33088	3	2
43	1	1	162.5	61	113	1	78	23.1	4	215.6	127	12.92	12.17	49.3	0.93	1	5.27	1.86	2.82	1	5	1	50.08	5.02	241.71	1	0.675272	1	1
60	2	1	166	62	114	1	78	22.5	4	203.3	152	10.15	15.85	13.3	1	1	5.12	1.59	2.9	1	5	1	75.64	6.01	279.53	1	1.46828	2	2
48	1	1	156	52	133	1	86	21.37	3	114	129	20.87	33.23	10.73	1.1	1	4.16	1.92	1.97	1	5	1	50.02	4.19	258.97	1	3.06271	3	1
60	2	2	166	70.7	121	1	80	25.66	5	181.6	157	19.19	26.87	21.09	1.26	1	4.07	1.14	2.17	1	5	1	88.33	5.9	406.54	1	2.02659	2	2
60	1	1	156.5	55	134	1	79	22.46	4	117	136	33.28	34.4	36.29	1.29	1	5	1.59	2.77	1	5	1	54.84	4.75	287.84	1	3.05796	3	2
44	2	2	177	80.4	111	1	72	25.66	5	191	164.2	24.15	23.69	26.37	1.35	1	4.51	1.12	2.69	1	5	1	79.1	5.56	365.27	1	1.11052	1	1
43	2	2	181.5	77.5	110	1	77	23.53	4	272.4	154.6	29.64	23.3	37.06	1.45	1	4.97	1.35	2.77	1	5	1	64.75	3.38	388.38	1	0.675582	1	2
75	1	2	159	62.4	145	2	92	24.68	5	209.1	129	4.36	17.69	12.59	1.47	1	5.51	1.76	3.12	1	5	1	63.02	5.33	300.18	1	3.03873	3	2
68	2	1	160	65.8	145	2	87	25.7	5	270.6	141	10.11	18	17.57	1.47	1	5.15	1.08	3.18	1	5	1	101.5	7.99	392.29	1	1.42258	2	2
74	1	2	158.5	71.5	132	1	72	28.46	7	175.6	121.8	36.17	47.23	52.36	1.51	1	3.62	1.06	2.08	1	5	1	48.73	3.94	277.86	1	3.30941	3	1
61	2	2	160	65.8	130	1	81	25.7	5	241.5	154	21.32	22.06	20.23	1.58	1	4.37	1.32	2.36	1	5	1	74.87	4.37	405.15	1	1.20677	1	1
52	1	1	154.5	60.9	102	1	65	25.51	5	157.2	138.9	22.32	24.21	21.76	1.6	1	3.89	1.78	1.82	1	5	1	52.15	4.9	250.76	1	1.69511	2	1
59	1	2	155.5	61.4	138	1	79	25.39	5	235.8	125.8	20.32	20.3	20.13	1.65	1	5.74	1.6	3.12	1	5	1	68.63	5.87	286.47	1	1.12679	1	2
37	2	2	178	75	121	1	75	23.67	4	208.8	154.3	30.15	24.32	37.22	1.7	2	6.14	1.36	3.67	2	5	1	77.95	5.2	501.36	2	0.784858	1	1
49	2	2	169.5	75.9	123	1	76	26.42	6	299.6	160.4	0.79	22.55	36.46	1.79	2	5.18	1.26	3.03	1	5	1	81.13	4.13	537.31	2	4.14942	4	2
82	2	1	153	56.4	136	1	80	24.09	5	99	131	24.18	30.06	12.78	1.79	2	5.79	1.43	3.39	1	5	1	108.31	7.32	308.8	1	5.06337	4	2
57	2	2	171.5	82.6	111	1	70	28.08	7	195.4	136.9	52.43	39.17	117.66	2.31	3	5.65	1.38	3.16	1	5	1	97.6	9.15	479.8	2	1.57803	2	1
53	2	2	166.5	72.5	139	1	84	26.15	6	129.6	153	34.01	31.61	119.87	3.92	3	4.8	1.35	2.51	1	5	1	70.7	3.98	417.29	1	2.21662	2	1
50	1	2	164	59.3	144	2	95	22.05	4	247.3	132.6	11.29	15.6	17.72	4.25	3	7.07	1.34	4.15	3	5	1	57.08	4.84	379.71	1	0.938693	1	1
69	1	1	156.5	54	133	1	87	22.05	4	167.7	141.1	17.94	18.35	18.28	0.71	1	4.49	1.84	2.06	1	5.01	1	64.35	5.93	296.35	1	1.78255	2	2
75	1	1	149	46.4	140	2	81	20.9	3	239.6	136.1	10.39	19.19	14.03	0.89	1	4.58	2.13	2.09	1	5.01	1	61.15	7.17	203.03	1	1.86355	2	1
85	2	1	162	54	128	1	60	20.58	3	242.9	133.4	15.01	22.19	30.67	0.92	1	3.38	2.02	1.23	1	5.01	1	67.68	4.51	392.66	1	2.00428	2	2
61	1	1	151.5	56	132	1	82	24.4	5	227.3	134.3	31.8	27.96	14.68	1.21	1	5.46	2	2.68	1	5.01	1	48.3	3.49	241.69	1	1.33062	2	2
57	2	1	171.5	77.3	116	1	83	26.28	6	236.6	146.5	9.49	16.87	22.02	1.24	1	3.63	1.24	2.02	1	5.01	1	81.17	5.08	458.99	2	1.3193	2	1
59	2	2	162	72.4	117	1	73	27.59	6	194.8	150.6	56.25	25.99	39.52	1.36	1	4.2	1.44	2.28	1	5.01	1	67.85	6.01	400.67	1	1.04956	1	2
59	2	1	156.5	61.8	140	2	94	25.23	5	177.5	151.3	16.16	18.9	105.51	1.53	1	5.85	2.23	2.74	1	5.01	1	67.98	6.32	342.86	1	1.56277	2	1
50	1	1	161	55	108	1	60	21.22	3	174.6	127.5	30.9	30.13	26.12	1.63	1	4.9	1.69	2.6	1	5.01	1	49.88	3.64	194.41	1	1.55219	2	1
51	2	2	163.5	64.9	120	1	79	24.28	5	170.1	156.8	16.61	19.69	16.07	1.64	1	4.1	1.25	2.22	1	5.01	1	82.3	4.55	465	2	1.44853	2	1
59	1	1	148	56.5	155	2	95	25.79	5	159.8	119.9	17.63	20.92	20.82	1.66	1	5.73	1.41	3.21	1	5.01	1	56.5	4.41	279.93	1	1.83955	2	1
61	2	1	172.5	57.5	170	2	94	19.32	2	170.9	150.4	17.61	20.24	15.87	2.31	3	4.46	1.36	2.34	1	5.01	1	66.89	4.96	414.04	1	1.72155	2	2
55	2	2	156.5	64.9	156	2	103	26.5	6	118.4	166.4	20.61	17.88	41.82	2.55	3	5.48	1.26	3.27	1	5.01	1	69.33	7.27	389.7	1	1.82953	2	2
60	1	2	160	53.7	114	1	71	20.98	3	236	132.6	7.67	14.5	19.46	2.88	3	4.66	1.16	2.64	1	5.01	1	59.25	5.45	331.43	1	1.3311	2	2
45	2	2	168	80	138	1	88	28.34	7	161	147.9	26.23	21.39	39.38	2.88	3	4.27	1.17	2.38	1	5.01	1	97.16	5.49	491.18	2	1.16734	1	2
45	2	2	170	64.9	128	1	83	22.46	4	259.5	140.9	60.29	26.53	59.9	3.06	3	4.65	1.12	2.64	1	5.01	1	75.05	4.48	392.96	1	0.592502	1	1
74	2	1	149.5	52	130	1	78	23.27	4	213.7	127.1	22.13	29.4	72.25	3.33	3	5.41	1.3	3	1	5.01	1	54.85	3.5	132.1	1	2.16413	2	1
49	1	2	166	61.8	117	1	69	22.43	4	178.5	130.6	17.85	27.66	16.94	0.97	1	4.17	1.51	2.09	1	5.02	1	62.33	9.86	288.32	1	1.79718	2	1
50	1	1	156	49.7	117	1	64	20.42	3	161.8	143.3	25.16	28.38	52.65	1.01	1	5.66	2.44	2.56	1	5.02	1	48.81	4.3	253	1	1.74843	2	1
53	1	1	162.5	54.6	103	1	68	20.68	3	222.3	137.6	16.65	30.85	15.67	1.06	1	4.84	1.69	2.47	1	5.02	1	59.1	4.7	282.47	1	1.80254	2	1
40	1	1	167.5	61.9	113	1	68	22.06	4	189.8	131.7	27.38	22.8	27.22	1.13	1	4.65	1.93	2.36	1	5.02	1	61.17	4.25	395.87	1	0.918294	1	1
52	1	1	146	58	150	2	89	27.21	6	189.6	126.6	23.44	20.34	40.61	1.18	1	5.15	2.13	2.56	1	5.02	1	50.72	3.83	216.33	1	1.15222	1	1
39	2	2	162.5	71.2	114	1	67	26.96	6	213.5	150.6	11.57	17.18	14.64	1.2	1	4.41	1.2	2.4	1	5.02	1	81.92	5.68	400.89	1	0.922621	1	1
78	2	2	165	61.9	138	1	78	22.74	4	251.8	142.2	34.98	32.5	42.14	1.3	1	4.67	1.42	2.57	1	5.02	1	78.73	5.97	334.32	1	1.70221	2	2
54	1	2	154.5	60.5	130	1	80	25.35	5	244.9	132.4	30.36	24.99	24.25	1.4	1	5.77	1.51	3.27	1	5.02	1	44.12	3.99	386.5	1	1.00005	1	1
59	2	1	161.5	64.6	119	1	80	24.77	5	119.3	158.3	21.92	26.04	17.28	1.66	1	4.92	1.37	2.81	1	5.02	1	89.85	4.57	402.19	1	2.75063	3	1
56	2	1	166.5	63.3	109	1	69	22.83	4	140	152.8	19.13	30.81	15.02	1.73	2	3.5	1.44	1.78	1	5.02	1	83.16	3.94	477.98	2	2.8177	3	1
44	2	1	177	72.9	149	2	100	23.27	4	220	152	22.1	23.79	32.26	1.76	2	4.25	1.45	2.24	1	5.02	1	80.4	3.84	470.91	2	1.01211	1	2
66	1	1	151	51.2	170	2	90	22.46	4	297.3	112.7	17.12	20.84	34.84	1.85	2	4.74	1.23	2.81	1	5.02	1	48.53	5.6	285.95	1	1.11814	1	2
43	2	2	177.5	89	125	1	84	28.25	7	271.8	160.9	33.11	25.85	132.19	1.87	2	3.97	1.31	1.99	1	5.02	1	77.86	3.72	269.2	1	0.710722	1	1
58	1	2	160	56.3	119	1	75	21.99	3	227.4	135.3	15.51	21.79	15.51	2.23	2	5.92	1.57	3.41	2	5.02	1	65.92	5.46	313.57	1	1.4112	2	1
35	2	2	172.5	80.5	118	1	78	27.05	6	202.7	161.2	34.67	20.55	31.63	2.55	3	5.14	1.26	3.12	1	5.02	1	87.23	6.77	486.29	2	0.602628	1	1
46	2	1	164	84	130	1	80	31.23	7	232.6	163.2	45.7	29.62	45.39	2.63	3	5.92	1.71	3.41	2	5.02	1	81.36	4.88	568.01	2	0.866513	1	1
60	1	1	153.5	58.2	141	2	92	24.7	5	338.5	124.8	23.27	28.32	67	2.84	3	4.49	1.12	2.6	1	5.02	1	58.39	6.86	469.15	2	1.04061	1	2
46	1	1	157	64	132	1	64	25.96	5	257.7	125.8	15.9	20.65	13.13	0.76	1	4.63	2.02	2.3	1	5.03	1	62.06	4.32	257.52	1	0.924411	1	1
75	1	1	151	44.6	118	1	67	19.56	2	165	141.5	9.55	17.08	14.41	0.83	1	4.37	2.81	1.55	1	5.03	1	45.13	5.11	232.75	1	2.51225	2	2
53	2	1	145	44.6	132	1	73	21.21	3	194.6	126.8	16.21	18.92	13.91	0.86	1	6.97	2.54	3.47	2	5.03	1	57.2	6.91	234.16	1	1.27986	1	2
58	1	1	147.5	48	137	1	85	22.06	4	206.4	126.5	18.12	25.37	29.78	0.95	1	4.02	1.67	2.05	1	5.03	1	59.16	5.51	290.41	1	1.67479	2	1
69	1	1	155	52	121	1	69	21.64	3	186	124.6	34.09	33.36	14.91	0.99	1	5.93	1.99	3.06	1	5.03	1	58.89	4.61	324.37	1	2.11957	2	2
38	1	1	155	45.9	103	1	64	19.11	2	272.7	128.7	10.05	15.32	15.47	1.2	1	5.23	1.29	3.02	1	5.03	1	45.07	3.88	287.48	1	0.673402	1	1
59	2	2	173	64.2	132	1	80	21.45	3	132.3	123.9	18.9	23.65	46.4	1.41	1	5.65	1.86	3.07	1	5.03	1	80.67	7.6	357.24	1	2.42601	2	2
53	1	1	152.5	45.7	126	1	81	19.65	2	205.1	129.7	14.74	21.35	21.74	1.43	1	5.04	1.8	2.56	1	5.03	1	72.78	4.85	310.4	1	1.43701	2	1
61	1	1	156	60	104	1	57	24.65	5	163.2	127.4	15.72	20.73	9.48	1.5	1	6.35	2.18	3.27	1	5.03	1	63.66	5.17	373.61	1	1.95426	2	2
54	2	1	165	65	94	1	64	23.88	4	199	158	15.48	22.2	18.41	1.62	1	5.21	1.62	2.89	1	5.03	1	81.44	5.98	333	1	1.53112	2	1
55	2	1	179	64.7	110	1	68	20.19	3	172.7	147.8	14.39	19.44	12.86	1.63	1	6.17	2.7	3.08	1	5.03	1	74.75	5.68	238.85	1	1.63206	2	2
54	2	1	166	58.3	116	1	75	21.16	3	182.4	154.5	34.41	29.51	81.08	1.79	2	6.78	1.68	4.22	3	5.03	1	75.05	5.8	449.07	2	1.48935	2	2
54	2	2	171.5	84.7	108	1	66	28.8	7	119.8	145	28.49	21.52	22.88	1.86	2	3.81	0.87	2.17	1	5.03	1	77.12	5.24	499.83	2	1.81733	2	1
51	1	2	160.5	61.4	130	1	74	23.84	4	183.8	136.3	20.82	18.25	50.11	1.99	2	5.12	1.66	2.73	1	5.03	1	52.4	4.26	338.31	1	1.10981	1	1
50	1	2	149.5	58.6	121	1	77	26.22	6	314	145.5	24.62	21.24	28.58	2.01	2	6.71	1.35	4.23	3	5.03	1	61.19	4.75	412.01	1	0.681633	1	2
35	2	2	169	68.3	122	1	75	23.91	4	263.1	143.4	46.11	27.32	96.56	2.02	2	2.99	0.92	1.7	1	5.03	1	76.41	5.65	350.15	1	0.535218	1	1
59	1	2	151	59.6	130	1	68	26.14	6	182.5	137.5	20.1	18.57	30.62	2.28	2	4.64	1.33	2.45	1	5.03	1	65.57	3.98	377.96	1	1.33907	2	2
57	2	1	166.5	64.6	123	1	69	23.3	4	131.2	150.1	16.7	18.94	19.39	2.47	3	5.31	1.33	2.87	1	5.03	1	71.55	5.31	412.86	1	2.01355	2	2
62	2	1	147	50.4	133	1	67	23.32	4	202.2	139.3	9.04	17.16	14.43	0.61	1	3.5	1.56	1.74	1	5.04	1	70.81	4.29	481.24	2	1.75002	2	1
49	2	1	160	71.6	130	1	83	27.97	6	168.2	154.6	20.55	20.31	14.69	0.64	1	4.38	2.03	2.06	1	5.04	1	59.07	4.71	260.62	1	1.30519	2	1
67	2	1	159.1	56.1	129	1	72	22.16	4	202.4	136	12.19	21.85	14.99	0.72	1	5.19	2.2	2.68	1	5.04	1	69.29	6.44	357.72	1	2.07164	2	2
51	2	2	177.3	76.2	153	2	105	24.24	5	175.5	137.1	48.24	32.51	130.48	0.76	1	3.77	1.4	2.03	1	5.04	1	73.89	4.02	395.91	1	1.36021	2	1
52	1	1	154.5	60	134	1	78	25.14	5	224.3	124.9	15.13	21.46	13.85	0.78	1	4.57	1.65	2.32	1	5.04	1	69.45	3.16	237.37	1	1.27904	1	1
68	2	1	161.5	67.1	162	2	98	25.73	5	164.4	146.6	11.04	18.72	14.78	0.78	1	5.69	2.26	3.03	1	5.04	1	68.75	4.05	251.23	1	2.33039	2	2
71	2	1	166	62.7	136	1	77	22.75	4	149.1	145.9	13.94	20.22	27.71	0.79	1	4.62	1.82	2.31	1	5.04	1	71.75	4.64	475.25	2	2.57888	2	2
50	1	1	158.5	62.6	124	1	68	24.92	5	279.1	123.9	26.16	24.28	18.66	0.87	1	4.57	2.45	1.95	1	5.04	1	47.78	6.07	286.77	1	0.850433	1	1
45	2	1	176	61.8	103	1	61	19.95	2	195.8	147.3	12.1	18.05	22.58	0.92	1	3.99	1.69	1.95	1	5.04	1	65.85	3.75	379.95	1	1.19257	1	1
46	2	1	165	78.5	131	1	82	28.83	7	222.6	154.5	23.67	21.82	22.63	0.97	1	4.49	1.48	2.4	1	5.04	1	84.24	4.73	353.67	1	0.926805	1	1
67	1	1	156.5	41.2	133	1	78	16.82	1	208	133	7.01	19.35	15.03	1.05	1	3.88	1.72	1.9	1	5.04	1	54.36	4.46	184.62	1	2.35415	2	1
61	2	1	171.5	61.4	134	1	84	20.88	3	219.5	155.8	19.95	24.32	17.85	1.08	1	4.56	1.56	2.29	1	5.04	1	102.18	6.17	267.42	1	1.51317	2	1
54	2	2	162	64.2	128	1	71	24.46	5	227.2	166.6	50.96	47.05	44.07	1.23	1	6.09	1.7	3.54	2	5.04	1	77.32	4.43	344.19	1	1.5665	2	2
67	1	2	156	64	127	1	70	26.3	6	201.5	133.5	11.39	19.65	14.64	1.33	1	5.9	1.85	3.28	1	5.04	1	56.18	6.14	299.19	1	1.93598	2	1
49	2	2	172.5	78.5	148	2	100	26.38	6	307.5	149.3	22.88	18.19	30.55	1.34	1	4.52	1.03	2.81	1	5.04	1	93.29	6.13	312.83	1	0.605976	1	1
57	1	1	158.5	50.6	120	1	64	20.14	3	137.8	129.1	39.18	37.28	115.67	1.39	1	5.07	2.43	2.37	1	5.04	1	48.54	5.39	316.68	1	2.4636	2	1
56	1	1	152	55.5	146	2	90	24.02	5	181.6	136.6	15.73	21.37	22.14	1.5	1	5.89	1.63	3.34	1	5.04	1	60.97	4.73	339.52	1	1.66155	2	1
57	1	1	158.5	49.8	138	1	82	19.82	2	227	140.8	16.17	26.38	15.01	1.57	1	5.83	2.32	2.97	1	5.04	1	61.68	4.32	360.66	1	1.64729	2	1
60	2	2	168	67	109	1	66	23.74	4	193.1	133.1	19.17	30.31	11.17	1.6	1	3.37	1.44	1.5	1	5.04	1	53.88	3.61	387.58	1	2.15102	2	2
51	1	2	157.5	72	145	2	91	29.02	7	229.7	139	13.23	17.71	25.48	1.85	2	4.24	1.52	2.25	1	5.04	1	61.51	6.95	331.36	1	1.08106	1	1
57	2	2	175	81.9	114	1	78	26.74	6	196	129.4	15.06	20.15	30.22	1.86	2	3.84	1.04	2.09	1	5.04	1	70.69	5.09	389.27	1	1.51002	2	2
52	2	1	162	64	106	1	66	24.39	5	156.2	145.3	28.18	29.23	35.41	1.89	2	5.16	1.3	3.1	1	5.04	1	73.1	6.46	365.19	1	1.83308	2	1
37	2	1	168	60	146	2	94	21.26	3	304.9	154.6	27.34	31.43	100.96	2.08	2	4.81	1.43	2.65	1	5.04	1	81.7	4.24	446.7	2	0.72944	1	1
56	2	2	165.5	63.4	131	1	89	23.15	4	219.7	135.4	11.62	33.93	33.46	2.49	3	5.42	1.66	2.89	1	5.04	1	88.24	5.13	489.64	2	2.53711	2	2
68	2	1	178.5	85.8	113	1	73	26.93	6	149.7	147	30.59	42.27	14.75	0.47	1	3.63	1.44	1.78	1	5.05	1	99.25	9.98	613.23	2	3.4716	3	2
46	2	2	161	68.9	116	1	73	26.58	6	182.6	149.9	16.05	20.36	29.33	0.86	1	4.59	1.71	2.38	1	5.05	1	75.16	6.59	337.85	1	1.28026	1	1
54	1	1	163	59	108	1	64	22.21	4	138.4	111.9	29.41	20.59	64.5	0.87	1	3.64	1.21	1.94	1	5.05	1	51.15	6.81	273.67	1	1.48138	2	1
55	1	1	160	57	101	1	55	22.27	4	112.7	119.4	19.05	26.08	20.85	0.88	1	4.23	1.96	2.04	1	5.05	1	57.22	3.9	287.31	1	2.91608	3	2
54	1	1	168	52	114	1	74	18.42	1	121.7	137.2	21.04	26.05	14.08	0.92	1	3.63	1.62	1.45	1	5.05	1	62.21	3.04	308.53	1	2.51993	2	1
64	1	2	151.5	58.9	123	1	72	25.66	5	221.2	130.3	9.63	21.38	16.66	0.94	1	6.14	1.94	3.29	1	5.05	1	48.49	5.4	341.71	1	1.99338	2	2
42	2	2	169	73	99	1	72	25.56	5	210.5	150.7	26.04	23.75	47.23	0.98	1	4.66	1.39	2.66	1	5.05	1	77.36	4.1	406.74	1	0.928625	1	2
53	1	1	153.5	49.6	121	1	70	21.05	3	220.6	119	21.56	26.97	13.99	1.02	1	4.96	2.26	2.23	1	5.05	1	55.79	7.33	253.77	1	1.39549	2	1
51	1	2	159.5	64.3	112	1	64	25.27	5	256.7	129.7	19.84	18.02	30.8	1.05	1	5.19	1.22	3.21	1	5.05	1	72.52	4.36	400.44	1	0.803763	1	2
51	1	2	150.5	59.3	136	1	88	26.18	6	199.3	126.1	14.83	17.83	16.68	1.08	1	5.01	1.9	2.35	1	5.05	1	41.05	5	255.03	1	1.1848	1	1
75	2	1	171.5	63.7	135	1	76	21.66	3	210.9	141.5	16.02	22.14	14.29	1.09	1	3.93	1.36	2.14	1	5.05	1	65.63	4.39	334.98	1	1.96712	2	2
52	1	1	159.5	46.6	127	1	78	18.32	1	175.7	134.1	15.73	23.93	44.77	1.1	1	4.46	2.34	1.95	1	5.05	1	52.57	4.32	237.42	1	1.78571	2	1
61	2	2	170	74.5	149	2	90	25.78	5	217	149.7	24.17	32.15	45.14	1.13	1	5.68	2.12	2.96	1	5.05	1	89.05	7.58	336.67	1	1.83828	2	2
61	1	2	157	71.5	141	2	84	29.01	7	147.7	138.2	19.52	24.48	16.79	1.24	1	4.65	1.94	2.15	1	5.05	1	60.83	5.13	237.17	1	2.28834	2	2
67	1	1	160	56	123	1	78	21.88	3	181.7	127	27.77	37.69	43.34	1.26	1	3.56	0.92	1.95	1	5.05	1	88.19	7.95	383.47	1	2.63729	2	1
49	1	1	155.5	50.9	99	1	65	21.05	3	203	141.5	20.35	23.62	39.74	1.31	1	6.82	2.45	3.53	2	5.05	1	55.9	3.23	234.68	1	1.26386	1	1
55	1	1	153	55	128	1	85	23.5	4	125.7	134.6	14.09	19.27	13.47	1.35	1	4.36	1.6	2.11	1	5.05	1	55.36	7.2	326.95	1	2.24623	2	1
46	2	2	169.5	75.5	107	1	61	26.28	6	178.4	156.8	25.62	21.05	22.25	1.37	1	4.12	1.12	2.21	1	5.05	1	96.05	3.95	466.96	2	1.07232	1	1
52	1	1	155.5	56.4	114	1	82	23.32	4	239.4	135.7	14.39	22.15	17.59	1.39	1	4.82	1.49	2.6	1	5.05	1	78.81	5.8	295.2	1	1.2683	1	1
75	1	1	156	54	130	1	65	22.19	4	201	128.1	34.58	31.1	37.46	1.45	1	5.48	2.34	2.76	1	5.05	1	73.19	4.11	356.85	1	1.97339	2	2
53	1	2	154.5	62	135	1	79	25.97	5	282.8	136.9	21.51	22.12	22.51	1.58	1	4.99	1.73	2.57	1	5.05	1	61.2	4.75	333.28	1	0.893843	1	1
79	1	2	140.5	48	155	2	74	24.32	5	155.8	125.6	22.14	23.78	24.28	1.6	1	3.77	1.73	1.67	1	5.05	1	78.72	5.35	386.17	1	2.56261	2	1
45	2	2	171	77.2	142	2	98	26.4	6	142.3	146.8	42.95	24.47	85.64	1.67	1	3.58	1.3	1.85	1	5.05	1	87.92	4.76	431.46	2	1.18076	1	2
51	1	1	152	58.9	158	2	99	25.49	5	194.2	138.2	22.47	25.7	12.04	1.67	1	6.15	2.01	3.49	2	5.05	1	60.76	4.5	310.7	1	1.42381	2	1
67	2	1	166.5	67.5	138	1	85	24.35	5	145.6	141.1	11.89	16.47	12.64	1.69	1	4.06	1.16	2.27	1	5.05	1	79.21	5.58	375.93	1	2.19794	2	1
51	2	1	174.5	72.6	121	1	83	23.84	4	289.7	150.2	30.01	20.58	38.27	1.7	2	3.65	1.23	1.95	1	5.05	1	67.04	5.73	289.85	1	0.661354	1	1
61	1	1	157.5	56.9	156	2	86	22.94	4	222.4	137.2	16.3	18.82	16.84	1.79	2	5.54	1.37	3.29	1	5.05	1	63.5	4.76	315.67	1	1.27856	1	2
31	2	2	168.6	68.4	142	2	90	24.06	5	257	150.5	32.95	21.66	30.03	1.92	2	3.23	1.31	1.46	1	5.05	1	76.45	4.55	472.25	2	0.455155	1	1
36	2	2	180	98.9	122	1	77	30.52	7	219.6	161.4	44.67	26.33	48.72	2.22	2	4.58	1.02	2.7	1	5.05	1	75.31	5.86	495.74	2	0.645822	1	1
50	2	2	157.5	72.5	131	1	84	29.23	7	254.3	130.3	17.24	19.64	20.55	2.54	3	4.46	1.3	2.5	1	5.05	1	71.38	5	372.25	1	0.930029	1	2
50	2	2	162	70.6	126	1	81	26.9	6	201.9	161.3	27.32	25.09	41.41	2.91	3	4.96	1.3	2.75	1	5.05	1	66.64	4.17	385	1	1.18876	1	1
48	1	1	156.5	55.8	94	1	60	22.78	4	265.3	125.8	13.09	20.89	12.11	0.67	1	4.27	2.04	1.97	1	5.06	1	43.98	6.19	146.05	1	1.04465	1	1
56	1	2	149.5	60	129	1	74	26.85	6	138.5	135.8	23.06	27.15	18.46	0.67	1	6.14	2.1	3.51	2	5.06	1	67.92	6.4	187.79	1	2.28601	2	2
77	1	2	154.5	60.5	160	2	68	25.35	5	215.8	127.2	11.78	21.44	15.31	0.68	1	4.74	2.29	2.16	1	5.06	1	70.24	8.58	340.5	1	2.2289	2	2
51	1	1	153	43.6	117	1	62	18.63	2	213.1	131.9	146.01	98.03	112.83	0.73	1	4	2.24	1.65	1	5.06	1	41.44	2.81	228.71	1	1.94158	2	1
49	1	1	158	57.9	108	1	60	23.19	4	201.6	135.6	8.74	21.02	10.27	0.75	1	3.96	1.76	1.88	1	5.06	1	71.19	4.78	274	1	1.72815	2	1
51	1	1	164.5	64.6	124	1	84	23.87	4	319.3	132.2	11.45	18.8	16.07	0.85	1	5.42	1.6	2.96	1	5.06	1	72.66	4.9	225.03	1	0.887414	1	1
67	1	1	150	56.3	138	1	99	25.02	5	202.7	141.3	17.58	19.3	44.28	0.88	1	5.46	2.12	2.88	1	5.06	1	59.8	4.7	194.31	1	1.52149	2	2
53	1	1	158	57.1	143	2	86	22.87	4	134.1	131.6	26.58	23.38	13.07	0.95	1	5.16	2.46	2.37	1	5.06	1	52.21	5.21	219.42	1	1.79231	2	2
66	2	2	173.5	63.9	132	1	82	21.23	3	192.6	143.6	23.7	20.8	54.39	1.05	1	5.36	2.3	2.45	1	5.06	1	90.06	5.87	299.53	1	1.46412	2	2
60	1	1	156	57	117	1	67	23.42	4	231.1	129	24.52	32.32	21.45	1.21	1	4.4	1.26	2.52	1	5.06	1	57.76	3.7	244.07	1	1.69458	2	1
49	2	1	171.5	72.2	128	1	84	24.55	5	206.1	150.4	18.74	22.05	18.99	1.21	1	5.26	2.08	2.68	1	5.06	1	78.26	7.41	310.63	1	1.21099	1	2
72	1	1	157	60	160	2	71	24.34	5	179.3	112.6	11.01	17.51	13.97	1.22	1	4.46	1.5	2.25	1	5.06	1	79.27	5.62	303.55	1	2.11907	2	2
55	1	1	154.5	53	111	1	66	22.2	4	216.4	113.8	17.67	17.79	20.83	1.25	1	4.41	2.13	1.83	1	5.06	1	55.21	9.36	285.85	1	1.07563	1	2
49	1	1	155	60	113	1	70	24.97	5	191.6	130.9	20.7	18.75	15.1	1.3	1	4.97	1.58	2.59	1	5.06	1	49.8	3.26	324.35	1	1.05394	1	1
53	2	2	166.5	73	128	1	86	26.33	6	198.1	139.4	30.64	23.06	36.45	1.3	1	4.82	1.23	2.65	1	5.06	1	84.9	4.87	228.78	1	1.11457	1	2
47	2	2	168	75	138	1	88	26.57	6	172.7	156.5	47.13	31.75	23.1	1.36	1	4.67	1.4	2.63	1	5.06	1	82.92	4.43	397.13	1	1.25864	1	1
43	2	2	161.5	71	139	1	103	27.22	6	216.7	145.9	29.53	20.01	172.54	1.39	1	5.71	2.11	2.87	1	5.06	1	115.09	8.46	656.29	2	0.730676	1	1
68	1	1	144.5	45	165	2	91	21.55	3	229.3	128.3	16.6	24.42	33.98	1.41	1	5.41	1.68	2.85	1	5.06	1	59	6.95	265.25	1	1.77745	2	2
54	1	1	152	49.4	131	1	84	21.38	3	155	124.1	14.26	21.02	9.88	1.46	1	6.01	1.97	3.28	1	5.06	1	65.05	3.58	362.75	1	1.93926	2	2
48	2	2	169.5	74.8	128	1	81	26.04	6	189.5	137.2	15.21	17.71	29.08	1.64	1	5.2	1.24	3.15	1	5.06	1	69	4.68	264.94	1	1.15023	1	2
65	2	2	170	81	141	2	75	28.03	7	224.4	146.1	18.85	20.41	55.18	1.64	1	5.14	1.36	2.91	1	5.06	1	85.61	7.09	371.11	1	1.36169	2	2
48	2	1	169.5	64.4	129	1	72	22.42	4	181.2	147.9	30.48	20.01	32.14	1.77	2	4.36	1.56	2.26	1	5.06	1	62.27	3.79	276.17	1	0.960114	1	1
53	2	2	161.5	73.5	114	1	67	28.18	7	250.9	146.9	15.23	17.68	19.65	1.84	2	5.95	1.32	3.51	2	5.06	1	111.12	7.1	424.36	2	0.95699	1	2
41	2	2	167.5	73.5	116	1	74	26.2	6	251.4	145.3	15.05	19.75	24.17	1.91	2	3.78	0.96	2.24	1	5.06	1	70.3	4.12	440.92	2	0.830266	1	1
50	2	2	179.5	95.8	116	1	76	29.73	7	311	157	42.62	25.5	79.35	2.06	2	3.92	1.02	2.33	1	5.06	1	66.41	6.29	445.89	2	0.627976	1	2
35	2	2	166	70	122	1	68	25.4	5	214.5	151.2	27.96	29.62	79.97	2.47	3	5.1	1.35	2.8	1	5.06	1	92.7	4.23	557.09	2	0.914023	1	2
43	2	1	158.5	57.2	116	1	72	22.77	4	172.9	152.7	57.48	41.13	39.65	3.03	3	5.32	1.26	3.23	1	5.06	1	90.21	4.5	324.95	1	1.34919	2	2
57	1	2	154.5	67.8	132	1	80	28.4	7	228.2	133.7	20.19	22.26	56.11	4.44	3	5.28	1.12	3.05	1	5.06	1	44.53	3.23	358.49	1	1.23742	1	1
63	2	2	171.5	78.1	154	2	97	26.55	6	268.7	150.8	12.26	18.22	23.16	5.72	3	5.79	0.99	3.21	1	5.06	1	106.65	8	446.08	2	1.22005	1	2
49	2	2	169.1	90	140	2	100	31.47	7	204.9	147.2	37.7	14.88	55.83	12.56	3	5.22	0.55	2.39	1	5.06	1	57.86	6.18	358.83	1	0.579544	1	1
54	2	1	158	54.6	109	1	61	21.87	3	121.7	145.9	25.18	25.59	36.24	0.59	1	4.3	1.61	2.06	1	5.07	1	81.27	8.86	315.64	1	2.2628	2	1
42	1	1	154	54.3	111	1	69	22.9	4	220.5	117.8	7.26	15.28	11.27	0.64	1	3.9	2.24	1.51	1	5.07	1	52.18	4.43	296.75	1	1.08018	1	1
66	1	1	152	56	116	1	67	24.24	5	217.1	139.2	23.67	24.56	14.67	0.77	1	6.65	2.61	3.2	1	5.07	1	53.85	4.75	245.82	1	1.53466	2	2
51	2	1	177.5	78.9	126	1	81	25.04	5	196	137	29.87	22.3	20.33	0.9	1	4.42	1.92	2.2	1	5.07	1	92.21	5.92	385.85	1	1.0617	1	1
83	2	2	164.5	73	133	1	74	26.98	6	139.8	148	17.67	19.98	49.09	0.92	1	4.43	1.36	2.45	1	5.07	1	84.47	7.66	297.55	1	2.82194	3	1
51	1	1	151.5	49.1	138	1	71	21.39	3	218.2	130.2	7.58	17.84	14.08	0.92	1	6.12	2.56	2.9	1	5.07	1	58.66	5.29	291.86	1	1.51452	2	2
53	2	2	153	67.5	145	2	85	28.84	7	268.9	151.1	28.22	20.25	40.42	1.01	1	4.31	1.44	2.23	1	5.07	1	58.48	5.51	463.26	2	0.751331	1	2
48	2	2	161	80	136	1	85	30.86	7	225.3	161.9	14.67	22.25	23.75	1.06	1	4.42	1.27	2.42	1	5.07	1	88.92	5.18	501.16	2	1.23764	1	1
62	1	2	140	56	138	1	90	28.57	7	210.4	137.3	26.23	23.04	53.29	1.08	1	6.29	2.26	3.32	1	5.07	1	59.16	6.1	292.32	1	1.32565	2	2
53	2	2	170	88	144	2	94	30.45	7	230.8	155.3	18.06	14.46	22.76	1.08	1	5.06	2.05	2.34	1	5.07	1	71.04	4.59	299.22	1	0.781357	1	1
33	2	1	172.5	70.8	116	1	72	23.79	4	150.5	161.9	29.45	20.44	20.06	1.23	1	4.43	1.21	2.41	1	5.07	1	72.89	6.38	503.99	2	0.825878	1	2
49	1	2	152	62	162	2	97	26.84	6	206.7	139.3	16.35	19.99	27.08	1.29	1	5.03	2.1	2.5	1	5.07	1	59.69	5.82	403.04	1	1.17195	1	1
49	2	2	166	74.4	130	1	89	27	6	304.2	148.2	22.11	20.46	30.96	1.32	1	5.38	1.6	3.03	1	5.07	1	85.94	7.09	387.09	1	0.700887	1	1
71	2	2	162	77	132	1	72	29.34	7	218.3	141.6	25.54	30.58	12.4	1.32	1	6.11	1.57	3.56	2	5.07	1	82.3	5.97	518.31	2	1.96803	2	2
84	2	2	153	61.8	142	2	75	26.4	6	194.4	132.4	18.86	23.41	17.23	1.36	1	4.12	1.41	2.1	1	5.07	1	79.76	5.33	323.63	1	2.32924	2	2
35	2	2	171	84	126	1	89	28.73	7	277.3	143.4	19.22	18.81	33.35	1.51	1	4.94	1.49	2.74	1	5.07	1	64.36	3.5	547.38	2	0.54154	1	1
63	2	2	160	73	148	2	84	28.52	7	357.7	147.5	19.48	19.93	30.74	1.54	1	5.59	1.66	3.27	1	5.07	1	75.31	4.35	299.44	1	0.795306	1	2
58	1	2	159	60.7	92	1	48	24.01	5	279.6	127.5	71.15	78.33	89.92	1.66	1	5.01	1.95	2.55	1	5.07	1	70.87	4.5	376.81	1	1.92633	2	1
37	2	2	166.5	76	129	1	87	27.41	6	184	142.4	39.05	30.94	35.1	1.88	2	4.14	1.01	2.31	1	5.07	1	87.83	4.82	411.11	1	0.99562	1	1
41	2	2	179	95.2	126	1	85	29.71	7	312.1	153.3	51.67	36.28	101.18	1.98	2	3.69	1.09	1.9	1	5.07	1	73.22	4.28	508.81	2	0.663038	1	1
64	1	1	140	46	150	2	80	23.47	4	172	139	14.33	25.5	16.48	2.01	2	6.1	1.93	3.25	1	5.07	1	68.01	6.3	298.31	1	2.50651	2	1
54	2	1	166.5	56.4	134	1	80	20.34	3	167	144.8	25.11	19.97	33.34	2.08	2	3.82	1.11	1.94	1	5.07	1	56.13	4.1	420.84	2	1.28864	1	1
50	2	1	161	60.6	119	1	72	23.38	4	194.8	150.3	35.77	32.98	28.58	2.12	2	4.12	1.19	2.12	1	5.07	1	80.84	4.49	446.18	2	1.41538	2	1
58	1	2	155.5	62.9	154	2	87	26.01	6	251.7	142.2	14.55	21.11	22.44	2.22	2	6.42	1.7	3.54	2	5.07	1	83.24	4.9	323.99	1	1.27527	1	1
59	2	2	171	63.3	139	1	83	21.65	3	189.7	155.6	15	19.14	19.5	2.25	2	4.5	1.21	2.62	1	5.07	1	81.17	3.2	381.44	1	1.53703	2	2
41	2	2	180	86.5	135	1	83	26.7	6	203.5	154.7	72.53	42.72	40.97	2.43	3	5.22	1.3	3.13	1	5.07	1	80.81	3.84	438.1	2	1.01063	1	1
40	2	2	171.5	75.7	109	1	73	25.74	5	275.9	155.6	18.34	16.99	20.56	2.64	3	4.31	0.83	2.59	1	5.07	1	76.7	5.39	356.59	1	0.575178	1	2
51	2	2	161	66.6	139	1	96	25.69	5	169.7	147.9	20.76	20.34	69.39	2.7	3	4.52	1.48	2.33	1	5.07	1	67.35	4.96	448.21	2	1.34161	2	2
51	2	1	173.5	65.2	123	1	68	21.66	3	179	137.4	11.75	20.17	17.07	0.45	1	3.35	1.67	1.4	1	5.08	1	97.51	6.26	390.07	1	1.6765	2	2
32	1	1	151.5	40.8	105	1	66	17.78	1	232.5	119.1	5.03	16.17	7.1	0.49	1	3.4	1.5	1.52	1	5.08	1	50.52	3.92	287.3	1	0.992323	1	1
45	1	1	164.5	51	110	1	65	18.85	2	180.4	105.9	9.29	13.84	11.49	0.72	1	3.37	1.3	1.62	1	5.08	1	50.06	2.94	219.45	1	1.13267	1	1
53	2	1	175	70.2	144	2	95	22.92	4	213.3	145.3	11.99	17.77	41.53	0.78	1	4.27	1.23	2.32	1	5.08	1	85.46	8.05	373.57	1	1.27515	1	2
48	1	1	159	48.7	102	1	60	19.26	2	156.4	138.2	21.38	23.44	13.21	0.82	1	5.25	2.05	2.48	1	5.08	1	48.3	6.24	277.54	1	1.55582	2	1
34	2	2	180	73	108	1	72	22.53	4	232.9	139.5	12.63	16.28	38.17	0.92	1	3.66	1.57	1.82	1	5.08	1	68.74	5.35	454.19	2	0.668747	1	1
46	1	1	164.5	59.2	114	1	73	21.88	3	241.4	127.8	10.79	15.32	10.9	0.99	1	5.65	2.43	2.77	1	5.08	1	51.98	3.98	221.08	1	0.888727	1	1
53	2	1	166.5	64.3	104	1	72	23.19	4	178.7	156.6	11.68	18.33	21.37	1.08	1	4.4	1.55	2.19	1	5.08	1	72.1	7.12	316.18	1	1.59071	2	1
57	2	1	167	73.2	134	1	74	26.25	6	290.6	159.4	32.84	30.52	17.56	1.12	1	5.21	1.65	2.83	1	5.08	1	81.37	6.48	322.76	1	1.04463	1	1
63	1	2	154	66.6	117	1	61	28.08	7	166.6	136	20.07	24.09	13.8	1.16	1	5.35	1.48	3.17	1	5.08	1	60.62	5.85	380.45	1	2.03343	2	1
55	1	2	166.5	62.8	126	1	80	22.65	4	238.6	128.7	25.91	24.53	27.62	1.37	1	5.73	1.37	3.28	1	5.08	1	53.2	4.61	372.54	1	1.11085	1	1
52	2	2	169	72	124	1	84	25.21	5	234.7	143.4	12.5	18.54	16.17	1.4	1	5.32	1.48	2.93	1	5.08	1	89.17	3.79	400.21	1	1.16184	1	2
62	1	1	154.6	56.1	129	1	69	23.47	4	193.2	124.4	13.78	21.35	13.01	1.47	1	5.3	1.8	2.9	1	5.08	1	62.37	5.08	322.85	1	1.84569	2	1
50	1	1	162	58	115	1	74	22.1	4	216.5	140.6	12.12	19.23	15.84	1.55	1	6.5	2.85	3.2	1	5.08	1	59.08	5.18	277.16	1	1.27568	1	1
48	2	1	175.5	66.2	119	1	68	21.49	3	182.1	162.4	13.99	20.04	21.99	1.57	1	6.61	1.73	3.67	2	5.08	1	83.47	4.39	310.86	1	1.41228	2	1
62	1	2	158	60	155	2	77	24.03	5	294.6	105.8	16.02	22.66	14.83	1.57	1	3.38	1.35	1.66	1	5.08	1	54.73	4.58	312.12	1	1.19148	1	2
77	2	1	168	69.2	161	2	85	24.52	5	206.8	144.1	13.66	27.74	51.35	1.65	1	4.91	1.71	2.65	1	5.08	1	66.07	4.88	390.44	1	2.79461	3	2
40	2	2	173	69.5	104	1	66	23.22	4	283	138.5	48.77	30.52	42.47	1.75	2	5.32	1.32	3.12	1	5.08	1	70.46	4.25	390.76	1	0.617706	1	2
71	2	2	165	73.4	124	1	77	26.96	6	141	141	31.87	25.2	22.7	1.79	2	3.85	1.04	2.08	1	5.08	1	79.18	9.36	570.68	2	2.24775	2	2
69	2	1	151.5	51.8	132	1	80	22.57	4	235.2	128.3	16.76	24.16	16.19	1.88	2	4.61	1.54	2.3	1	5.08	1	68.1	4.61	405.38	1	1.7313	2	2
49	2	2	164	67	111	1	69	24.91	5	144	170.4	46.69	28.36	34.74	2.04	2	4.67	1.19	2.59	1	5.08	1	72.13	7.13	544.05	2	1.4123	2	1
76	1	1	150.3	54.4	150	2	67	24.08	5	272.2	131.3	10.1	19.69	13.7	2.04	2	6.72	2.09	3.8	2	5.08	1	43.27	5.16	371.38	1	1.72986	2	1
69	2	2	157	72.4	154	2	87	29.37	7	214.4	135.8	9.11	18.46	42.98	2.06	2	4.42	1.44	2.41	1	5.08	1	88.26	6.59	296.05	1	1.96833	2	2
78	2	1	164	70.8	167	2	84	26.32	6	129.6	149.7	17.97	22.71	37.9	2.14	2	4.66	1	2.78	1	5.08	1	71.51	2.85	391.81	1	3.22428	3	2
43	2	2	166	65.2	127	1	82	23.66	4	154	152.7	30.79	19.45	25.89	2.32	3	4.09	1.21	2.28	1	5.08	1	71.14	4.6	345.78	1	0.978729	1	1
60	1	1	162	72	140	2	80	27.43	6	224.6	124	42.04	36.45	75.42	2.43	3	6.21	1.58	3.44	2	5.08	1	47.51	3.39	341.89	1	1.50178	2	1
36	2	2	170.8	67.7	121	1	86	23.21	4	274.5	153.1	50.98	32.86	55.51	2.62	3	4.86	1.2	2.92	1	5.08	1	68.9	5.56	449.23	2	0.60357	1	1
61	1	1	151	62.4	126	1	74	27.37	6	160.6	119.2	10.34	16.99	17.97	2.8	3	6.03	1.3	3.45	2	5.08	1	70.71	7.11	391.67	1	2.00686	2	2
55	1	2	159	72	149	2	101	28.48	7	286.8	147.6	19.23	24.37	16.53	2.86	3	6.44	1.29	3.79	2	5.08	1	70.75	4.86	273.23	1	1.06574	1	1
57	1	2	153	57.9	139	1	74	24.73	5	294.5	137.5	14.99	19.64	22.37	2.9	3	6.83	1.4	4.31	3	5.08	1	56.61	6.69	215.81	1	0.981816	1	1
53	1	2	142	54	160	2	94	26.78	6	266.4	153.2	56.88	45.35	73.34	3.26	3	4.46	1.02	2.58	1	5.08	1	63.58	3.98	232.24	1	1.1963	1	2
48	2	1	164	57	108	1	61	21.19	3	115.2	133.8	15.84	19.26	18.49	0.45	1	3.43	1.78	1.46	1	5.09	1	58.64	4.61	274.23	1	2.01636	2	1
36	2	1	170	79.9	129	1	85	27.65	6	198.4	145	25.29	21.6	50.43	0.62	1	6.01	2.27	2.91	1	5.09	1	109.93	8.58	350.55	1	0.779364	1	2
56	1	1	155.5	55	124	1	72	22.75	4	186	128.5	19.48	22.99	14.78	0.75	1	6.56	2.66	3.42	2	5.09	1	49.64	5.02	250.21	1	1.56827	2	2
55	1	1	162	57.8	114	1	64	22.02	4	173	143	16.51	23.2	9.89	0.79	1	5.36	2.15	2.58	1	5.09	1	67.27	7.33	333.16	1	1.81523	2	1
30	1	1	157	47.8	91	1	60	19.39	2	159.4	132.2	14.35	17.45	17.64	0.85	1	4.35	1.92	2.08	1	5.09	1	41.07	3.66	258.75	1	0.866967	1	1
50	1	1	166	58.9	127	1	73	21.37	3	151.6	129.9	11.68	19.27	13.61	0.89	1	4.43	1.94	1.93	1	5.09	1	45.28	3.85	251.77	1	1.85965	2	1
51	1	1	158	55.5	117	1	75	22.23	4	161	125.3	12.2	21.8	13.9	0.94	1	4.79	1.71	2.6	1	5.09	1	62.59	5.09	200.72	1	1.97706	2	1
50	1	1	156	54	141	2	91	22.19	4	225.2	134.8	11.75	17.94	14.27	1.29	1	4.67	1.45	2.47	1	5.09	1	50.68	6.45	178.09	1	1.162	1	1
57	1	2	160	65.3	107	1	65	25.51	5	230.2	137	17.92	20.9	46.02	1.34	1	5.05	1.71	2.46	1	5.09	1	59.97	5.26	262.3	1	1.22249	1	2
62	1	2	149	66	140	2	83	29.73	7	159.8	137.7	23.27	26.85	15.78	1.37	1	5.52	1.91	2.87	1	5.09	1	60.38	5.04	346.98	1	2.15954	2	2
56	2	1	170	67.9	143	2	88	23.49	4	171.5	147.9	13.83	25.12	17.36	1.37	1	4.09	1.41	2.13	1	5.09	1	62.46	5.79	301.21	1	2.20563	2	1
49	2	1	161	62.3	172	2	97	24.03	5	187.1	166.5	24.66	23.35	45.18	1.5	1	5.63	1.47	3.3	1	5.09	1	70.34	6.97	380.23	1	1.23144	1	1
60	1	1	161	60	108	1	71	23.15	4	152.7	130.7	23.61	29.27	17.25	1.56	1	5	1.71	2.58	1	5.09	1	64.59	6.98	264.65	1	2.36694	2	1
60	2	1	164	71.2	103	1	66	26.47	6	236.4	152.9	13.84	19.27	35.68	1.59	1	5.71	1.33	3.33	1	5.09	1	80	6.5	395.74	1	1.31467	2	2
56	2	2	161.5	72	151	2	99	27.6	6	238.9	155.3	29.24	21.58	64.08	1.59	1	5.6	1.45	3.32	1	5.09	1	58.59	6.54	379.03	1	0.93548	1	1
48	2	2	161	65.2	140	2	92	25.15	5	288.1	163.8	25.98	20.15	29.87	1.63	1	3.67	1.67	1.63	1	5.09	1	89.22	4.72	429.75	2	0.658648	1	1
40	2	1	172	78.5	138	1	89	26.53	6	141	166	16.38	17.8	17.63	1.76	2	4.08	1.42	2.24	1	5.09	1	74.12	6.98	444.83	2	1.24768	1	1
57	2	2	173.5	87.8	148	2	97	29.17	7	134	156.5	29.18	24.75	18.74	1.76	2	4.41	1.19	2.51	1	5.09	1	76.39	4.78	331.47	1	1.94896	2	1
62	1	2	156.5	72	139	1	84	29.4	7	258.6	130.8	20.41	24.99	15.03	1.89	2	5	1.28	2.76	1	5.09	1	58.69	4.51	424.1	2	1.3262	2	2
66	2	1	165.5	58.6	147	2	78	21.39	3	180	146.9	20.56	22.51	24.81	1.89	2	3.65	1.27	1.91	1	5.09	1	101.14	6.03	314.18	1	1.82027	2	1
48	2	2	165.5	73.2	110	1	76	26.72	6	167.8	147.7	22.93	22.12	26.17	2.16	2	4.73	1.45	2.59	1	5.09	1	73.84	4.36	492.1	2	1.32139	2	1
44	2	2	177.5	101	128	1	79	32.06	7	202.1	149.7	24.98	20.73	28.37	2.24	2	3.62	1.18	1.89	1	5.09	1	91.04	5.35	415.45	1	0.903004	1	2
40	2	1	163.5	61.9	105	1	65	23.16	4	247.9	151.7	24.09	19.74	23.68	2.37	3	5.12	1.37	2.86	1	5.09	1	75.81	5	432.2	2	0.648951	1	1
43	2	2	166	70	126	1	82	25.4	5	197.6	154.4	30.1	30.71	47.71	5.58	3	7.09	1.36	3.89	2	5.09	1	71.96	4.37	392.72	1	1.21809	1	1
52	1	2	157	70	135	1	82	28.4	7	215.4	152.5	27.65	29.66	27.32	9.25	3	7.95	1.09	4.08	2	5.09	1	47.97	4.71	327.66	1	1.3617	2	2
61	1	1	150.5	53	140	2	77	23.4	4	219.1	122.8	20.93	23.6	11.66	0.58	1	5.24	2.17	2.39	1	5.1	1	71.64	5.84	417.26	1	1.4362	2	1
74	1	1	149.5	39.7	163	2	73	17.76	1	174.9	127.6	19.29	25.37	12.9	0.61	1	5.49	3.19	2.23	1	5.1	1	51.16	3.88	233.67	1	2.44397	2	2
55	2	1	170	66	126	1	80	22.84	4	197.7	151.8	13.36	19.09	22.27	0.64	1	3.88	1.78	1.68	1	5.1	1	89.21	5.76	230.11	1	1.45298	2	2
74	1	1	159.5	44.6	146	2	76	17.53	1	163.4	126.1	16.15	26.42	14.67	0.69	1	5.1	2.44	2.32	1	5.1	1	65.15	5.15	243.82	1	2.97732	3	2
84	2	1	164	59.8	158	2	79	22.23	4	101.9	126.3	42.02	68.1	29.85	0.79	1	4.05	1.97	1.74	1	5.1	1	66.35	6.86	405.97	1	8.66013	4	1
61	2	1	167.5	69.7	133	1	89	24.84	5	226.2	166.2	19.46	25.59	24.2	0.82	1	5.28	2.65	2.44	1	5.1	1	67.51	5.27	259.79	1	1.56436	2	2
50	2	1	162.5	67.7	118	1	73	25.64	5	186.7	148.9	18.67	22	31.51	0.93	1	4.2	1.32	2.36	1	5.1	1	96.47	6.06	356.84	1	1.36357	2	2
49	1	1	155	55	115	1	71	22.89	4	169.6	141.1	23.69	27.22	10.69	0.94	1	3.39	1.64	1.46	1	5.1	1	63.07	4.65	326.43	1	1.61576	2	1
45	2	1	165.5	57	122	1	67	20.81	3	222.9	147.5	25.37	22.48	24.68	0.96	1	5.69	2.36	2.77	1	5.1	1	69.82	5.7	312.9	1	0.901028	1	1
55	1	2	158.5	65.4	121	1	73	26.03	6	141	135	38.87	37.5	24.62	1.01	1	5.44	1.73	2.94	1	5.1	1	61.29	5.14	477.52	2	2.34621	2	1
72	1	1	153.5	53.8	118	1	75	22.83	4	148.1	137.8	12.64	23.01	11.7	1.05	1	7.71	2.32	4.54	3	5.1	1	57.17	4.24	207.9	1	3.14645	3	2
34	1	2	152	61.2	99	1	60	26.49	6	222.9	133.3	16.27	18.35	23.79	1.09	1	4.49	1.26	2.6	1	5.1	1	66.56	5.2	349.15	1	0.693923	1	1
32	2	2	165	69	126	1	68	25.34	5	210.4	161	61.87	35.17	34.4	1.1	1	6.85	2.02	4.04	2	5.1	1	90.08	5.69	423.68	2	0.680043	1	1
48	1	1	159	51.5	124	1	70	20.37	3	323.4	139.1	18.15	19.55	23.91	1.19	1	6.49	1.94	3.62	2	5.1	1	54.3	5.74	198.95	1	0.681098	1	1
69	2	2	165.5	69.2	145	2	92	25.26	5	200.6	139.5	19.74	21.43	17.47	1.21	1	4.13	1.19	2.4	1	5.1	1	82.89	5.65	374.82	1	1.65908	2	1
57	1	2	164	66.9	143	2	91	24.87	5	273.4	132.6	16.89	17.29	10.66	1.26	1	4.61	1.75	2.39	1	5.1	1	58.18	4.29	280.08	1	0.877115	1	2
52	1	1	145.5	48.3	109	1	71	22.82	4	230	133.7	17.9	23.3	37.82	1.28	1	5.39	1.82	2.92	1	5.1	1	63.91	4.66	318.52	1	1.2451	1	1
49	2	1	169.5	66.7	103	1	63	23.22	4	320.8	147.8	15.95	22.59	27.94	1.33	1	5.05	1.32	2.86	1	5.1	1	70.28	5.61	283.17	1	0.863968	1	1
60	1	1	150.5	53.5	116	1	71	23.62	4	191.5	131.4	17.01	26.12	22.3	1.35	1	4.81	2.1	2.12	1	5.1	1	59.64	7.6	254.85	1	1.98428	2	1
36	2	2	180	69.2	128	1	77	21.36	3	273.9	147	10.8	15.89	23.28	1.35	1	5.15	1.68	2.84	1	5.1	1	85.39	4.3	409.51	1	0.63551	1	1
43	2	2	173	70	108	1	69	23.39	4	217.9	154.5	19.64	15.48	26.3	1.36	1	5.31	1.8	2.76	1	5.1	1	90.92	5.09	322.17	1	0.689305	1	1
65	2	1	164	63	131	1	75	23.42	4	223	151.7	61.23	47.37	63.96	1.41	1	4.95	1.4	2.92	1	5.1	1	83.21	5.77	380	1	1.76453	2	2
58	1	1	161	65.2	131	1	75	25.15	5	222.9	111.6	8.44	17.95	17.84	1.46	1	5.16	1.49	2.91	1	5.1	1	68.96	5.26	354.6	1	1.60772	2	1
53	2	2	172	65.3	127	1	84	22.07	4	185.3	152.3	15.18	23.54	47.88	1.47	1	4.1	1.84	1.94	1	5.1	1	65.98	4.54	334.03	1	1.72811	2	2
42	2	1	174.5	66	120	1	72	21.67	3	277.1	155.9	22.43	22.85	23.79	1.51	1	4.83	1.77	2.57	1	5.1	1	66.76	6.13	553.68	2	0.731281	1	2
40	2	2	167	72.2	135	1	72	25.89	5	246.3	154	56.77	36.64	78.26	1.51	1	3.77	1.25	2.02	1	5.1	1	75.51	4.9	482.16	2	0.789754	1	1
63	1	1	149	50	113	1	60	22.52	4	281.5	127.2	19.43	21.06	10.92	1.57	1	4.46	1.49	2.41	1	5.1	1	51.34	4.54	223.62	1	1.06926	1	1
59	1	2	155	62.8	149	2	70	26.14	6	253.1	149.3	20.93	21.47	27.71	1.67	1	6.72	1.86	4.03	2	5.1	1	81.12	5.31	355.78	1	1.09397	1	1
53	2	1	160	55.2	122	1	79	21.56	3	200.5	148.6	70.3	37.49	36.73	1.87	2	4.4	1.28	2.59	1	5.1	1	70.56	5.52	385	1	1.18195	1	1
43	2	2	168.5	67.2	108	1	71	23.67	4	228.5	160.1	27.02	25.09	60.4	2.19	2	5.73	1.39	3.32	1	5.1	1	59.88	4.72	380.73	1	0.908323	1	1
50	2	2	171	73.2	118	1	70	25.03	5	215	150.7	33.95	22.02	54.05	2.21	2	4.27	1.3	2.4	1	5.1	1	95.94	4.23	627.6	2	0.878879	1	2
31	1	1	155	54.2	124	1	85	22.56	4	258.6	136.4	15.12	16.47	27.42	2.31	3	4.51	1.07	2.8	1	5.1	1	70.52	2.25	277.75	1	0.507751	1	1
64	2	2	165	74.3	135	1	83	27.29	6	202.9	144.6	30.38	21.81	69.78	2.34	3	6.12	1.4	3.6	2	5.1	1	80.93	7.57	504.05	2	1.24813	1	1
57	2	2	160	62.8	168	2	103	24.53	5	153.2	135.3	18.99	26.46	20.19	3.43	3	4.31	1.1	2.37	1	5.1	1	70.64	5.74	224.27	1	2.25914	2	1
83	2	1	166.5	58.6	113	1	61	21.14	3	144.2	143.3	21.76	23.74	23.31	0.62	1	3.06	1.76	1.24	1	5.11	1	89.26	6.43	299.92	1	2.9293	3	2
57	1	1	159	49.4	93	1	60	19.54	2	197.6	112.6	13.83	20.66	12.41	0.97	1	4.72	1.8	2.46	1	5.11	1	50.3	5.04	251.82	1	1.60253	2	1
74	2	2	172.5	72	106	1	60	24.2	5	132.4	133.3	18.73	24.19	19.16	0.98	1	2.71	1.03	1.37	1	5.11	1	102.07	6.21	520.37	2	3.124	3	2
49	1	2	152	57	116	1	68	24.67	5	332.8	122.5	16.37	21.37	15.25	1.08	1	4.84	1.3	2.74	1	5.11	1	60.42	4.86	257.05	1	0.777666	1	1
55	2	2	168	72	116	1	79	25.51	5	259	152.3	47.14	34.37	35.45	1.14	1	5.8	2.1	3.16	1	5.11	1	103.43	6.86	560.65	2	1.06304	1	2
56	1	2	146.5	55.6	138	1	89	25.91	5	227.6	121.1	19.56	25.44	20.51	1.26	1	3.22	1.61	1.31	1	5.11	1	77.8	7.14	271.8	1	1.4153	2	1
58	1	1	150	53.6	129	1	63	23.82	4	215.5	143.6	13.94	19.94	20.35	1.34	1	4.77	1.74	2.64	1	5.11	1	49.53	5.33	247.8	1	1.43739	2	1
53	1	2	157.5	79.4	146	2	87	32.01	7	152.9	142.2	33.75	32.5	30.6	1.56	1	4.43	1.65	2.29	1	5.11	1	54.85	4.65	264.18	1	1.93917	2	2
45	2	2	171.6	78.9	106	1	70	26.79	6	318.4	169.3	36.61	27.51	78.79	1.6	1	4.89	1.39	3.01	1	5.11	1	78.67	4.74	442.06	2	0.642584	1	1
63	1	2	151	55	127	1	81	24.12	5	185.2	140	83.33	46.89	24.07	1.77	2	6.22	1.36	3.92	2	5.11	1	62.2	4.86	427.28	2	1.74735	2	2
49	2	2	173	86	151	2	103	28.73	7	247.3	158.2	17.64	20.23	31.53	1.9	2	4	1.51	2.06	1	5.11	1	84.87	4.9	363.87	1	0.954374	1	2
51	2	1	176.4	75.3	112	1	67	24.2	5	223.2	161.1	28.06	28.62	49.21	1.99	2	4.84	1.43	2.77	1	5.11	1	82.86	3.17	340.44	1	1.23453	1	1
49	2	2	164	77.5	136	1	81	28.81	7	302.8	157.1	35.76	25.63	53.04	2.09	2	5.79	1.29	3.4	2	5.11	1	82.53	3.7	434.84	2	0.69357	1	2
63	1	1	160.5	55.5	139	1	78	21.54	3	151.7	125.6	15.9	19.56	38.44	2.21	2	7.08	1.7	3.92	2	5.11	1	45.27	3.52	209.41	1	2.03716	2	2
50	2	1	168	64	93	1	62	22.68	4	206.7	139.1	12.97	26.92	47.76	2.28	2	6.14	1.67	3.58	2	5.11	1	73.94	5.76	509.16	2	1.80815	2	1
54	1	1	150.5	58.4	162	2	97	25.78	5	179.9	121.8	17.87	27.41	30.75	2.49	3	6.9	1.73	4.03	2	5.11	1	69.96	4.81	371.3	1	1.9463	2	1
51	2	2	179.5	96	138	1	88	29.79	7	192.9	159.8	21.51	26.22	66.27	2.7	3	6.16	1.51	3.69	2	5.11	1	90.04	5.34	650.9	2	1.49469	2	1
46	2	2	177	87.7	119	1	73	27.99	6	267.7	143.5	36.05	22.1	55.82	2.88	3	4.08	0.89	2.45	1	5.11	1	104.13	8.81	340.36	1	0.632483	1	2
55	1	2	147	55.2	129	1	75	25.54	5	174.8	127.1	39.83	31.23	43.46	2.97	3	4.65	1.33	2.59	1	5.11	1	59.97	6.13	495.08	2	1.557	2	1
70	1	1	153	52.2	133	1	66	22.3	4	178.3	138.8	20.17	28.47	19.09	3.08	3	6.19	1.84	3.36	1	5.11	1	51.58	5.51	388.52	1	2.48875	2	2
55	2	2	160	68.6	109	1	77	26.8	6	166	151.3	37.54	36.08	39.14	5.83	3	4.99	0.99	2.48	1	5.11	1	78.27	3.87	439.42	2	1.95108	2	2
60	2	2	167.5	66.7	155	2	97	23.77	4	352.1	140.6	17.27	29.54	141.9	6.22	3	5.03	1.34	2.52	1	5.11	1	88.58	5.16	352.68	1	1.21129	1	2
53	2	1	170.5	65.7	110	1	77	22.6	4	148	152.1	34.62	32.74	20.53	0.7	1	4.44	1.71	2.2	1	5.12	1	74.77	6.14	288.57	1	1.99264	2	1
57	1	1	157.5	53.6	116	1	62	21.61	3	213.2	131.8	13.2	23.85	10.35	0.71	1	5.72	2.83	2.57	1	5.12	1	47.86	3.56	237.1	1	1.75505	2	1
72	2	1	160	57	144	2	84	22.27	4	184.2	134.5	13.46	24.54	14.38	0.73	1	4.21	1.89	1.98	1	5.12	1	70.74	7.18	242.38	1	2.61454	2	2
58	2	1	158.5	52	110	1	71	20.7	3	220.7	139.3	16.26	21.47	15.69	0.74	1	5.59	2.14	2.84	1	5.12	1	66.12	5.5	242.99	1	1.39926	2	2
68	2	2	158.5	65.7	145	2	75	26.15	6	254.4	157.7	27.14	26.04	25.7	0.76	1	5.81	1.68	3.39	1	5.12	1	66.97	5.82	305.97	1	1.33607	2	2
35	1	1	164	50	105	1	61	18.59	2	194.1	134.5	9.68	16.56	9.79	0.77	1	4.82	2.06	2.25	1	5.12	1	48.96	3.7	219.84	1	0.959766	1	1
30	1	1	161	50.4	96	1	60	19.44	2	214.1	129.4	7.91	12.58	13.4	0.8	1	3.65	1.31	1.83	1	5.12	1	40.63	6.59	249.06	1	0.626754	1	1
56	1	1	157	43	127	1	78	17.44	1	149.6	127.3	17.61	25.37	20.95	0.86	1	5.58	2.78	2.56	1	5.12	1	54.15	4.43	261.36	1	2.26307	2	1
39	2	1	177	87	119	1	62	27.77	6	237.1	146.2	26.08	18.4	42.91	0.97	1	6.02	1.48	3.53	2	5.12	1	77.19	4.95	336.15	1	0.592648	1	1
55	1	2	155.5	69.8	162	2	91	28.87	7	219.2	129.8	18.88	28.45	20.44	0.97	1	4.88	1.59	2.54	1	5.12	1	64.51	5.89	329.67	1	1.64287	2	1
52	2	1	156.1	52.1	106	1	63	21.38	3	193.4	158.6	17.17	19.3	19.1	0.98	1	4.62	1.54	2.55	1	5.12	1	76.99	5.76	390.54	1	1.25233	1	1
47	2	2	175	91	145	2	100	29.71	7	181.6	149.4	28.86	23.85	35.68	1.03	1	3.82	1.18	2.13	1	5.12	1	80.29	5.81	366.44	1	1.14901	1	2
47	2	2	157.5	70.2	130	1	80	28.3	7	186.4	147.4	16.26	22.89	21.62	1.12	1	4.35	1.68	2.23	1	5.12	1	68.64	7.9	355.89	1	1.43132	2	1
45	1	2	159.5	61	115	1	72	23.98	4	317.8	139.8	8.81	17.63	18.77	1.15	1	5.55	1.75	2.91	1	5.12	1	73.03	3.2	229.9	1	0.841052	1	2
61	1	2	162	70	127	1	87	26.67	6	155.6	133.9	11.28	19.16	13.1	1.16	1	5.31	1.56	3.11	1	5.12	1	51.48	3.74	314.42	1	2.23646	2	1
59	2	1	164	62.4	121	1	79	23.2	4	164.6	149.3	19.97	24.65	25.66	1.21	1	4.59	1.78	2.37	1	5.12	1	75.64	3.73	377.74	1	1.9772	2	2
55	1	1	146	58.5	135	1	76	27.44	6	142.9	122.8	22.17	40.61	16.96	1.39	1	4.99	1.54	2.65	1	5.12	1	62.12	4.28	283.99	1	3.31956	3	2
48	1	1	157.5	51.3	113	1	75	20.68	3	244.8	127.6	17.88	18.75	18.36	1.45	1	5.45	2.8	2.44	1	5.12	1	44.78	6.1	289.16	1	0.869455	1	2
42	2	2	175.5	72.7	137	1	85	23.6	4	216.9	145.4	36.3	23.84	35.8	1.61	1	5.31	1.67	3.01	1	5.12	1	60.2	4.32	371.18	1	0.766201	1	2
67	1	2	157	64	146	2	75	25.96	5	219	122.4	16.65	27.97	18.56	1.84	2	4.88	1.64	2.63	1	5.12	1	64.33	6.14	320.96	1	2.09709	2	2
72	1	1	149.5	51.9	132	1	64	23.22	4	193.8	132.1	12.89	20.07	29.9	1.92	2	3.8	1.24	1.94	1	5.12	1	54.68	4.2	212.73	1	2.07682	2	2
49	2	2	167.5	72	120	1	84	25.66	5	227.5	148.3	36.34	31.05	45.65	2.18	2	4.81	1.24	2.64	1	5.12	1	91.98	5.02	390.69	1	1.10939	1	1
40	2	2	180	90	123	1	82	27.78	6	120.7	151.9	21.33	18.97	56.54	2.24	2	5.04	1.7	2.58	1	5.12	1	104.37	6.06	400.07	1	1.36121	2	1
60	1	1	145.5	64.5	166	2	96	30.47	7	292.6	133.4	11.52	20.03	13.17	2.37	3	5.76	1.53	3.31	1	5.12	1	47.28	2.52	205.65	1	1.21013	1	1
41	2	2	165	60	130	1	82	22.04	4	193.8	164.4	25.72	32.74	66.6	2.7	3	4.77	1.53	2.39	1	5.12	1	76.2	6.6	215.33	1	1.36576	2	1
54	2	2	169.5	84.9	117	1	76	29.55	7	179.8	155.7	19.33	20.25	22.2	3.05	3	5.7	1.11	3.39	1	5.12	1	75.93	4.42	356.23	1	1.38329	2	2
52	1	2	157.5	59	139	1	87	23.78	4	169.6	124.1	30.2	25.26	78.72	4.72	3	5.66	1.33	2.89	1	5.12	1	51.45	5.64	241.7	1	1.40931	2	1
52	2	2	165.5	73.9	121	1	85	26.98	6	138.4	167.2	60.34	46.82	62.4	5.29	3	5.11	1.02	2.66	1	5.12	1	72.3	7.67	572.94	2	2.26462	2	1
57	2	1	151	58	126	1	60	25.44	5	152.1	143	13.16	23.69	21.05	0.48	1	4.46	1.3	2.4	1	5.13	1	60.7	5.08	335.61	1	2.44727	2	1
53	1	1	162	60	108	1	69	22.86	4	217.5	135.7	13.74	30	15.84	0.61	1	6.12	2.18	3.04	1	5.13	1	53.92	3.88	245.23	1	1.97217	2	2
50	2	2	164	63.8	137	1	86	23.72	4	174.5	151.8	27.25	22.49	22.63	0.63	1	3.06	1.16	1.6	1	5.13	1	66.8	4.44	310.7	1	1.23447	1	2
78	2	1	161	71.5	148	2	75	27.58	6	195.9	149	13.99	16.92	18.09	0.79	1	5.02	1.72	2.66	1	5.13	1	72.64	9.64	325.11	1	1.80116	2	2
70	1	1	146	48.1	145	2	77	22.57	4	262.1	129.8	15.56	21.1	23.41	0.83	1	4.97	2.24	2.5	1	5.13	1	49.17	7.78	301.85	1	1.42859	2	2
61	2	2	163.5	67.9	128	1	89	25.4	5	155.3	165	24.63	15.56	47.6	0.84	1	5.76	1.68	3.32	1	5.13	1	103.47	5.84	477.27	2	1.2315	1	2
57	1	2	158	68.8	122	1	65	27.56	6	276.4	135.4	18.49	19.45	13.95	0.88	1	4.86	1.78	2.61	1	5.13	1	55.22	7.15	441.64	2	0.932799	1	1
65	1	1	156	52	119	1	76	21.37	3	177.3	140.4	22.89	28.86	21.66	0.89	1	4.45	1.49	2.33	1	5.13	1	80.36	4.94	426.92	2	2.21145	2	2
75	1	1	141.3	38	139	1	71	19.03	2	221.2	121.1	17.41	20.75	21.42	0.94	1	5.1	1.81	2.71	1	5.13	1	55.25	5.53	365.59	1	1.68614	2	2
48	1	1	147	53.4	111	1	75	24.71	5	175.3	124.7	18.83	25.38	26.97	0.95	1	4.33	1.82	2.24	1	5.13	1	46.19	3.35	257.97	1	1.6015	2	1
32	1	1	160.5	54.3	106	1	61	21.08	3	140.6	132.2	12.65	22.68	18.86	1.02	1	4.76	2.27	2.08	1	5.13	1	59.36	5.75	248.9	1	1.45132	2	1
57	1	1	157	58.4	135	1	79	23.69	4	186.4	125.7	18.41	26.44	30.52	1.04	1	4.29	1.63	2.04	1	5.13	1	54.54	5.33	406.58	1	1.88436	2	1
75	2	1	148	51.2	138	1	86	23.37	4	266.9	144	16.55	26.72	10.04	1.04	1	5.18	1.57	2.94	1	5.13	1	62.33	3.92	282.83	1	1.84565	2	2
46	2	2	168	82	148	2	94	29.05	7	197.2	160.3	24.82	17.64	30.84	1.08	1	5.02	1.61	2.83	1	5.13	1	82.63	6.13	234.03	1	0.82594	1	1
58	2	1	171	60	114	1	67	20.52	3	120	150	20.14	23.77	14.82	1.23	1	3.38	1.17	1.69	1	5.13	1	70.32	5.16	268.04	1	2.56004	2	1
42	1	1	148	52.9	119	1	75	24.15	5	242	131	22.76	23.08	36.34	1.23	1	5.74	1.44	3.34	1	5.13	1	52.03	4	383.22	1	0.839622	1	1
56	1	1	159	56	115	1	70	22.15	4	242.6	136.3	13.18	17.06	20.65	1.29	1	4.48	1.92	2.25	1	5.13	1	60.68	4.79	310.22	1	1.08472	1	1
56	1	1	159	60	122	1	81	23.73	4	194.6	131.6	15.75	20.58	30.04	1.35	1	5.42	1.94	2.88	1	5.13	1	59.42	4.25	218.25	1	1.49228	2	1
48	2	1	169	80	113	1	70	28.01	7	187.1	148.8	51.82	19.63	82.5	1.59	1	5.82	1.61	3.27	1	5.13	1	90.12	5.18	412.55	1	0.699583	1	1
60	1	1	158	52.8	125	1	68	21.15	3	125.1	127.1	20.1	28.85	21.57	1.74	2	4.82	1.23	2.65	1	5.13	1	95.32	6.47	495.2	2	3.08633	3	1
57	2	1	167	74	140	2	94	26.53	6	267.5	139.3	24.71	18.27	27.16	1.85	2	3.99	1.24	2.11	1	5.13	1	113.6	6.04	520.67	2	0.783165	1	2
47	2	1	168	64.8	112	1	69	22.96	4	212.8	156	13.96	16.77	38.78	2.05	2	5.19	1.51	2.74	1	5.13	1	83.3	6.48	586.15	2	0.991326	1	2
37	2	1	169.5	73.6	139	1	82	25.62	5	216.3	151.9	35.8	30.11	40.6	2.16	2	4.51	1.24	2.55	1	5.13	1	74.73	4.97	507.38	2	0.860824	1	1
59	1	1	147	50	135	1	81	23.14	4	188	130.4	27.78	33.84	18.33	2.29	2	5.89	1.92	3.01	1	5.13	1	60.57	4.51	437.42	2	2.01492	2	2
40	2	1	168	70.4	120	1	64	24.94	5	191.9	155.6	13.21	24.43	50.73	2.47	3	4.93	1.5	2.71	1	5.13	1	60.47	4.11	370.13	1	1.40106	2	1
51	2	2	167	67.8	107	1	76	24.31	5	174.5	151.1	32.94	29.77	52.31	2.6	3	4.57	1.05	2.56	1	5.13	1	79.3	5.11	388.33	1	1.51597	2	1
67	2	1	170	74.3	156	2	95	25.71	5	213.5	148	20.71	22.16	131.31	2.7	3	6.25	1.4	3.66	2	5.13	1	87.47	5.55	408.02	1	1.52812	2	2
56	2	2	178	75	137	1	89	23.67	4	162.5	149.9	15.87	20.04	17.28	3.52	3	6.92	1.72	3.93	2	5.13	1	82.64	6	310.74	1	1.73358	2	2
70	1	1	142	39.7	150	2	70	19.69	2	239.6	133.4	20.34	27.26	22.28	0.66	1	4.29	2.08	1.96	1	5.14	1	50.76	4.44	261.47	1	1.76588	2	2
60	1	2	164.5	64	137	1	85	23.65	4	279.2	127.5	21.91	24.77	55.49	0.73	1	5.33	1.95	2.87	1	5.14	1	53.85	6.36	313.36	1	1.13721	1	2
60	2	1	167.5	61.9	116	1	66	22.06	4	257	152.9	8.07	12.19	20.04	0.87	1	4.79	1.98	2.25	1	5.14	1	82.4	5.78	255.99	1	1.00181	1	1
66	1	2	157.5	61.9	185	2	98	24.95	5	280	129.7	25.1	28.23	16.04	0.98	1	5.78	1.98	3.21	1	5.14	1	58.79	3.89	313.23	1	1.32819	2	1
57	1	1	157	53	139	1	81	21.5	3	144.7	123.9	49	29.6	13.96	1.1	1	4.07	2.17	1.59	1	5.14	1	52.41	4.01	159.46	1	1.66571	2	2
59	1	2	151.5	51.2	118	1	72	22.31	4	177.3	130.8	18.41	25.13	22.77	1.12	1	3.13	1.4	1.41	1	5.14	1	44.35	4.97	362.32	1	1.94899	2	2
57	1	2	154.5	52	156	2	81	21.78	3	186.6	132.7	16.37	18.43	19.93	1.14	1	6.07	2.38	3.23	1	5.14	1	53.25	6.02	258.29	1	1.39144	2	1
50	1	2	160	55	106	1	60	21.48	3	192.3	125.2	10.58	13.93	13.56	1.15	1	5.06	1.88	2.5	1	5.14	1	39.53	5.57	264.59	1	1.11352	1	1
68	2	2	168	72.2	142	2	77	25.58	5	129.4	144.7	13.7	19.24	18.08	1.47	1	5.48	1.79	3.23	1	5.14	1	96.43	5.58	371.6	1	2.73161	3	2
54	1	1	148.5	58	132	1	85	26.3	6	250.9	136.4	13.77	19.71	14.58	1.52	1	5.48	2.03	2.92	1	5.14	1	58.15	3.8	293.98	1	1.14318	1	2
59	2	1	174.5	79.6	131	1	83	26.14	6	203.5	162.6	33.7	36.19	34.36	1.57	1	4.55	1.14	2.59	1	5.14	1	77.08	5.75	303.15	1	1.80743	2	1
54	2	2	168	78.9	138	1	83	27.95	6	183.8	151.8	45.19	33.73	49.3	1.82	2	6.29	1.58	3.56	2	5.14	1	89.13	5.41	356.24	1	1.47416	2	1
61	2	1	168.5	69.2	129	1	86	24.37	5	315.1	153.8	18.05	17.04	21.91	1.91	2	5.01	1.58	2.79	1	5.14	1	82.23	4.79	404.01	1	0.776448	1	2
50	2	2	165.5	73.9	161	2	103	26.98	6	234.5	151.6	15.28	25.92	36.57	1.94	2	5.42	1.47	3.2	1	5.14	1	69.57	4.74	424.67	2	1.41384	2	2
51	2	2	166	67.8	129	1	83	24.6	5	170.7	149.9	30.91	27.37	36.62	1.99	2	5.01	1.52	2.88	1	5.14	1	67.41	6.25	304.75	1	1.47083	2	1
68	1	2	140	49.9	149	2	61	25.46	5	231	128.5	13.35	21.43	21.03	2.2	2	5.24	1.55	2.81	1	5.14	1	55.12	5.03	292.76	1	1.72655	2	2
57	1	2	157	71.3	99	1	63	28.93	7	197.9	138.8	25.99	26.11	31.94	2.32	3	2.82	1.05	1.42	1	5.14	1	64.02	3.2	450.35	2	1.47514	2	2
46	2	2	169	80.3	120	1	77	28.12	7	282	154.3	20.03	18.94	53.06	2.66	3	3.63	1.13	1.97	1	5.14	1	76.59	6.19	374.88	1	0.690316	1	1
81	2	2	168.5	74.8	174	2	88	26.35	6	282.9	120.6	16.2	30.14	44.76	2.66	3	4.61	1.26	2.66	1	5.14	1	106.64	9.8	382.03	1	2.14406	2	2
29	1	1	163	48.4	120	1	69	18.22	1	140.6	139.9	9.74	13.24	13.74	0.61	1	3.14	1.53	1.29	1	5.15	1	52.76	4.64	273.56	1	0.875026	1	1
50	1	1	147	42	133	1	81	19.44	2	203	131.7	32.15	29.17	47.32	0.74	1	5.81	2.86	2.67	1	5.15	1	47.03	6.82	245.53	1	1.26713	1	1
47	1	1	160	60	113	1	74	23.44	4	260.6	119.6	23.68	26.93	12.85	0.78	1	5.13	2.51	2.28	1	5.15	1	58.65	3.85	179.95	1	0.998088	1	1
52	1	1	157	57	106	1	68	23.12	4	206.8	128	13.93	19.01	16.53	0.85	1	4.86	2.32	2.19	1	5.15	1	51.52	5.45	287.42	1	1.28074	1	1
60	2	2	162	65.5	136	1	72	24.96	5	248.7	139.9	21.75	18.47	14.08	1.19	1	4.91	1.15	2.91	1	5.15	1	65.84	4	284.13	1	0.95546	1	2
54	1	2	161	61.6	100	1	67	23.76	4	201.4	133.7	12.59	25.41	15.7	1.23	1	4.92	1.72	2.56	1	5.15	1	67.26	5.06	298.15	1	1.92011	2	1
54	1	1	161.5	59.2	145	2	93	22.7	4	244.3	126.7	10.64	19.64	10.59	1.31	1	4.7	1.64	2.28	1	5.15	1	60.3	5.09	312.17	1	1.33089	2	2
69	1	1	153.5	59.8	142	2	86	25.38	5	248.2	130.3	13.99	20.15	17.82	1.4	1	3.08	1.39	1.29	1	5.15	1	51.48	5.82	359.84	1	1.49766	2	2
37	2	1	165.8	61	102	1	67	22.19	4	239.4	149.6	29.47	21.45	22.24	1.44	1	4.67	1.35	2.52	1	5.15	1	77.14	4.35	383.21	1	0.610682	1	2
59	1	1	155	59	131	1	76	24.56	5	211.7	133.4	21.71	27.99	15.47	1.47	1	6.18	1.88	3.47	2	5.15	1	64.45	4.43	273.18	1	1.67419	2	1
69	1	2	151.5	51.9	137	1	80	22.61	4	163	133.9	19.66	24.38	16.43	1.48	1	5.02	1.24	2.82	1	5.15	1	70.96	5.09	350.24	1	2.32757	2	2
49	1	2	151.5	57.7	128	1	74	25.14	5	210.2	134.7	17.6	17.11	20.76	1.49	1	5.45	1.48	3	1	5.15	1	49.19	6.32	259.67	1	0.95073	1	1
83	1	1	146	42	154	2	71	19.7	2	232.9	118.5	11.6	24.66	17.27	1.49	1	6.19	1.74	3.5	2	5.15	1	71.94	6.91	336.77	1	2.58031	2	2
68	1	1	145.5	46.7	155	2	83	22.06	4	154.9	133	16.54	25.75	13.72	1.62	1	4.02	1.04	2.17	1	5.15	1	62.97	4.02	298.06	1	2.7795	3	2
58	2	2	171.5	69	127	1	80	23.46	4	152.8	155.1	40.87	25.85	127.96	1.7	2	5.05	1.63	2.78	1	5.15	1	84.25	4.56	447.67	2	1.53484	2	1
49	1	2	159.5	86.5	121	1	89	34	7	269.6	139.6	34.71	25.85	125.5	1.71	2	6.63	1.83	3.87	2	5.15	1	61.64	4.34	331.56	1	0.797461	1	1
59	2	1	168.5	55.9	106	1	60	19.69	2	154.3	135.2	18.06	20.97	16.23	2.17	2	3.84	1.4	2.01	1	5.15	1	70.47	7.41	318.18	1	1.8868	2	2
57	2	2	170	74.9	126	1	89	25.92	5	90.7	142.8	53.66	51.86	82.16	2.45	3	6.05	1.94	3.37	1	5.15	1	74.46	6.12	400.3	1	4.44913	4	1
77	2	2	164	65.6	165	2	68	24.39	5	157.8	148.5	10.61	20.46	12.15	3.5	3	5.77	1.18	3.51	2	5.15	1	98.96	7.49	445.43	2	3.06501	3	2
56	2	2	169	76.6	142	2	99	26.82	6	240.1	155.8	22.74	21.53	47.32	3.71	3	6.28	1.35	3.71	2	5.15	1	72.26	4.71	468.07	2	1.05304	1	2
34	2	2	169	74	135	1	89	25.91	5	187	167.5	44.24	29.73	55.09	3.87	3	6.2	1.19	3.69	2	5.15	1	70.2	6.04	365.23	1	0.81269	1	1
55	1	2	155.5	62.8	154	2	98	25.97	5	224.6	152.8	53.16	42.7	45.1	4.39	3	6.31	1.2	3.7	2	5.15	1	45.7	6.9	347.28	1	1.43413	2	2
57	2	2	170	74.4	136	1	88	25.74	5	196.3	141.8	42.74	29.78	31.44	5	3	5.54	1	3.13	1	5.15	1	73.12	5.96	390.7	1	1.3227	2	2
57	1	2	151	60.7	127	1	81	26.62	6	105.4	122.7	19.52	26.55	11.92	9.92	3	4.14	0.43	1.81	1	5.15	1	60.62	7.1	374.4	1	3.24982	3	1
54	2	1	168.5	58	131	1	85	20.43	3	196.2	146.5	10.13	16.16	14.59	0.76	1	4.74	1.69	2.4	1	5.16	1	76.68	3.9	356.23	1	1.39743	2	1
54	2	2	171	69	120	1	82	23.6	4	153	153.7	16.34	16.43	18.23	0.88	1	5.02	1.87	2.54	1	5.16	1	80.1	5.74	414.73	1	1.43454	2	2
56	2	2	176.5	90.7	139	1	86	29.12	7	243.6	154	27.34	27.21	57.49	0.92	1	4.76	2.91	1.78	1	5.16	1	85.49	7.57	479.49	2	1.1963	1	1
57	1	1	158	58	99	1	63	23.23	4	136.8	120.5	28.79	33.53	14.5	0.94	1	5.31	1.93	2.51	1	5.16	1	54.92	4.98	235.72	1	2.60376	2	1
69	1	1	151.5	46.8	152	2	76	20.39	3	150.9	137.4	24.27	33.21	18.75	0.96	1	8.07	3.48	3.94	2	5.16	1	60.35	5.36	258.84	1	3.08243	3	2
50	1	1	153	49.4	113	1	68	21.1	3	188.7	144.7	13.06	19.89	16	1.02	1	5.74	2.54	2.81	1	5.16	1	77.6	4.72	352.12	1	1.45835	2	1
52	1	1	151	58	108	1	60	25.44	5	209.9	124	13.15	20.51	13.37	1.08	1	5.52	2.35	2.69	1	5.16	1	50.82	5.08	335.76	1	1.40118	2	1
36	2	1	173	76.4	135	1	89	25.53	5	202.4	143.7	15.97	17.05	30.16	1.1	1	4.03	2.1	1.79	1	5.16	1	87.21	5.63	480.2	2	0.758864	1	1
65	2	1	163.5	63.7	187	2	98	23.83	4	164.6	137.4	8.69	23.94	20.16	1.12	1	5.05	1.92	2.52	1	5.16	1	99.34	5.33	367.25	1	3.20699	3	2
51	1	2	159	55	109	1	68	21.76	3	161.2	135.2	23.76	29.16	16.54	1.16	1	4.53	1.62	2.23	1	5.16	1	73.33	4.06	333.45	1	1.89265	2	1
54	2	1	161	73.4	115	1	78	28.32	7	250.3	137.6	14.57	21.45	16.58	1.17	1	4.14	1.66	2.07	1	5.16	1	77.94	5.4	363.74	1	1.21236	1	2
60	1	1	151	51	138	1	82	22.37	4	220.4	137	13.56	23.76	15.44	1.19	1	5.63	2.26	2.73	1	5.16	1	58.82	7.81	509.99	2	1.75653	2	2
44	2	2	169	93	124	1	82	32.56	7	268.5	148.2	23.49	23.83	35.21	1.2	1	7.25	1.88	4.42	3	5.16	1	74.51	4.4	480.34	2	0.805733	1	1
53	2	2	166.5	69.7	111	1	77	25.14	5	178.6	155.4	35.38	27.74	109.33	1.24	1	6.19	1.88	3.4	2	5.16	1	75.11	3.27	400.01	1	1.38395	2	2
62	1	2	145	52	108	1	62	24.73	5	255.2	128.5	21.54	20.05	18.46	1.27	1	4.76	1.64	2.46	1	5.16	1	56.18	5.05	319.06	1	1.04955	1	1
60	1	1	152	44	108	1	63	19.04	2	190.2	129.7	20.53	31.04	12.5	1.35	1	4.64	1.79	2.22	1	5.16	1	65.45	3.65	245.86	1	2.16107	2	2
59	2	1	160.5	59.2	125	1	82	22.98	4	210.4	136.7	12.41	28.02	28.09	1.41	1	5.83	1.95	3.13	1	5.16	1	77.17	5.49	304.92	1	2.23043	2	2
33	2	1	169	60	131	1	83	21.01	3	249.2	160.5	17.52	23.33	36.15	1.45	1	5.44	1.75	3.16	1	5.16	1	74.43	3.61	417.52	1	0.738097	1	1
77	2	1	153.5	53.6	175	2	75	22.75	4	143.8	142.3	11.72	28.48	20.92	1.47	1	5.61	1.96	3.06	1	5.16	1	73.09	5.49	381.46	1	4.45459	4	2
62	2	2	168	81	152	2	89	28.7	7	203.7	138.5	25.31	21.18	19.67	1.53	1	4.42	1.26	2.42	1	5.16	1	78.93	6.03	321.6	1	1.28139	1	1
54	2	2	159.5	58.2	135	1	83	22.88	4	186.8	138.6	11.92	21.41	83.12	1.65	1	4.26	1.23	2.35	1	5.16	1	81.44	4.95	517.58	2	1.79265	2	1
60	2	2	180.6	93.5	132	1	83	28.67	7	177.5	157.7	17.83	16.23	39.45	1.7	2	4.55	1.5	2.53	1	5.16	1	108.54	3.45	422.85	2	1.29926	2	2
43	1	1	157	49	123	1	79	19.88	2	187.4	117.2	73.26	50.61	54.33	1.86	2	5.1	1.51	2.9	1	5.16	1	49.17	5.37	360.92	1	1.35676	2	1
28	2	2	166	78	154	2	99	28.31	7	328	171	81.98	37.74	77.96	2.22	2	4.98	1.07	2.96	1	5.16	1	65.57	3.4	511.1	2	0.355821	1	2
57	2	2	172	83.5	118	1	77	28.22	7	126.8	157.9	41.52	25.33	35.74	2.23	2	5.11	1.65	2.87	1	5.16	1	66.9	5.78	425.61	2	1.7671	2	1
40	1	2	156.5	54.9	104	1	60	22.42	4	231.1	136.4	22.93	21.4	24.9	2.27	2	5.59	1.51	3.23	1	5.16	1	55.77	5.22	369.39	1	0.77352	1	1
54	1	2	162	71.8	134	1	85	27.36	6	184.9	162.1	48.33	33.38	101.18	2.67	3	6.03	1.79	3.49	2	5.16	1	59.78	6.56	533.68	2	1.40228	2	2
68	2	2	162.5	67	132	1	82	25.37	5	287.1	138.9	32.92	34.34	36.95	2.78	3	6.58	1.41	3.9	2	5.16	1	110.13	5.11	312.23	1	1.41758	2	2
65	2	1	156.5	60.5	166	2	99	24.7	5	242.7	156.1	11.89	22.73	38.37	3.04	3	5.39	1.26	3.17	1	5.16	1	61.56	6.78	402.24	1	1.76544	2	2
81	1	1	149	58.4	162	2	71	26.31	6	201.8	109.7	12.53	18.38	14.94	3.07	3	6.65	1.25	3.95	2	5.16	1	120.22	7.09	343.68	1	2.08417	2	2
49	2	2	167	77.5	118	1	71	27.79	6	249.5	154.6	21.92	20.35	35.75	3.51	3	4.88	1.14	2.65	1	5.16	1	92.15	4.71	497.91	2	0.85363	1	1
49	2	1	163	72	154	2	106	27.1	6	124.1	141.1	18.5	26.71	84.09	13.11	3	5.47	0.88	2.32	1	5.16	1	76.77	4.59	433.61	2	2.45195	2	1
59	2	1	158.5	52.2	131	1	79	20.78	3	176.4	145.1	24.57	26.64	12.72	0.6	1	4.16	1.68	2.09	1	5.17	1	78.9	6.29	252.55	1	1.79757	2	1
59	1	1	156	44	105	1	62	18.08	1	108.1	121	12.81	17.19	9.53	0.65	1	5.84	2.67	2.84	1	5.17	1	64.82	4.02	214.79	1	2.62137	2	2
46	2	1	165	68.4	110	1	68	25.12	5	162.7	142.3	9.52	19.95	18.59	0.92	1	3.68	1.32	1.94	1	5.17	1	72.94	6.78	382.69	1	1.82808	2	1
70	2	1	172.5	77.2	114	1	73	25.94	5	184.2	148.5	15.36	17.16	20.35	0.95	1	3.96	1.29	2.11	1	5.17	1	100.53	5.54	412.59	1	1.66391	2	2
66	1	1	153	52.9	124	1	69	22.6	4	210	130	15.82	20.88	11.76	1.03	1	4.36	1.41	2.44	1	5.17	1	46.04	6.07	128.91	1	1.64988	2	2
76	1	1	150.5	48.9	127	1	61	21.59	3	266.2	119.5	15.1	25.67	20.87	1.07	1	6.59	1.75	3.65	2	5.17	1	59.84	5.16	322.19	1	1.88601	2	2
70	2	1	159.9	57	128	1	74	22.29	4	245.5	144.2	17.83	26.03	23.01	1.1	1	5.36	1.48	3.11	1	5.17	1	63.06	4.86	310.9	1	1.7577	2	2
56	2	2	171	73.3	113	1	76	25.07	5	227.7	152.9	17.89	16.91	20.74	1.29	1	5.45	1.41	3.03	1	5.17	1	65.56	6.86	348.75	1	0.983249	1	1
48	1	1	153	57	100	1	69	24.35	5	147.9	145.6	20	19.3	11.62	1.36	1	5.41	2.19	2.55	1	5.17	1	50.44	5.53	287.73	1	1.4006	2	1
52	2	2	170	74.9	126	1	80	25.92	5	171	156.3	32.63	28.55	27.88	1.41	1	4.78	1.3	2.76	1	5.17	1	90.68	6.81	478.92	2	1.51986	2	1
50	2	2	162	73	170	2	97	27.82	6	272.3	147.2	10.14	15.72	24.86	1.45	1	5.46	1.72	3.03	1	5.17	1	101.12	5.84	482.86	2	0.906475	1	2
57	2	1	154.5	55	139	1	82	23.04	4	243.8	135.8	29.21	17.45	38.16	1.49	1	6.36	1.78	3.66	2	5.17	1	58.08	3.64	430.54	2	0.754868	1	2
85	1	1	149	45.5	146	2	81	20.49	3	135.7	125.5	12.08	23.88	23.32	1.56	1	6.43	2.1	3.71	2	5.17	1	69.79	4.35	285.76	1	4.30368	4	2
52	2	1	164	50	107	1	72	18.59	2	230.3	143.3	18.77	21.89	21.25	1.67	1	4.52	1.31	2.4	1	5.17	1	67.78	5.37	239.61	1	1.14084	1	1
40	1	1	155.5	45.2	110	1	64	18.69	2	204.8	138.8	18.55	24.5	19.04	1.68	1	6.07	2.6	3.17	1	5.17	1	58.07	3.51	261.36	1	1.11103	1	1
59	2	2	171	81	149	2	96	27.7	6	153.2	153.2	25.49	20.16	48.02	1.68	1	4.49	1.16	2.56	1	5.17	1	87.78	5.52	474.2	2	1.5378	2	2
53	1	2	149.4	64	134	1	62	28.67	7	243.9	135.4	16.38	19.46	32.33	1.9	2	6.3	2.31	3.49	2	5.17	1	54.79	5.45	337.03	1	1.04484	1	1
55	2	2	174	75.5	140	2	90	24.94	5	243.2	152	19.19	17.38	28.27	1.91	2	4.96	1.3	3.01	1	5.17	1	58.51	3.42	260.36	1	0.897246	1	1
65	1	2	160	65.2	144	2	85	25.47	5	200.1	137.1	13.05	23.12	24.23	2.01	2	5.91	1.76	3.15	1	5.17	1	62.75	6.25	337.11	1	2.07897	2	1
48	2	1	165	70	107	1	60	25.71	5	158.9	156.5	28.87	37.38	27.46	2.1	2	4.98	1.61	2.59	1	5.17	1	77.89	3.61	341.37	1	2.10152	2	2
48	2	1	167	66.5	121	1	79	23.84	4	229	148.9	101.37	63.34	56.29	2.88	3	5.74	1.35	3.41	2	5.17	1	68.55	5.74	314.16	1	1.31865	2	1
65	2	2	160	60	123	1	70	23.44	4	191.5	153.9	27.05	25.21	18.92	3	3	5.11	1.45	2.75	1	5.17	1	75.05	3.96	450.59	2	1.64526	2	1
57	2	2	169.5	83.6	122	1	78	29.1	7	207.7	163	27.67	21.66	30.8	4.26	3	4.99	1.09	2.69	1	5.17	1	69.94	5.36	299.74	1	1.13004	1	2
44	2	2	166	73.8	120	1	82	26.78	6	220.8	166.5	40.71	32.08	65.94	4.3	3	5.87	1.27	3.38	1	5.17	1	70.08	4.74	386.68	1	1.00193	1	1
49	2	2	168.5	68	125	1	81	23.95	4	232.5	171.6	20.51	18.51	50.12	5.57	3	6.99	1.13	3.81	2	5.17	1	76.62	5.46	422.12	2	0.861384	1	1
79	2	1	160.5	59.2	105	1	60	22.98	4	119.7	141.1	17.07	24.58	13.16	0.62	1	2.67	1.33	1.11	1	5.18	1	82.13	9.56	482.53	2	3.92643	4	2
59	2	1	161	46	132	1	80	17.75	1	171.1	138.5	14.15	24.1	28.94	0.63	1	5.4	3.41	1.99	1	5.18	1	80.02	5.25	322.52	1	2.20923	2	1
43	1	1	160.5	60.3	112	1	71	23.41	4	246.1	119	12.2	15.62	13.46	0.68	1	4.67	1.63	2.44	1	5.18	1	71.53	5.49	298.76	1	0.781372	1	1
42	2	2	177.5	86.3	148	2	82	27.39	6	181.2	150	22.22	18.4	21.83	0.73	1	2.78	1.17	1.4	1	5.18	1	63.82	5.54	364.32	1	0.904767	1	1
27	2	1	166.5	51.3	125	1	79	18.5	2	208.7	147.7	10.91	19.43	14.54	0.8	1	4.71	1.69	2.38	1	5.18	1	72.01	7.84	287.89	1	0.76103	1	1
69	2	1	161.5	62.3	137	1	70	23.89	4	123.2	152.2	12.01	24.67	28.75	0.8	1	2.89	1.41	1.28	1	5.18	1	81.14	5.88	407.86	1	3.98691	4	2
51	2	2	157.5	72	129	1	89	29.02	7	164	149.2	35.82	34.04	19.36	0.81	1	4.14	1.61	2.07	1	5.18	1	85.37	6.07	421.81	2	1.7687	2	1
42	1	1	167	73	180	2	110	26.18	6	202.4	138.7	17.19	16.81	23.63	0.83	1	6.64	2.56	3.41	2	5.18	1	62.54	5.2	244.25	1	0.841334	1	2
47	2	1	173	66.3	129	1	81	22.15	4	286.2	150.3	17.69	28.11	13.52	0.84	1	4.41	1.38	2.44	1	5.18	1	87.52	5.11	329.56	1	1.09755	1	1
58	1	1	153	56	113	1	62	23.92	4	210.1	129.2	15.27	20.1	33.6	0.87	1	5.37	1.71	2.84	1	5.18	1	41.64	4.37	226.15	1	1.41997	2	1
59	1	2	161.5	69	148	2	80	26.45	6	212.7	133.6	13.09	20.98	13.2	0.93	1	6.14	2.52	2.93	1	5.18	1	69.68	5.57	267.41	1	1.6085	2	1
52	1	1	152	44.9	143	2	88	19.43	2	206.9	134.9	14.56	22.09	12	1	1	5.67	1.88	3.15	1	5.18	1	56.7	5.33	258.72	1	1.45498	2	2
60	2	2	185	88.8	147	2	104	25.95	5	210.7	139	8.63	23.85	17.16	1.03	1	4.31	2.21	1.85	1	5.18	1	89.38	6.28	438.44	2	2.3119	2	2
58	1	1	151.5	49.2	118	1	70	21.44	3	242.8	123.5	14.36	18.08	12.84	1.06	1	4.51	1.55	2.35	1	5.18	1	46.51	3.98	241.05	1	1.13973	1	1
35	2	1	186.5	77.3	126	1	74	22.22	4	159.6	139.6	13.99	17.27	21.57	1.06	1	4.09	1.57	2.01	1	5.18	1	77.54	6.18	399.39	1	1.01256	1	1
60	2	2	181	84	141	2	81	25.64	5	138.2	143.5	16.71	17.43	15.84	1.08	1	4.36	1.28	2.4	1	5.18	1	90.24	5.14	376.22	1	1.8512	2	1
50	1	1	164.5	61	117	1	78	22.54	4	205.9	133.1	11.37	18.19	12.34	1.13	1	4.99	1.92	2.62	1	5.18	1	64.96	6.59	356.95	1	1.30998	2	1
50	2	1	169.5	67	113	1	74	23.32	4	166.8	149.8	19.77	23.94	78.51	1.14	1	4.25	1.52	2.02	1	5.18	1	65.05	5.58	379.27	1	1.61397	2	1
57	1	2	152.5	60.6	118	1	66	26.06	6	184.5	133.8	44.42	28.22	29.84	1.27	1	5.29	1.36	3.29	1	5.18	1	36.37	5.85	302.35	1	1.30812	2	1
50	2	1	167.5	69.7	139	1	83	24.84	5	184.1	139.4	18.69	18.57	24.1	1.34	1	5.58	1.66	2.96	1	5.18	1	68.58	4.32	398.16	1	1.1666	1	1
53	2	2	161	77.5	136	1	84	29.9	7	170.8	150.3	22.19	18.48	22.58	1.35	1	4.33	1.03	2.5	1	5.18	1	70.83	7.2	432.13	2	1.21734	1	2
66	1	1	155.5	55	109	1	60	22.75	4	182.2	124.5	26.14	28.23	22.86	1.42	1	6.85	2.44	3.47	2	5.18	1	58.26	7.88	266.68	1	2.00011	2	2
54	1	1	153	52	122	1	83	22.21	4	259.9	123.5	14.78	24.82	19.72	1.42	1	7.14	1.64	4.4	3	5.18	1	48.71	5.09	258.15	1	1.34138	2	1
46	1	1	152.5	56.4	122	1	71	24.25	5	259.1	136.9	13.24	18.17	19.4	1.48	1	5.43	1.85	2.97	1	5.18	1	53.56	3.98	266.31	1	0.886546	1	1
51	2	2	166.5	70.6	152	2	96	25.47	5	230.5	147.8	23.35	26.65	45.71	1.7	2	5.2	1.49	2.88	1	5.18	1	68.09	4.72	399.76	1	1.22026	1	1
47	2	1	164.5	64.6	127	1	82	23.87	4	173.7	149.1	27.14	31.14	32.02	1.75	2	5.81	1.77	3.1	1	5.18	1	66.86	5.14	324.64	1	1.61738	2	2
54	1	1	152.5	53.2	122	1	77	22.88	4	200.1	139.1	29.62	26.18	18.76	1.8	2	7.98	1.7	4.95	3	5.18	1	63.58	4.06	327.83	1	1.29815	2	1
54	2	2	159.5	66.1	122	1	80	25.98	5	194.7	149.9	40.39	26.14	44.27	1.93	2	5.28	1.1	3.24	1	5.18	1	69.5	3.72	428.07	2	1.14077	1	1
52	1	1	163	69	123	1	73	25.97	5	221.4	122.5	17.16	17.07	15.51	2.37	3	4.1	1.13	2.22	1	5.18	1	62.98	5.17	341	1	0.967833	1	2
55	2	2	168	76.4	123	1	83	27.07	6	200	152.8	15.35	20.96	66.04	2.67	3	5.74	1.57	3.07	1	5.18	1	79.78	3.89	460.99	2	1.47119	2	2
50	2	1	177.5	68.5	132	1	89	21.74	3	223.8	146.3	14.55	18.47	19.33	3	3	4.31	1.11	2.45	1	5.18	1	61.26	5.46	242.86	1	1.0818	1	1
80	2	1	172	62.4	128	1	74	21.09	3	117	141	68.22	60.69	15.99	0.49	1	2.52	1.5	0.83	1	5.19	1	68.76	7	230.68	1	5.02418	4	2
79	2	1	163.5	66.6	151	2	80	24.91	5	137.8	154.2	27.35	28.24	14.92	0.5	1	2.71	1.55	1.03	1	5.19	1	81.94	3.38	285.83	1	3.09574	3	2
51	1	2	154.5	58.4	142	2	78	24.47	5	165.8	135.8	19.7	18.05	10.54	0.61	1	3.4	1.31	1.64	1	5.19	1	48.03	4.16	240.65	1	1.25092	1	1
79	2	1	165.5	54	145	2	92	19.72	2	170.5	121.2	14.06	23.66	21.51	0.61	1	4.53	2.03	2	1	5.19	1	69.6	5.02	341.35	1	2.92365	3	2
77	2	2	157.5	62.9	131	1	94	25.36	5	190.8	153.5	22.65	27.55	15.7	0.68	1	2.62	1.24	1.13	1	5.19	1	75.1	5.31	375.43	1	2.33615	2	2
54	1	2	158	59	130	1	81	23.63	4	328.4	109.1	13.98	17.7	23.69	0.77	1	4.26	1.36	2.27	1	5.19	1	59.37	3.13	227.81	1	0.778413	1	1
58	2	1	176	74	123	1	71	23.89	4	201	139.9	18.15	32.44	13.69	0.84	1	4.21	1.5	2.21	1	5.19	1	68.16	4.24	336.07	1	2.19722	2	2
66	1	1	156	52.8	154	2	100	21.7	3	239	132.9	16.81	21.88	20.69	0.85	1	6.57	2.57	3.18	1	5.19	1	55.94	7.42	339.66	1	1.4737	2	2
52	2	1	165	60.3	90	1	60	22.15	4	162.8	155.5	10.87	16.13	13	0.87	1	3.95	1.69	1.96	1	5.19	1	74.58	6.37	237.92	1	1.56267	2	2
64	2	2	172.5	74	139	1	84	24.87	5	221.9	161.7	29.86	25.29	38.55	1.01	1	4.04	1.61	2.05	1	5.19	1	77.97	5.13	305.35	1	1.33483	2	1
66	1	1	158.5	53.5	115	1	80	21.3	3	193.6	143.7	14.72	28.53	14.13	1.07	1	5.14	2.27	2.52	1	5.19	1	67.68	5.26	379.89	1	2.53505	2	2
47	1	1	149	49.5	125	1	75	22.3	4	216.5	127.3	13.48	15.7	15.69	1.11	1	5.05	1.47	2.87	1	5.19	1	60.72	3.55	212.57	1	0.928313	1	1
51	1	1	153.5	49.5	136	1	87	21.01	3	233.1	135.1	17.71	24.65	14.45	1.12	1	3.41	1.57	1.57	1	5.19	1	50.99	3.74	266.91	1	1.28155	1	2
66	2	1	165.5	65.8	121	1	83	24.02	5	208.8	142.8	22.05	28.03	44.42	1.45	1	4.97	1.55	2.82	1	5.19	1	79.59	5.16	329.94	1	1.88683	2	2
59	2	2	160.1	71.3	134	1	76	27.82	6	221.2	145.8	17.13	17.34	20.9	1.45	1	6.1	1.9	3.73	2	5.19	1	76.78	5.31	309.74	1	1.11747	1	2
52	2	1	177	85	133	1	75	27.13	6	171.3	149.4	12.9	16.44	22.97	1.47	1	4.41	1.18	2.46	1	5.19	1	76.39	5.62	470.5	2	1.38948	2	2
63	1	2	157	66	112	1	66	26.78	6	214	134.4	16.73	17.05	17.85	1.57	1	3.53	1.58	1.64	1	5.19	1	62.21	4.8	395.43	1	1.22717	1	2
52	2	2	162	67	140	2	81	25.53	5	257.1	153.3	25.14	20.24	26.09	1.76	2	5.59	1.52	3.12	1	5.19	1	76.45	7.38	302.32	1	0.816449	1	1
55	1	1	156	59	134	1	83	24.24	5	244.4	126.7	25.88	24.12	24.22	1.82	2	6.11	1.66	3.31	1	5.19	1	51.11	3.98	252.41	1	1.06698	1	1
65	2	2	171	71.3	141	2	91	24.38	5	191.6	141.4	31.42	27.18	29.15	1.86	2	5.51	1.53	3.1	1	5.19	1	100.47	5.73	413.48	1	1.64499	2	2
43	2	2	164	78.5	127	1	84	29.19	7	243.5	169.4	56.22	33.18	135.05	2.11	2	4.5	1.04	2.62	1	5.19	1	100.85	6.07	536.2	2	0.781449	1	1
47	2	2	173.5	79.9	108	1	66	26.54	6	167.8	158.6	23.41	26.92	54.08	2.3	3	5.71	1.52	3.12	1	5.19	1	88.3	4.53	406.82	1	1.5584	2	1
72	1	2	147	46.6	139	1	76	21.57	3	325.3	132.1	23.8	24.62	34.57	2.86	3	4.39	1.55	2.32	1	5.19	1	52.99	3.63	418.69	1	1.11699	1	2
51	2	1	167	61.4	162	2	116	22.02	4	264.9	174.8	15.84	20.51	13.14	0.77	1	4.5	2.36	2	1	5.2	1	85.1	5.15	353.6	1	0.992148	1	2
58	2	2	155.5	72.7	132	1	83	30.07	7	214.9	159.7	20.22	20.52	63.85	0.88	1	3.6	1.71	1.67	1	5.2	1	72.14	7.41	309.34	1	1.23162	1	2
54	1	2	149	56.5	153	2	85	25.45	5	288.9	131.8	23.16	22.62	21.94	1.05	1	5.49	1.79	3.1	1	5.2	1	48.57	7.64	274.74	1	0.878556	1	1
59	1	2	155	62	142	2	92	25.81	5	278.9	136.8	17.91	20.34	11.88	1.08	1	6.56	2.2	3.45	2	5.2	1	67.38	5.46	317.76	1	1.01673	1	1
68	2	1	169	67.4	109	1	66	23.6	4	181.1	154.2	20.81	24.24	17.35	1.11	1	4.71	1.26	2.72	1	5.2	1	78.27	5.86	347.21	1	1.9952	2	1
58	2	2	173	92	133	1	89	30.74	7	252.9	137.9	25.45	18.45	39.34	1.11	1	4.73	1.6	2.51	1	5.2	1	70.35	6.51	411.33	1	0.838748	1	2
29	2	1	180	83	122	1	67	25.62	5	319.1	157.4	19.07	21.25	46.14	1.17	1	4.76	1.5	2.63	1	5.2	1	88.38	4.19	418.94	1	0.442237	1	1
73	2	2	165.5	65.5	106	1	60	23.91	4	188.8	142.2	23.16	29.48	28.13	1.18	1	4.86	1.84	2.55	1	5.2	1	61.67	5.45	361.08	1	2.36853	2	2
69	2	1	161.5	58.7	136	1	75	22.51	4	203.3	136.1	22.04	25.94	21.51	1.31	1	4.59	1.75	2.39	1	5.2	1	70.68	7.12	384.03	1	1.87532	2	1
38	2	1	169	69	106	1	60	24.16	5	165	164	22.2	24.23	18.72	1.41	1	6.24	1.49	3.64	2	5.2	1	82.82	5.28	387.32	1	1.18434	1	1
48	2	2	174.5	87.5	111	1	62	28.74	7	225.1	155.6	28.93	31.2	21.5	1.41	1	7.05	2.06	4.05	2	5.2	1	77.99	5.73	344.94	1	1.23693	1	1
37	2	2	178	86	160	2	115	27.14	6	224.5	141.8	28.25	27.03	69.16	1.47	1	5.25	1.64	2.95	1	5.2	1	76.4	5.26	472.19	2	0.838151	1	1
54	2	2	172	79	112	1	71	26.7	6	142.3	135.2	18.32	19.97	15.75	1.48	1	4.06	1.41	2.14	1	5.2	1	74.38	5.36	372.23	1	1.77053	2	1
50	2	1	164	66.1	121	1	72	24.58	5	273.8	151.6	14.93	14.79	33.65	1.66	1	6.26	1.51	3.74	2	5.2	1	85.47	7.06	464.59	2	0.698996	1	1
50	1	1	146.5	47.6	139	1	82	22.18	4	138.9	135.3	20.37	21.58	18.09	1.68	1	4.25	1.55	2.08	1	5.2	1	46	4.87	254.22	1	1.72117	2	1
52	2	2	169	72	124	1	73	25.21	5	246.8	155	43.58	30.24	25.21	1.69	1	4.62	1.33	2.68	1	5.2	1	67.08	5.18	479.95	2	0.965153	1	1
58	2	2	163	63.5	113	1	67	23.9	4	242.1	151.9	23.5	17.4	85.86	1.8	2	5.93	1.34	3.68	2	5.2	1	88.61	4.9	438.11	2	0.859901	1	1
60	1	2	148.5	56.4	119	1	61	25.58	5	196.9	131.2	20.94	21.47	25.81	1.8	2	5.14	1.46	2.73	1	5.2	1	57.08	5.66	299.87	1	1.42971	2	1
57	2	1	157	65.1	171	2	98	26.41	6	181.5	148.7	18.19	16.01	41.88	1.88	2	4.11	1.44	2.17	1	5.2	1	130.76	6.74	609.93	2	1.17889	1	1
45	2	1	163	63	128	1	90	23.71	4	244.4	141.2	31.75	26.92	39.14	2.15	2	5.75	1.14	3.53	2	5.2	1	81.84	5.33	621.58	2	0.879659	1	1
51	2	2	180	78.5	113	1	67	24.23	5	199	155	27.11	25.08	99.43	2.64	3	5.18	1.24	3.09	1	5.2	1	63.7	5.92	286.86	1	1.23447	1	2
49	2	2	168	82	134	1	77	29.05	7	256.4	156.2	22.01	18.56	54.37	4.75	3	5.16	1.07	2.63	1	5.2	1	81.21	5.28	419.7	1	0.756042	1	2
39	2	2	165	75.5	113	1	74	27.73	6	258.4	172.1	28.67	42.8	52.21	4.96	3	6.08	1.41	3.1	1	5.2	1	82.69	5.44	499.61	2	1.20643	1	1
53	1	1	159	48	125	1	73	18.99	2	151.2	131.5	7.1	15.72	13.3	0.56	1	3.99	2.21	1.67	1	5.21	1	52.42	7.27	229.45	1	2.06799	2	1
59	2	2	179	78.2	160	2	88	24.41	5	228.3	132.4	8.23	25.18	20.25	0.65	1	4.13	1.59	2.04	1	5.21	1	95.43	8.1	416.28	1	2.26831	2	2
50	2	1	164.5	60.6	144	2	93	22.39	4	192.5	155.4	22.64	28.81	35.95	0.76	1	4.63	2.92	1.63	1	5.21	1	78.8	4.01	416.14	1	1.57269	2	1
60	1	2	156	54.6	158	2	82	22.44	4	137.1	134	17.71	19.93	22.73	0.87	1	3.88	1.4	2	1	5.21	1	51.2	5.78	268.67	1	2.07258	2	2
51	1	1	150.5	50	130	1	71	22.07	4	164.7	133.1	15.97	22.79	17.46	0.91	1	5.55	1.62	2.99	1	5.21	1	64.12	4.41	190.23	1	1.76591	2	2
63	2	2	163	79.4	164	2	86	29.88	7	273.7	126.8	13.58	15.3	16.78	1.01	1	3.89	1.26	2.11	1	5.21	1	134.08	6.98	522.9	2	0.955669	1	2
59	2	2	170	76	148	2	99	26.3	6	211.9	158.9	32.73	19.62	96.7	1.06	1	6.45	1.93	3.69	2	5.21	1	90.39	5.25	407.75	1	0.954876	1	1
70	1	2	143.5	45.3	123	1	77	22	4	220	136.9	15.22	20.32	17.95	1.33	1	4.58	1.56	2.45	1	5.21	1	55.89	6.05	257.72	1	1.65726	2	1
57	1	1	151.5	57.9	131	1	79	25.23	5	226.4	128.8	13.71	21.79	17.94	1.33	1	3.87	1.31	2.01	1	5.21	1	53.37	3.33	343.8	1	1.48162	2	2
41	2	2	179	87.7	115	1	74	27.37	6	214.6	153.4	21.2	25.36	19.21	1.35	1	5.96	1.64	3.44	2	5.21	1	70.1	3.66	359.86	1	1.05229	1	1
60	1	2	158.5	64	160	2	103	25.48	5	139.3	132.6	14.06	25.35	21.57	1.36	1	6.19	1.81	3.37	1	5.21	1	54.18	3.94	238.4	1	2.91196	3	1
42	2	2	162.5	67.2	104	1	74	25.45	5	267.7	157.9	86.31	45.67	82.17	1.39	1	7.46	1.59	4.75	3	5.21	1	76.24	4.56	478.12	2	0.771261	1	1
57	2	1	164	60.5	108	1	73	22.49	4	173	159	20.5	24.22	42.62	1.43	1	4.77	1.36	2.6	1	5.21	1	76.76	3.24	317.49	1	1.76249	2	1
40	2	1	172.5	75.7	132	1	89	25.44	5	180.4	156.7	26.25	21.8	31.41	1.44	1	5.03	1.25	2.88	1	5.21	1	95.38	4.61	470.1	2	0.943442	1	1
43	2	1	170	61.8	114	1	71	21.38	3	186.4	160.2	18.5	18.61	18.6	1.76	2	4.86	1.71	2.57	1	5.21	1	80.16	5.89	443.67	2	0.998121	1	1
48	2	1	164.5	63.4	110	1	66	23.43	4	274.2	149.8	13.47	17.72	31.79	1.8	2	6.11	1.55	3.47	2	5.21	1	79.03	5.55	307.62	1	0.845189	1	1
75	1	2	147	53	130	1	67	24.53	5	159.6	149.3	64.85	63.33	39.49	1.94	2	6.31	1.66	3.55	2	5.21	1	58.16	5.54	346.77	1	3.69558	4	2
46	2	2	172	72.7	130	1	86	24.57	5	266.3	147.1	35.11	27.04	133.28	2.15	2	5.2	1.76	2.7	1	5.21	1	74.42	4.37	519.73	2	0.788275	1	2
71	1	2	152	57.7	135	1	82	24.97	5	180	149.8	20.91	24.18	27.39	2.27	2	5.6	1.56	3.15	1	5.21	1	55.35	5.17	399.44	1	2.08576	2	2
42	2	2	177	114.7	131	1	88	36.61	7	152.9	151.6	21.09	20.07	40.16	2.33	3	4.42	1.15	2.62	1	5.21	1	70.69	4.46	369.69	1	1.20047	1	2
53	2	2	168	81.2	127	1	83	28.77	7	313.9	159.5	48.42	29	69.53	2.72	3	4.02	1.39	2.1	1	5.21	1	73.62	5.97	383.58	1	0.703672	1	1
44	2	2	178	89	138	1	98	28.09	7	272.6	142.2	21.77	16.85	32.2	2.76	3	3.52	1.15	1.93	1	5.21	1	77.45	4.09	533.37	2	0.582905	1	2
58	1	1	149	46.6	110	1	72	20.99	3	228.6	131.3	11.94	19.43	15.41	0.71	1	4.99	2.3	2.36	1	5.22	1	66.24	4.77	277.84	1	1.42667	2	2
70	2	1	165.5	57	149	2	82	20.81	3	258.3	136.4	11.92	19.83	24.31	0.81	1	4.39	1.66	2.17	1	5.22	1	69.33	5.76	279.16	1	1.55653	2	2
73	2	2	157	62	139	1	77	25.15	5	198.3	147.6	24.96	22.85	30.88	0.83	1	5.46	1.43	3.3	1	5.22	1	75.27	4.52	359.87	1	1.6837	2	2
32	2	1	169.4	65	118	1	70	22.65	4	196.8	139.5	21.8	29.59	19.88	0.87	1	4.42	2.18	2	1	5.22	1	84.43	5.02	429.46	2	1.03048	1	1
51	1	1	155.5	65.5	131	1	78	27.09	6	190.4	132.5	12.39	21.91	16.88	0.94	1	4.24	2.16	1.78	1	5.22	1	47.07	4.5	229.09	1	1.66729	2	1
32	2	1	174	72.5	133	1	76	23.95	4	244.7	148	19.68	20.52	22.84	0.94	1	4.24	1.91	2.01	1	5.22	1	83.72	4.08	438.11	2	0.604896	1	1
59	1	1	149.5	47.5	150	2	88	21.25	3	99.2	127.4	12.49	22.91	12.1	0.95	1	4.86	2.37	2.07	1	5.22	1	69.27	6.18	292.1	1	3.85553	4	2
52	2	2	166.6	63.6	128	1	86	22.91	4	171	157	29.02	23.88	36.9	1.18	1	3.91	1.72	1.98	1	5.22	1	78.61	6.13	404.19	1	1.34801	2	2
52	1	1	155	60	116	1	72	24.97	5	137.2	135.1	27.23	27.91	43.31	1.19	1	5.38	2.17	2.56	1	5.22	1	55.04	4.49	204.18	1	2.02715	2	1
31	1	1	167	47.5	108	1	61	17.03	1	401.2	129.2	11.4	16.9	11.91	1.21	1	7.36	2.02	4.39	3	5.22	1	59.92	3.43	218.5	1	0.386754	1	1
57	2	1	167	49	121	1	77	17.57	1	224.1	162.7	15.89	20.44	23.85	1.25	1	7	2.08	3.92	2	5.22	1	73.16	4.19	378.79	1	1.30422	2	2
60	2	1	167	61.9	104	1	72	22.2	4	187.6	151.4	13.71	15.3	31.35	1.41	1	6.01	2.17	3.25	1	5.22	1	84.39	9.5	282.73	1	1.32157	2	1
72	2	1	161.5	59	166	2	89	22.62	4	221	152	12.45	21.24	34.31	1.59	1	4.95	2.25	2.24	1	5.22	1	81.64	5.53	345.71	1	1.96115	2	2
51	2	2	163	58.9	154	2	88	22.17	4	258.2	154.4	19.2	25.29	24.33	1.68	1	6.63	1.68	3.95	2	5.22	1	70.05	4.09	291.77	1	1.14002	1	2
52	2	1	158.7	68.9	127	1	84	27.36	6	407.3	166.2	30.94	24.25	65.26	1.74	2	4.75	1.25	2.86	1	5.22	1	69.05	4.9	301.43	1	0.556597	1	1
56	1	2	154.5	64.4	123	1	75	26.98	6	301.9	144.5	32.78	19.76	41.52	1.75	2	3.51	1.09	1.82	1	5.22	1	70.41	8.2	385.72	1	0.640188	1	1
48	1	2	151	54.6	139	1	86	23.95	4	171.3	136.9	22.11	23.55	61.15	2	2	5.37	1.44	3.19	1	5.22	1	64.84	5.53	284.32	1	1.4034	2	1
70	1	1	152.5	46.7	134	1	50	20.08	3	133.5	118.9	22.29	28.53	16.08	2.03	2	4.7	1.5	2.51	1	5.22	1	59.31	5.69	240.52	1	3.16857	3	2
45	2	1	171	76.9	131	1	77	26.3	6	218	152.9	22.25	24	32.25	2.13	2	5.94	1.23	3.65	2	5.22	1	87.7	4.2	436.05	2	1.05027	1	1
40	2	2	167.5	72	132	1	87	25.66	5	162.7	154.9	51.87	37.05	47.84	2.22	2	3.91	1	2.14	1	5.22	1	75.56	4.59	540.94	2	1.26474	1	1
60	2	2	161.5	73.9	134	1	89	28.33	7	230.2	145.7	12.26	22.73	45.05	2.57	3	4.71	1.36	2.48	1	5.22	1	65.75	3.97	355.24	1	1.692	2	2
41	2	2	172	77.9	133	1	95	26.33	6	127	151	43.02	21.85	42.67	2.89	3	4.67	1.23	2.67	1	5.22	1	72.98	5.34	340.84	1	1.07547	1	1
70	2	2	163	65.3	128	1	85	24.58	5	233.1	159.7	18.42	23.72	37.73	2.96	3	5.21	1.11	3.19	1	5.22	1	98.57	4.54	428.91	2	1.65968	2	2
36	2	2	173.5	107.5	132	1	86	35.71	7	177.6	162	70.56	37.35	60.03	3.02	3	5.82	1.11	3.51	2	5.22	1	64.12	5.1	438.48	2	0.901303	1	1
79	1	2	156	64.9	130	1	71	26.67	6	167.1	127.2	18.57	29.38	29.37	3.05	3	4.3	1.23	2.35	1	5.22	1	56.23	5.12	385.41	1	3.22327	3	2
59	2	2	173	74.1	109	1	69	24.76	5	153	145.6	16.08	19.04	41.32	3.1	3	4.54	1.22	2.68	1	5.22	1	80.04	7.53	231.36	1	1.83098	2	1
57	2	2	174	86.7	101	1	70	28.64	7	249.9	144.7	33.21	26.11	70.7	3.46	3	6.38	1.42	3.81	2	5.22	1	83.48	5.58	478.77	2	1.03343	1	1
42	2	2	170.5	82.2	122	1	75	28.28	7	175.1	158.5	47.18	33.78	40.92	4.58	3	5.63	0.94	3.2	1	5.22	1	80.66	5.91	499.91	2	1.17962	1	2
58	2	2	165	74.2	167	2	104	27.25	6	221.8	138.5	19.26	20.35	19.91	8.57	3	4.99	0.8	2.4	1	5.22	1	99.5	6.83	458.64	2	1.21256	1	2
58	2	1	164.5	61.8	94	1	60	22.84	4	252.6	135.9	21.35	23.09	17.31	0.59	1	5.2	2.31	2.62	1	5.23	1	69.71	5.73	388.13	1	1.14741	1	2
62	2	1	155.2	52.1	109	1	62	21.63	3	123.4	135.8	27.28	58.65	89.74	0.64	1	3.81	1.44	1.87	1	5.23	1	77.6	5.34	298.3	1	5.64186	4	2
70	2	2	153	54	131	1	76	23.07	4	223.9	148.1	18.3	26.07	59.15	0.76	1	5.41	2.71	2.33	1	5.23	1	75.3	4.66	363.19	1	1.90528	2	1
69	2	1	164.5	64	149	2	74	23.65	4	153.3	148.1	31.61	39.35	35.05	0.8	1	4.47	1.42	2.36	1	5.23	1	98.3	4.59	324.22	1	3.15021	3	2
48	2	1	179	70.7	108	1	66	22.07	4	133.7	147.8	29.4	29.52	22.91	0.84	1	4.13	1.79	1.88	1	5.23	1	72.7	5.62	327.78	1	1.95458	2	1
70	1	1	144.5	39.7	151	2	67	19.01	2	177.4	115.6	22.07	29.97	23.57	0.88	1	4.62	2.3	1.86	1	5.23	1	56.18	4.21	268.14	1	2.51727	2	1
53	1	1	164	55.3	126	1	64	20.56	3	163	137.6	12.32	17.48	12.82	0.92	1	4.63	1.87	2.4	1	5.23	1	77.66	5.02	377.19	1	1.61929	2	1
41	1	1	149	50.8	106	1	69	22.88	4	228.6	132.8	19.73	25.36	26.83	0.94	1	5.61	1.98	2.88	1	5.23	1	57.48	4.55	339.42	1	1.02398	1	1
60	2	1	152	46.9	123	1	84	20.3	3	289.9	136	29.21	24.58	33.91	0.95	1	4.52	1.67	2.36	1	5.23	1	64.15	4.33	368.16	1	0.941281	1	2
75	1	1	159	58	153	2	78	22.94	4	142.3	132.9	13.27	21.72	15.71	0.98	1	5.2	2.05	2.74	1	5.23	1	66.78	6.54	225.95	1	3.14254	3	2
56	1	1	148	57.9	109	1	62	26.43	6	202.3	136.5	16.35	20.19	18.28	1	1	3.94	1.66	1.78	1	5.23	1	47.57	5.58	267.46	1	1.3822	2	1
73	2	2	165.5	78	151	2	61	28.48	7	255.2	150.5	22.96	28.79	30.44	1.12	1	3.77	1.95	1.55	1	5.23	1	65.16	5.6	310.38	1	1.71869	2	2
60	1	1	161.5	63	146	2	61	24.15	5	166.3	126.3	17.26	18.89	38.36	1.14	1	6.29	2.58	3.06	1	5.23	1	62.79	5.87	213.05	1	1.64048	2	2
51	1	2	160	67.4	122	1	70	26.33	6	174.5	120.4	10.47	21.5	15.15	1.29	1	4.8	1.38	2.78	1	5.23	1	69.59	4.24	269.27	1	1.94196	2	1
61	1	2	158.5	58.2	95	1	60	23.17	4	214.6	127.6	12.43	25.88	13.41	1.31	1	6.15	2.05	3.38	1	5.23	1	51.98	5.39	264.85	1	2.08655	2	1
48	1	1	155	50.2	100	1	60	20.89	3	192.8	137.3	15.14	19.89	14.44	1.47	1	5.56	2.25	2.93	1	5.23	1	71.61	5.56	270.86	1	1.27264	1	1
48	1	2	157	62	127	1	75	25.15	5	179.5	126.4	25.67	27.73	18.46	1.58	1	3.73	1.67	1.61	1	5.23	1	59.7	4.97	207.35	1	1.46357	2	1
58	1	1	149	45.2	119	1	67	20.36	3	286	134.3	10.9	48.77	15.1	1.61	1	6.46	2.59	3.29	1	5.23	1	72.89	5.36	332.41	1	2.99572	3	1
60	1	2	156	61.4	157	2	82	25.23	5	213.9	134.3	15.05	18.45	15.61	1.61	1	4.62	1.87	2.31	1	5.23	1	49.58	3.37	265.02	1	1.33404	2	2
51	2	2	179	77.5	161	2	108	24.19	5	177.9	151.6	18.55	21.73	32.62	1.97	2	4.74	1.25	2.65	1	5.23	1	70.35	4.4	387.63	1	1.44638	2	2
75	1	2	148	61	142	2	80	27.85	6	169.3	138.3	36.17	42.49	31.98	2.03	2	4.95	1.39	2.9	1	5.23	1	57.42	4.94	464.89	2	3.1298	3	2
63	1	1	152	53.6	140	2	66	23.2	4	164.3	122.9	13.58	23.57	13.22	2.32	3	5.55	1.3	3.12	1	5.23	1	48.56	3.94	286.03	1	2.45252	2	2
61	2	2	167.5	64.6	137	1	91	23.03	4	263	148.4	13.5	16.71	37.18	2.33	3	3.83	1.39	1.85	1	5.23	1	68.39	3.66	402.55	1	1.05483	1	2
44	2	2	171	87.7	123	1	93	29.99	7	270.9	145.6	66.53	33.11	49.26	2.37	3	5.07	1.28	3.11	1	5.23	1	82.58	5.65	538.53	2	0.659317	1	1
76	1	2	156	61	187	2	96	25.07	5	153.6	123.7	54.74	54.16	35.26	2.62	3	5.39	1.83	3.13	1	5.23	1	77.54	6.39	284.95	1	3.622	4	2
40	2	2	175.5	80.7	131	1	84	26.2	6	175.1	150.2	18.3	17.51	42.31	2.74	3	4.85	1.23	2.66	1	5.23	1	71.92	3.45	444.62	2	0.935049	1	1
61	2	2	161	75	135	1	84	28.93	7	146.2	135	17.82	22.84	49.06	3.03	3	4.94	1.33	2.71	1	5.23	1	74.56	4.92	378.93	1	2.25748	2	1
57	1	2	153.5	56	111	1	82	23.77	4	227	147	20.46	23.18	28.36	3.18	3	5.3	1.46	2.72	1	5.23	1	57.27	3.78	249.61	1	1.2868	1	1
55	1	2	157.5	64.3	134	1	82	25.92	5	151.8	122.7	17.09	19.59	20.09	4.36	3	6.22	1.01	3.42	2	5.23	1	46.64	5.39	257.13	1	1.71694	2	1
61	2	1	165	84	158	2	94	30.85	7	149.2	162	15.97	22.6	17.26	0.63	1	3.54	1.99	1.47	1	5.24	1	80.61	5.49	307.98	1	2.31216	2	1
48	1	1	154	60	121	1	77	25.3	5	268.4	126.3	17.25	22.53	12.76	0.71	1	5.32	3.11	2.25	1	5.24	1	64.64	4.27	290.96	1	0.97012	1	1
47	2	1	182	80.5	151	2	101	24.3	5	181.8	163.7	19.41	24.17	17.74	0.74	1	6.01	2.1	3.29	1	5.24	1	86.44	5.02	320.64	1	1.4183	2	1
60	1	1	155	42.2	117	1	60	17.57	1	369.9	134.7	31.69	40.17	22.05	0.75	1	5.62	2.76	2.6	1	5.24	1	57.39	5.88	315.38	1	1.15746	1	2
48	2	2	173	71.6	121	1	87	23.92	4	193.9	158.9	11.08	16.29	14.35	0.8	1	3.5	1.06	1.9	1	5.24	1	70.51	3.92	297.77	1	1.21148	1	1
57	1	1	147	48.7	117	1	82	22.54	4	131.7	121.2	12.03	24.76	11.14	0.94	1	4.64	2.55	1.89	1	5.24	1	61.32	5.13	240.77	1	3.08963	3	1
84	2	1	166	66.6	158	2	62	24.17	5	172.8	139.4	11.79	21.67	22.41	1.08	1	4.69	1.47	2.49	1	5.24	1	87.86	5.36	384.82	1	3.06787	3	2
63	1	1	145.5	54	130	1	65	25.51	5	242.6	125.4	16.43	21.54	17.21	1.14	1	5.8	1.72	3.19	1	5.24	1	49.04	5.95	369.54	1	1.37999	2	1
72	1	1	157	68	152	2	80	27.59	6	214.9	137.9	14.13	21.54	14.63	1.14	1	6.03	2.3	2.99	1	5.24	1	79.15	4.93	371.19	1	1.91987	2	2
67	2	1	163.5	69	154	2	94	25.81	5	187.4	152.9	23.4	20.96	22.41	1.23	1	5.27	1.55	3.08	1	5.24	1	111.06	5.66	360.94	1	1.54913	2	2
69	1	1	158	67	132	1	74	26.84	6	144	114.7	14.7	18.53	16.78	1.36	1	4.29	1.88	1.87	1	5.24	1	67.3	3.66	344.78	1	2.31581	2	2
51	1	1	150	54	142	2	90	24	5	251.7	142	24.18	23.56	31.2	1.36	1	5.22	1.78	2.85	1	5.24	1	47.91	4.97	235.27	1	0.97081	1	2
65	1	1	151.5	50	96	1	60	21.78	3	193.2	127.2	29.81	29.57	25.21	1.4	1	4.88	1.72	2.67	1	5.24	1	56.55	4.39	236.78	1	1.82212	2	1
56	2	2	170.5	87.8	110	1	70	30.2	7	309.3	110.7	23.58	21.81	21.87	1.5	1	3.63	1.02	2.04	1	5.24	1	63.71	4.35	417.93	1	0.81319	1	1
57	1	1	149	53.9	126	1	61	24.28	5	281.5	125	8.67	17.81	13.19	1.74	2	4.83	1.79	2.46	1	5.24	1	65.69	6.46	277.32	1	1.22476	1	2
43	2	2	162.5	75.3	126	1	88	28.52	7	254.3	157.5	43.15	24.47	48.98	2.08	2	5.36	1.27	3.31	1	5.24	1	71.83	4.1	412.05	1	0.629891	1	2
64	1	2	154.5	63	142	2	87	26.39	6	226	148.1	29.72	27.8	71.91	2.15	2	5.75	1.68	3.21	1	5.24	1	79.3	5.68	315.03	1	1.44408	2	1
66	1	2	153	65	166	2	86	27.77	6	177	106.2	17.49	22.66	16.25	2.66	3	5.06	1.58	2.64	1	5.24	1	58.86	4.49	210.67	1	2.02039	2	2
68	1	2	154	66	104	1	61	27.83	6	211.4	131.8	20.16	17.6	34.63	3.92	3	6.62	1.2	4.08	2	5.24	1	61.59	6.5	353.07	1	1.26087	1	2
31	1	1	164.5	53.8	114	1	70	19.88	2	196.8	130.8	20.58	27	22.59	0.53	1	4.39	2.02	2.02	1	5.25	1	46.89	4.38	291.87	1	0.937514	1	1
60	1	2	159	53.8	101	1	63	21.28	3	288.1	132.3	18.21	21.81	21.99	0.55	1	5.26	2.45	2.27	1	5.25	1	70.71	8.57	292.1	1	1.06441	1	1
80	1	1	148	60.1	146	2	83	27.44	6	224.5	122.6	26.27	33.19	21.04	0.78	1	4.76	2.2	2.34	1	5.25	1	68.56	4.22	292.83	1	2.30755	2	2
42	2	2	165	60	126	1	82	22.04	4	185	148	27.9	23.51	45.11	0.91	1	4.71	1.41	2.72	1	5.25	1	69.24	6.29	314.15	1	1.01048	1	1
49	2	2	175	78	157	2	95	25.47	5	162.1	143.1	20.99	21.81	24.39	1.13	1	5.44	2.57	2.42	1	5.25	1	66.94	6.34	367.38	1	1.43901	2	2
40	2	2	163	75.5	129	1	74	28.42	7	243.6	131.5	19.47	20.65	18.76	1.18	1	4.04	1.4	2.23	1	5.25	1	77.45	5.73	446.87	2	0.768457	1	1
46	2	1	171	76.6	144	2	106	26.2	6	197.3	156.9	14.13	17.96	32.58	1.27	1	4.08	1.32	2.02	1	5.25	1	84.51	4.95	452.71	2	1.11395	1	1
49	2	2	166	78.9	141	2	86	28.63	7	158.9	152.2	33.94	25.94	55.32	1.34	1	3.85	1.3	2.02	1	5.25	1	69.12	6.57	227.7	1	1.37305	2	1
50	1	2	159	69	143	2	79	27.29	6	195.1	139.3	39.15	33.43	154.88	1.6	1	5.85	2.5	2.87	1	5.25	1	51.02	5.12	282.69	1	1.36925	2	1
34	2	2	167.5	77.3	134	1	89	27.55	6	260.7	156	66.55	41.85	106.07	1.64	1	6.32	1.6	3.86	2	5.25	1	68.15	4.09	534.77	2	0.669051	1	1
63	2	2	166	67.4	112	1	62	24.46	5	194.4	150.5	28.51	22.93	23.87	1.74	2	4.84	1.62	2.47	1	5.25	1	66.39	5.49	435.18	2	1.39171	2	1
51	1	1	156	50.9	135	1	82	20.92	3	200.4	141.7	15.66	23.43	12.03	1.86	2	6.38	1.83	3.42	2	5.25	1	64.85	8.28	282.74	1	1.50678	2	1
58	2	2	164.5	55.5	148	2	84	20.51	3	402	150.7	18.98	22.29	14.96	1.93	2	5.99	1.64	3.5	2	5.25	1	76.26	5.14	335.82	1	0.738183	1	1
40	2	2	175	75.2	119	1	77	24.56	5	258	139.9	42.27	29.99	83.43	2.12	2	4.51	1.29	2.6	1	5.25	1	78.09	5.75	462.28	2	0.715156	1	1
51	1	1	155	51	150	2	80	21.23	3	236.7	122.9	21.78	21.9	16.31	2.39	3	6.09	1.88	3.27	1	5.25	1	47.13	5.5	276.64	1	1.01108	1	1
43	2	2	172	87.5	118	1	74	29.58	7	201	166.7	90.62	45.12	47.68	2.55	3	5.43	1.12	3.16	1	5.25	1	84.37	5.53	445.64	2	1.01398	1	2
66	2	2	165	78.5	144	2	84	28.83	7	183.8	148.8	24.58	25.38	54.99	4.35	3	4.54	1.11	2.4	1	5.25	1	103.51	7.37	374.38	1	1.83823	2	2
36	2	1	160.5	56	129	1	88	21.74	3	276.6	138.9	57.9	33.24	26.55	0.44	1	3.32	1.1	1.72	1	5.26	1	78.23	2.52	290.86	1	0.568554	1	1
50	1	1	160.6	55.8	134	1	74	21.63	3	205.7	145	22.14	28.49	9.79	0.59	1	3.98	1.6	2	1	5.26	1	64.01	3.37	308.85	1	1.47177	2	1
49	1	1	166.5	57.4	143	2	91	20.71	3	189.8	126.3	6.25	19.9	16.43	0.67	1	4.56	1.97	2.25	1	5.26	1	67.45	7.19	233.03	1	2.05501	2	2
67	1	1	151	48.9	129	1	78	21.45	3	122.3	142.7	11.6	16.73	19.07	0.68	1	6.61	2.78	3.39	1	5.26	1	60.65	7.12	244.47	1	2.69101	3	1
53	2	2	166.5	81.7	114	1	66	29.47	7	203.1	143.4	23.82	24.09	43.28	0.89	1	3.66	1.39	1.89	1	5.26	1	60.73	4.62	464.58	2	1.28805	1	2
55	1	1	157.5	50	111	1	60	20.16	3	145.6	89.2	23.29	34.59	27.87	0.99	1	4.66	1.7	2.31	1	5.26	1	42.58	4.59	241.57	1	2.70749	3	1
74	1	1	147	37.1	131	1	65	17.17	1	229.2	128.4	12.4	26.01	15.51	1.08	1	5.99	1.99	3.21	1	5.26	1	58.51	6.82	266.92	1	2.38477	2	2
70	1	1	155	64	135	1	87	26.64	6	221	142.6	17.27	18.63	22.4	1.21	1	6.71	2.49	3.37	1	5.26	1	78.12	6.1	271.57	1	1.41995	2	2
64	1	1	147	52.3	151	2	91	24.2	5	202	126.8	15.31	21.87	14.15	1.27	1	4.81	2	2.24	1	5.26	1	56.62	4.52	356.65	1	1.77088	2	1
60	2	2	171	73.3	120	1	69	25.07	5	209	160.8	38.06	35.76	30.82	1.32	1	4.55	1.62	2.51	1	5.26	1	75.11	6.45	415.16	1	1.66406	2	1
69	1	1	151	60	139	1	83	26.31	6	252.2	127.6	12.72	17.68	21.24	1.33	1	5.83	1.5	3.29	1	5.26	1	58.07	3.51	381.59	1	1.35626	2	2
58	2	1	169	72	133	1	77	25.21	5	162	131.9	18.26	24.06	21.28	1.35	1	4.96	1.57	2.65	1	5.26	1	69.09	4.62	280.43	1	2.01585	2	1
53	1	1	159.1	58.9	111	1	66	23.27	4	130.3	143.4	38.78	27.62	88.79	1.53	1	4.82	1.62	2.7	1	5.26	1	58.04	5.04	402.91	1	1.80406	2	1
55	1	2	159.5	56.4	111	1	70	22.17	4	247.4	133.9	18.75	18.19	24.19	1.54	1	5.42	2.09	2.72	1	5.26	1	40.47	3.19	277.5	1	0.933889	1	1
49	2	1	172	81.8	131	1	88	27.65	6	229.4	143.9	39.17	21.1	41.58	1.59	1	4.54	1.15	2.79	1	5.26	1	75.19	4.07	294.76	1	0.720126	1	1
47	2	2	183.5	79.2	120	1	73	23.52	4	183.3	143.3	25.65	33.16	20.03	1.63	1	3.6	1.08	1.98	1	5.26	1	70.32	7.73	437.61	2	1.67883	2	2
68	1	2	167.5	62.3	157	2	90	22.21	4	195.1	129.8	15.57	18.5	18.17	1.68	1	6.13	1.8	3.6	2	5.26	1	63.93	6.42	251.78	1	1.6341	2	2
75	1	1	153	58.6	122	1	71	25.03	5	131	121.7	33.06	36.65	17.93	1.71	2	5.4	1.52	2.86	1	5.26	1	97.23	4.68	343.71	1	3.64932	4	2
52	1	1	155	50.6	147	2	83	21.06	3	255.3	130.7	16.9	21.16	19.64	1.98	2	6.58	1.93	3.79	2	5.26	1	57.21	5.36	278.9	1	1.04839	1	2
56	1	2	158	69	133	1	79	27.64	6	286.2	129.5	25.26	19.95	30.86	2.42	3	5.04	1.26	3.02	1	5.26	1	50.99	5.16	349.89	1	0.776684	1	1
45	2	2	168.5	65.7	116	1	75	23.14	4	256.4	139.7	16.35	18.35	43.16	2.66	3	4.14	1.16	2.15	1	5.26	1	75.84	4.59	347.67	1	0.796474	1	1
58	1	1	157	55	120	1	73	22.31	4	170.7	139.6	13.72	21.34	14.6	3.06	3	4.37	1.27	2.25	1	5.26	1	53.83	4.5	351.66	1	1.95755	2	2
72	2	2	170	73.9	122	1	79	25.57	5	148.1	145.8	26.73	26.9	18.17	0.7	1	5.92	1.87	3.41	2	5.27	1	69.26	5.91	406.19	1	2.52947	2	2
54	2	1	168	69	103	1	71	24.45	5	268.1	137.7	11.1	20.71	20.09	0.73	1	4.8	1.92	2.45	1	5.27	1	65.88	5.74	296.86	1	1.25203	1	1
42	1	1	166	60	109	1	75	21.77	3	354.3	133.8	17.34	19.25	51.31	0.79	1	4.11	1.68	1.97	1	5.27	1	53.76	5.7	349.63	1	0.548005	1	1
43	1	1	165	69.3	102	1	65	25.45	5	170.9	134.1	12.41	19.63	17.41	0.84	1	4.36	2.07	1.89	1	5.27	1	68.4	5.62	278.35	1	1.40204	2	1
42	2	1	165.5	57.9	96	1	72	21.14	3	286.3	136.7	35.77	23.79	151.56	0.88	1	4.37	1.96	2.03	1	5.27	1	79.1	5.93	279.18	1	0.58353	1	1
41	1	1	156	58.3	103	1	64	23.96	4	197.3	130.7	9.47	13.69	15.99	0.89	1	5.25	1.67	2.74	1	5.27	1	54.22	3.57	304.38	1	0.924454	1	1
74	1	2	160	61	135	1	75	23.83	4	232.6	131.4	13.96	22.07	19.81	0.92	1	5.77	2.37	2.94	1	5.27	1	63.15	4.47	442.44	2	1.87924	2	2
58	1	1	151	49	152	2	86	21.49	3	219.3	127.5	16.89	24.74	22.16	0.97	1	6.18	1.79	3.44	2	5.27	1	50.28	4.1	202.65	1	1.59211	2	2
69	1	2	153.5	59.8	148	2	76	25.38	5	242.1	134.8	26.18	25.96	18.28	1.06	1	4.36	1.65	2.29	1	5.27	1	59.42	4.15	297	1	1.44602	2	2
55	2	1	168.5	73.9	105	1	64	26.03	6	138.5	145.3	28.52	26.45	31.29	1.07	1	4.71	1.92	2.2	1	5.27	1	92.32	6.47	372.17	1	1.96682	2	1
67	2	2	176	73.6	113	1	60	23.76	4	197.4	119.2	11.96	10.11	23.75	1.09	1	4.07	1.4	2.21	1	5.27	1	67.46	3.74	267.3	1	0.992232	1	2
59	1	1	148.5	46.2	113	1	70	20.95	3	211.9	132.1	10.15	20.87	20.07	1.1	1	4.89	2.05	2.42	1	5.27	1	61.98	4.42	305.27	1	1.82394	2	1
38	2	1	172	75.9	115	1	77	25.66	5	325.3	145.4	23.78	18.37	18.93	1.2	1	3.48	1.25	1.84	1	5.27	1	75.06	5.39	386.71	1	0.440051	1	1
55	2	2	166	73.6	113	1	74	26.71	6	239.5	147.4	14.38	19.95	38.04	1.24	1	4.25	1.49	2.03	1	5.27	1	52.75	8.53	396.56	1	1.20815	1	2
52	2	1	164.4	61.3	123	1	84	22.68	4	203.4	147.9	17.64	22.27	36.81	1.34	1	6.01	2.09	3.48	2	5.27	1	93.36	6.3	264.78	1	1.35557	2	1
54	2	1	173.5	83	119	1	70	27.57	6	236.6	148.1	22.88	18.73	18.54	1.44	1	5.04	1.27	2.83	1	5.27	1	79.99	6.29	401.43	1	0.893694	1	2
66	2	1	159	66	115	1	74	26.11	6	203.2	158.6	41.8	42.62	80.37	1.59	1	4.41	1.56	2.19	1	5.27	1	83.46	7.06	424.41	2	2.14114	2	1
61	1	1	147.5	50.1	126	1	72	23.03	4	133	131	15.44	25.38	19	1.61	1	4.33	1.53	2.3	1	5.27	1	55.69	7.99	260.03	1	2.96242	3	1
67	2	2	165	76	120	1	72	27.92	6	195.2	145.7	31.41	27.08	29.13	1.69	1	6.57	1.68	3.92	2	5.27	1	69.17	5.15	335.34	1	1.65848	2	1
76	2	2	165	83.7	146	2	91	30.74	7	166.2	162.2	42.85	30.12	24.43	1.77	2	5.36	1.22	3.11	1	5.27	1	65.12	4.25	432.28	2	2.10408	2	1
78	1	1	144.5	49.5	126	1	77	23.71	4	328.2	119.4	11.41	22.19	19.99	1.78	2	4.28	1.54	2.19	1	5.27	1	69	5.82	317.62	1	1.56124	2	1
65	1	1	155	53	128	1	79	22.06	4	123.5	118.6	15.52	29.83	46.24	1.95	2	4.57	1.41	2.45	1	5.27	1	65.52	4.18	367.14	1	3.98523	4	1
58	1	2	167	72.9	150	2	78	26.14	6	191	130.1	33.44	39.36	41.38	2.19	2	5.43	1.72	2.94	1	5.27	1	59.45	3.7	362.67	1	2.06689	2	1
53	1	2	157.5	69.9	110	1	64	28.18	7	229.1	133	41.28	31.25	28.76	2.22	2	5.84	1.82	3.17	1	5.27	1	53.91	4.87	318.88	1	1.1252	1	1
40	2	2	172	81.9	106	1	60	27.68	6	195.8	143.5	31.76	21.69	17.48	2.61	3	5.63	1.19	3.37	1	5.27	1	83.87	7.7	495.87	2	0.786261	1	1
81	2	2	164.5	67.9	160	2	69	25.09	5	248.7	148.3	16.32	21	24.54	2.7	3	5.14	1.36	2.73	1	5.27	1	97.57	4.94	322.32	1	1.69304	2	2
52	1	2	161.5	67.6	124	1	76	25.92	5	242	130.7	31.96	30.82	23.67	2.97	3	5.44	1.35	3.02	1	5.27	1	54.41	3.93	352.92	1	1.17143	1	1
68	1	2	159.5	62.9	154	2	76	24.72	5	240.9	129.3	44.76	47.34	37.78	2.97	3	5.33	1.38	3.07	1	5.27	1	50.05	4.29	311.2	1	1.99736	2	1
59	2	2	157.5	60	135	1	80	24.19	5	246.6	157.5	21.78	18.23	42.53	3.3	3	4.78	1.24	2.76	1	5.27	1	61.98	5.01	399.35	1	0.93458	1	2
52	2	2	169	78	109	1	71	27.31	6	188.2	143.3	20.23	19.2	24.78	4.88	3	3.9	0.68	2.06	1	5.27	1	123.37	11.22	511.68	2	1.17947	1	1
44	2	2	170.5	73	129	1	87	25.11	5	184.9	158.4	24.02	20.84	66.22	4.94	3	5.03	1.03	2.8	1	5.27	1	72.68	5	497.4	2	1.01188	1	1
58	1	1	146	50.7	128	1	68	23.78	4	177.4	126.2	9	20.65	24.48	0.78	1	5.88	2.16	2.99	1	5.28	1	62.26	9.07	315.99	1	2.25047	2	1
55	2	1	176.5	67	156	2	110	21.51	3	228.6	147.1	16.52	40.2	64.87	0.9	1	5.48	2.72	2.29	1	5.28	1	75.54	5.74	399.39	1	2.37962	2	2
75	2	2	170	75	171	2	74	25.95	5	135.4	146.9	15.92	23.52	15.42	0.99	1	4	1.32	2.19	1	5.28	1	117.69	8.39	563.35	2	3.26519	3	2
54	1	1	152	51.1	110	1	70	22.12	4	168.5	124.6	12.3	20.02	12.46	1.01	1	5.38	2.27	2.73	1	5.28	1	49.87	5.2	219.9	1	1.82939	2	1
74	1	1	151	50	125	1	60	21.93	3	254.4	108.3	14.8	24.61	16.89	1.03	1	5.26	2.05	2.66	1	5.28	1	61.94	5.79	274.43	1	1.86078	2	2
59	1	2	154	70	133	1	83	29.52	7	151	132.1	36.65	33.31	26	1.05	1	5.6	1.75	3.22	1	5.28	1	65.37	5.91	338.41	1	2.14987	2	2
58	1	1	154.5	62.1	151	2	84	26.02	6	158.3	122.2	11.68	20.59	13.38	1.1	1	6.06	1.76	3.46	2	5.28	1	65.03	6.73	412.18	1	2.2074	2	2
46	1	1	158.5	55.2	102	1	66	21.97	3	210.2	127.8	16.69	19.51	11.7	1.13	1	5.34	1.82	2.92	1	5.28	1	66.92	4.62	312.86	1	1.04509	1	1
51	1	1	168	67.7	111	1	70	23.99	4	218	129.7	22.11	22.27	41.17	1.14	1	4.57	1.81	2.33	1	5.28	1	46.52	6.71	343.27	1	1.108	1	1
48	2	1	169	53.6	109	1	76	18.77	2	157.4	151.4	19.57	23.47	14.08	1.23	1	4.39	1.72	2.04	1	5.28	1	68.5	3.99	411.06	1	1.61791	2	1
56	2	2	165.5	70.4	129	1	82	25.7	5	196.7	147.7	14.04	17.19	14	1.4	1	4.7	1.19	2.86	1	5.28	1	64.85	5.68	315.04	1	1.3061	2	2
44	2	1	166	58.6	136	1	86	21.27	3	175.6	147	19.53	20.21	9.48	1.45	1	4.23	1.69	2.1	1	5.28	1	84.8	6.01	348.75	1	1.14589	1	1
54	2	2	177	72	129	1	83	22.98	4	271.1	146.2	38.89	26.08	81.81	1.69	1	4.56	1.3	2.6	1	5.28	1	87.54	5.75	447.86	2	0.833015	1	2
46	2	2	173	68.9	116	1	71	23.02	4	232.7	157.8	19.05	18.92	41.1	1.78	2	5.67	1.3	3.4	2	5.28	1	88.26	4.92	452.55	2	0.85691	1	2
47	2	1	171.5	84	147	2	99	28.56	7	195.5	161.9	25.19	18.94	45.48	2.03	2	4.62	1.62	2.55	1	5.28	1	80.4	5.67	526.69	2	0.907229	1	2
54	2	1	165	61.5	115	1	80	22.59	4	155.7	137.8	17.82	26.91	27.37	2.11	2	5.53	2.07	2.77	1	5.28	1	77.77	5.11	296.24	1	2.21088	2	2
68	1	2	146.5	52.3	139	1	85	24.37	5	149.1	130.7	14.9	20.23	15.09	2.19	2	5.51	1.56	3.11	1	5.28	1	78.37	5.77	406.94	1	2.3902	2	2
57	2	2	171	77	110	1	71	26.33	6	184.6	154.1	43.53	25.73	60.84	2.37	3	5.11	1.27	2.9	1	5.28	1	79.39	6.32	361.09	1	1.20417	1	2
59	1	2	155	52	141	2	82	21.64	3	222.9	139.8	39.56	34.54	26.77	3.11	3	5.49	1.54	3.04	1	5.28	1	51.11	3.38	294.74	1	1.45357	2	2
68	2	2	164	69.3	111	1	69	25.77	5	186.2	143.1	21.99	22.43	28.55	4.28	3	5.05	1.14	2.84	1	5.28	1	66.2	10.21	404.42	1	1.74681	2	2
77	2	1	156.5	56	137	1	83	22.86	4	103	171	20.13	24.05	165.53	4.95	3	3.42	1.1	1.49	1	5.28	1	80.95	4.51	576.03	2	4.00725	4	1
53	2	2	174	66.1	122	1	83	21.83	3	226.7	155.8	26.02	26.49	34.33	6.68	3	4.8	0.93	2.17	1	5.28	1	74.72	4.62	558.23	2	1.21409	1	2
75	2	1	161.3	51.7	122	1	62	19.87	2	176.5	124.1	20.95	48.86	48.9	0.46	1	3.03	2.44	0.81	1	5.29	1	77.99	4.53	392.8	1	4.53605	4	2
49	2	1	173	85	122	1	82	28.4	7	200.5	144	22.11	20.19	22.7	0.63	1	4.94	1.64	2.58	1	5.29	1	77.57	5.2	309.1	1	1.04936	1	2
49	2	2	169	80	137	1	89	28.01	7	181.1	150.2	23.63	23.49	13.78	0.71	1	4.8	1.59	2.6	1	5.29	1	83.96	5.23	333.28	1	1.30746	2	1
66	2	1	171	76.8	135	1	81	26.26	6	164	143.2	89.52	46.72	22.61	0.72	1	3.44	1.13	1.79	1	5.29	1	64.96	5.1	308.46	1	1.98721	2	1
71	2	1	167.5	69	149	2	81	24.59	5	192.3	142.2	23.45	26.73	28.16	0.76	1	5.82	1.65	3.27	1	5.29	1	139.63	10.99	461.56	2	2.03801	2	2
66	2	2	158	64.8	138	1	78	25.96	5	196.5	146.6	19.61	26.91	13.84	0.8	1	3.31	1.49	1.57	1	5.29	1	73.16	4.65	346.56	1	2.04106	2	2
62	2	1	167.5	65.3	115	1	72	23.27	4	148.4	148.4	21.53	25.12	26.92	0.96	1	4.22	1.64	2.02	1	5.29	1	81	8.32	322.51	1	2.26181	2	1
63	1	2	146.5	55.4	144	2	89	25.81	5	265.4	121.1	23.65	36.42	54.19	0.99	1	5.19	1.72	2.88	1	5.29	1	52.76	8.22	228.16	1	1.77772	2	2
59	1	1	158	55.6	149	2	93	22.27	4	223.9	142.4	17.91	19.31	18.33	0.99	1	8.15	2.14	4.95	3	5.29	1	64.53	3.65	242.16	1	1.20235	1	2
63	2	1	165	67	101	1	63	24.61	5	237.1	142.9	20.62	24.41	26.6	1.04	1	5.92	1.98	3.37	1	5.29	1	63.12	7.06	287.66	1	1.42834	2	2
41	1	1	159.5	63	119	1	77	24.76	5	260.5	104.9	16.58	19.84	23.25	1.23	1	5.41	1.6	3.05	1	5.29	1	50.35	3.35	308.55	1	0.766877	1	2
46	1	2	154	69	162	2	87	29.09	7	239.2	110.5	54.69	42.29	24.21	1.33	1	5.98	1.59	3.57	2	5.29	1	57	5.67	316.85	1	1.09972	1	1
55	2	1	169	66.5	97	1	63	23.28	4	203.9	151.3	27.04	21.46	27.9	1.43	1	4.62	1.22	2.57	1	5.29	1	79.98	4.74	299.43	1	1.1132	1	2
44	2	2	180.5	78	139	1	88	23.94	4	194.8	149.8	29.55	25.51	38.13	1.5	1	4.77	1.51	2.52	1	5.29	1	78.29	3.92	258.95	1	1.05997	1	1
76	2	1	172.5	76.3	148	2	78	25.64	5	221.5	150.3	21.62	23.31	17.46	1.67	1	3.84	1.69	1.81	1	5.29	1	80.93	3.4	387.73	1	1.7201	2	2
68	2	2	162	63	139	1	82	24.01	5	148.2	139.8	44.24	43.06	91.69	1.69	1	5.06	1.59	2.86	1	5.29	1	73.26	3.9	419.52	1	2.97048	3	2
52	1	2	150	54.1	108	1	63	24.04	5	158.8	133.4	19.74	21.68	57.82	1.71	2	6.47	2.86	2.96	1	5.29	1	49.43	4.14	246.03	1	1.59786	2	1
50	1	1	166.5	62.8	110	1	72	22.65	4	224.4	132.5	18.56	22.63	19.15	1.75	2	5.69	1.63	3.11	1	5.29	1	62.66	4.97	301.69	1	1.17042	1	1
60	2	1	169.5	65.3	132	1	79	22.73	4	161.9	142.9	19.44	22.09	18.81	1.86	2	4.58	1.28	2.62	1	5.29	1	78.02	7.45	454.32	2	1.85674	2	2
66	1	1	146	38.4	137	1	75	18.01	1	202.9	133.4	10.89	23.24	31.48	2.12	2	5.23	1.42	3.01	1	5.29	1	65.94	5.58	306.47	1	2.29078	2	1
53	2	1	163	75	123	1	85	28.23	7	207.4	159.5	31.78	27.53	38.96	2.21	2	4.06	0.87	2.36	1	5.29	1	81.15	4.93	538	2	1.24795	1	1
44	2	2	162.5	68.9	135	1	89	26.09	6	238.8	149.7	41.17	28.13	52.41	2.22	2	4.83	1.47	2.71	1	5.29	1	67.73	4.81	390.37	1	0.807788	1	1
42	2	2	177	79.3	126	1	83	25.31	5	344.3	156.6	30.38	22.17	49.31	2.4	3	5.97	1.35	3.68	2	5.29	1	74.56	5.7	398.81	1	0.490664	1	2
58	2	1	168	63.8	125	1	77	22.6	4	243.5	155.4	48.76	37.49	66.94	0.58	1	4.28	1.63	2.06	1	5.3	1	77.39	3.22	332.17	1	1.27883	1	1
61	1	1	162	54	119	1	69	20.58	3	160	129.6	17.02	21.89	13.6	0.86	1	5.34	2.11	2.54	1	5.3	1	75.07	5.79	302.03	1	2.02291	2	1
68	2	2	167.5	65.3	128	1	72	23.27	4	185.9	147.5	29.12	32.89	56.36	0.89	1	5.31	1.45	3.02	1	5.3	1	68.81	4.73	347.85	1	2.22945	2	2
70	1	1	155.5	57.2	135	1	91	23.66	4	215	132.5	19.56	25.02	24.26	1	1	4.04	1.62	1.92	1	5.3	1	59.42	4.87	305.97	1	1.84188	2	1
59	2	2	168	68.4	116	1	76	24.23	5	250.2	144.8	22.24	27.97	18.64	1.05	1	4.73	2.07	2.1	1	5.3	1	71.14	5.23	309.84	1	1.39859	2	1
36	2	2	174	79	127	1	75	26.09	6	137.3	141.1	13.44	16.35	17.59	1.18	1	5.28	1.35	3.02	1	5.3	1	86.08	5.77	501.96	2	1.16936	1	1
47	2	1	158	63.5	117	1	69	25.44	5	200.1	142.9	17.69	23.4	26.36	1.23	1	4.53	1.52	2.52	1	5.3	1	89.1	5.6	462.74	2	1.30678	2	2
48	2	1	166.5	60	101	1	61	21.64	3	175.1	150.4	43.95	32	15.43	1.35	1	2.91	1.11	1.49	1	5.3	1	71.97	5.21	237.21	1	1.3232	2	1
68	2	2	156.5	55.9	168	2	98	22.82	4	184	156.8	25.56	23.74	35.64	1.42	1	6.62	2.11	3.73	2	5.3	1	92.78	4.98	352.4	1	1.73537	2	2
73	2	2	166	71.6	129	1	74	25.98	5	212.9	137.1	13.45	19.08	30.61	1.57	1	4.46	1.16	2.63	1	5.3	1	76.85	4.03	424.58	2	1.78388	2	2
73	1	1	150.2	47.8	135	1	74	21.19	3	229	133.4	14.15	24.23	14.51	1.65	1	4.95	1.45	2.84	1	5.3	1	72.15	6.37	325.89	1	2.05335	2	1
49	1	2	164	69.4	139	1	80	25.8	5	250.4	139.6	16.57	16.36	11.96	1.69	1	4.52	1.79	2.38	1	5.3	1	56.56	6.13	275.29	1	0.786473	1	2
84	1	1	150.5	47.6	122	1	60	21.02	3	194.1	133.4	13	24.96	16.96	1.82	2	6.08	1.69	3.32	1	5.3	1	51.91	5.82	374.77	1	2.9959	3	2
45	1	1	164	52	123	1	86	19.33	2	317.4	116.1	13.16	16.71	12.51	2.1	2	4.97	1.71	2.61	1	5.3	1	49.72	3.11	296.42	1	0.653062	1	1
50	2	2	172	76	139	1	91	25.69	5	219	134.7	26.37	18.31	53.27	2.17	2	5.46	1.66	3.13	1	5.3	1	64.03	5.12	376.26	1	0.814065	1	2
51	1	2	155	78	133	1	87	32.47	7	157.9	132.5	11.91	16.48	37.14	2.18	2	4.68	1.82	2.34	1	5.3	1	62.56	5.02	355.56	1	1.54237	2	1
79	2	1	171.5	69.8	148	2	98	23.73	4	231.4	165.9	8.5	26.86	27.86	2.18	2	5.07	1.43	2.99	1	5.3	1	93.54	6.96	375.36	1	3.14529	3	1
81	1	2	143	57.8	176	2	88	28.27	7	137.1	123.7	15.6	26.38	16.95	2.26	2	6.12	1.84	3.42	2	5.3	1	64.77	5.68	388.84	1	3.94603	4	1
52	2	1	169	66	107	1	66	23.11	4	148.3	141.7	19.78	21.93	16.72	2.55	3	4.59	1.41	2.3	1	5.3	1	88.2	6.01	436.45	2	1.72897	2	1
32	2	1	180.5	78.7	113	1	64	24.16	5	279.3	146.4	54.6	25.84	59.26	2.81	3	4.03	1.28	2.05	1	5.3	1	81.58	4.49	632.83	2	0.400659	1	1
56	1	1	168.5	65.3	172	2	94	23	4	210.2	126.2	10.99	18.91	8.31	0.72	1	4.76	2.44	2.14	1	5.31	1	58.3	7.87	365.07	1	1.51967	2	1
61	1	1	149	47.6	139	1	97	21.44	3	196.1	131.3	13.71	20.87	11.77	0.81	1	5.72	2.41	2.92	1	5.31	1	55.76	4.74	272.94	1	1.7533	2	2
49	1	1	157.5	54	131	1	81	21.77	3	213.1	130.3	19.91	26.27	20.47	0.83	1	5.37	2.41	2.37	1	5.31	1	49.16	4.4	284.82	1	1.35375	2	1
49	2	1	165.5	70	135	1	89	25.56	5	215.3	137.5	19.92	14.8	14.41	0.85	1	4.82	1.87	2.42	1	5.31	1	78.44	5.46	273.46	1	0.754691	1	2
56	2	1	169	68.4	127	1	85	23.95	4	121	135	25.65	23.97	10.57	0.87	1	4.11	1.38	2.21	1	5.31	1	64.58	5.06	334.95	1	2.19042	2	2
65	2	1	164	57.9	130	1	70	21.53	3	194.6	95.5	22.3	21.04	25.82	0.91	1	5.42	1.94	2.99	1	5.31	1	81.23	5.25	438.05	2	1.48821	2	2
42	2	2	176	79	102	1	67	25.5	5	196.6	156.2	37.54	22.2	31.3	1.04	1	5.79	1.69	3.26	1	5.31	1	75.37	4.86	446.7	2	0.774055	1	2
59	2	2	160	74.6	138	1	86	29.14	7	248.7	121	32.62	29.52	32	1.32	1	4.8	1.37	2.77	1	5.31	1	58.87	3.69	342.8	1	1.22617	1	2
53	2	2	164	83.5	129	1	89	31.05	7	175.7	171	64.63	44.93	55.19	1.42	1	6.3	1.83	3.67	2	5.31	1	94.74	7.13	392.99	1	1.68587	2	1
59	1	2	150	60	134	1	72	26.67	6	135.8	125.2	20.41	25.91	11.78	1.43	1	3.3	1.55	1.35	1	5.31	1	39.69	5.8	349.05	1	2.49171	2	2
72	2	2	157	66.9	147	2	74	27.14	6	223.7	162.6	30.27	32.53	20.84	1.53	1	3.36	1.02	1.94	1	5.31	1	78.88	4.89	476.77	2	1.90302	2	2
52	2	1	163	62.6	151	2	91	23.56	4	283	145.1	14	19.02	23.7	2	2	6.71	2.54	3.5	2	5.31	1	64.68	4.39	298.11	1	0.934036	1	2
41	2	2	168.7	69.9	119	1	76	24.56	5	303.9	160	22.52	19.94	34.82	2.04	2	5.21	1.4	3.13	1	5.31	1	63.74	3.88	311.18	1	0.566884	1	1
45	2	2	159.5	71.2	120	1	80	27.99	6	183.7	159.1	35.85	33.66	15.38	2.27	2	5.41	1.44	3.07	1	5.31	1	79.22	4.55	336.59	1	1.37712	2	1
47	2	2	165	81	130	1	87	29.75	7	246	143.8	24.29	24.72	33.53	2.6	3	4.37	0.97	2.56	1	5.31	1	91.66	3.96	469.48	2	0.958291	1	1
44	2	2	171	67.4	137	1	89	23.05	4	177	150.5	43.46	37.14	32.12	3.31	3	5.85	1.34	3.35	1	5.31	1	79.51	5.41	378.9	1	1.40048	2	1
50	2	2	172	84.4	160	2	103	28.53	7	231.7	155	34.22	37.63	145.64	3.49	3	5.37	1.58	2.89	1	5.31	1	59.13	4.02	573.94	2	1.38816	2	1
53	2	1	167	77	158	2	98	27.61	6	122.1	171.5	49.18	35.83	70.68	5.56	3	4.96	1.16	2.43	1	5.31	1	80.83	1.79	498.32	2	2.21775	2	1
58	1	1	152.5	52	139	1	81	22.36	4	192.6	130.1	4.47	15.67	10.25	0.41	1	4.94	3.12	1.82	1	5.32	1	59.43	6.03	215.39	1	2.23196	2	1
49	1	1	158	63.3	126	1	71	25.36	5	156.4	125.5	8.79	17.39	8.62	0.78	1	3.61	1.27	1.76	1	5.32	1	60.81	5.05	298.97	1	1.83766	2	1
52	1	1	163	55.8	98	1	52	21	3	163.7	122.6	12.62	24.37	15.39	0.88	1	5.25	2.62	2.38	1	5.32	1	54.63	3.98	298.69	1	2.17912	2	2
63	2	1	159	60.2	124	1	79	23.81	4	210.6	142.5	12.27	18.71	34.08	0.88	1	5.04	1.61	2.71	1	5.32	1	78.62	7.24	445.72	2	1.59784	2	1
58	2	1	159	56	134	1	80	22.15	4	187.9	146.3	15.12	26.11	16.02	0.9	1	5.6	2.31	2.92	1	5.32	1	65.76	5.83	202.38	1	2.07268	2	2
48	2	1	162	58	139	1	76	22.1	4	185.9	150.5	17.78	18.96	17.97	0.99	1	5.01	1.94	2.35	1	5.32	1	74.09	6.41	284.1	1	1.16101	1	1
38	2	2	173	102	116	1	70	34.08	7	192.9	148.4	38.98	24.21	50.19	1.03	1	3.87	1.26	2.14	1	5.32	1	77.83	5.62	455.19	2	0.76388	1	1
60	1	2	155	57	140	2	83	23.73	4	193.5	124.3	17.48	17.17	60.36	1.09	1	4.86	1.7	2.57	1	5.32	1	50.35	5.6	397.05	1	1.27341	1	1
79	1	1	141.5	43.9	160	2	60	21.93	3	329.6	116.8	11.4	18.39	21.92	1.18	1	5.61	1.72	3.15	1	5.32	1	56.03	4.68	331.67	1	1.30548	2	2
79	1	2	144	48.7	146	2	88	23.49	4	197.6	136.6	15.72	22.61	21.12	1.37	1	6.26	2.5	3.28	1	5.32	1	72	8.98	438.49	2	2.27989	2	1
59	2	1	168	64	139	1	85	22.68	4	200.1	153.2	31.71	27.38	21.23	1.39	1	4.64	1.75	2.5	1	5.32	1	83.33	6.3	321.53	1	1.43364	2	1
73	1	1	151.5	68.1	164	2	60	29.67	7	175.3	124.9	17.72	24.22	38.72	1.44	1	5.53	2.5	2.46	1	5.32	1	62.13	5.4	350	1	2.39598	2	2
51	1	2	167	74.6	136	1	87	26.75	6	305.1	129.4	10.94	19.44	24.39	1.51	1	5.18	1.77	2.89	1	5.32	1	52.74	7.69	317.64	1	0.982462	1	1
54	1	2	155.5	74.5	125	1	80	30.81	7	215.4	133	23.04	20.74	26.07	1.75	2	6.86	1.84	3.83	2	5.32	1	64.93	6.84	493.97	2	1.08322	1	2
57	1	1	154.5	47.3	122	1	75	19.82	2	152.7	142	28.9	30.45	18.23	1.92	2	4.66	2.13	1.93	1	5.32	1	52.12	4.91	266.55	1	2.11434	2	2
69	1	2	148	53.3	142	2	71	24.33	5	224.2	144.8	29.45	30.84	29.07	1.94	2	3.99	1.39	2.07	1	5.32	1	69.77	4.3	358.12	1	1.74898	2	2
48	1	2	155.5	59.5	121	1	71	24.61	5	191.3	136.1	42.3	34.62	25.35	2.02	2	5.22	1.3	3.03	1	5.32	1	56.29	5.39	430.82	2	1.33562	2	1
37	2	2	180.5	97.2	131	1	86	29.83	7	241.8	153.9	48.07	31.94	33.37	2.11	2	5.41	1.27	3.26	1	5.32	1	74.54	5.8	431.82	2	0.704926	1	1
56	2	2	172.5	70.6	109	1	75	23.73	4	274.2	147.5	19.8	20.95	42.01	2.17	2	4.65	1.37	2.45	1	5.32	1	85.49	5.26	287.87	1	0.96155	1	1
40	2	2	179	86	127	1	77	26.84	6	246.1	162.6	12.06	17.06	22.36	2.35	3	4.61	1.34	2.54	1	5.32	1	99.78	8.44	382.38	1	0.798461	1	1
50	2	2	157	74.6	143	2	89	30.26	7	272	154.3	42.27	30.62	23.41	2.37	3	4.26	1.15	2.34	1	5.32	1	73.41	4.94	348.83	1	0.865745	1	1
49	1	2	162	62.5	118	1	84	23.81	4	234.8	142.9	30.52	24.53	39.82	2.92	3	4.89	1.35	2.75	1	5.32	1	61.47	5.55	384.94	1	0.926623	1	2
48	1	1	157	54	137	1	85	21.91	3	174.7	101.6	11.73	16.73	21.49	4.19	3	5.91	1.16	3.24	1	5.32	1	51.45	4.54	333.87	1	1.34213	2	1
42	2	2	168	84.4	116	1	82	29.9	7	209.4	151.1	55.19	44.32	31.32	4.23	3	5.61	1.01	3.18	1	5.32	1	77.04	2.71	330.35	1	1.19658	1	1
73	1	2	146	47.6	154	2	72	22.33	4	227	126.5	13.24	18.29	23.11	4.46	3	7.49	1.64	4.34	3	5.32	1	54.41	4.75	278.83	1	1.61647	2	2
72	1	2	144.5	50.9	146	2	85	24.38	5	167.7	133.3	20.45	25.32	50.41	4.66	3	6.56	1.33	3.59	2	5.32	1	65.21	5.52	261.44	1	2.4039	2	1
39	2	2	183.5	80.9	137	1	82	24.03	5	212.7	159	23.69	23.13	31.85	5.46	3	7.32	1.21	3.91	2	5.32	1	77.26	4.39	346.44	1	0.871345	1	1
49	2	2	169.5	93	138	1	100	32.37	7	164.4	154.7	19.91	20.91	46.12	10.11	3	5.79	0.83	2.52	1	5.32	1	79.23	6.12	460.42	2	1.39673	2	1
73	1	2	148.5	55	137	1	64	24.94	5	116.9	128.7	19.43	38.71	44.28	0.6	1	2.77	1.44	1.22	1	5.33	1	57.84	3.51	327.46	1	5.48397	4	2
55	1	2	154	51	126	1	84	21.5	3	165.6	128.4	19.05	29.59	20.83	0.75	1	4.09	2.06	1.77	1	5.33	1	66.27	3.82	285.31	1	2.25164	2	2
40	1	1	162	62	105	1	60	23.62	4	247.3	138.1	8.06	13.13	10.7	0.82	1	4.96	2.27	2.18	1	5.33	1	56.12	4.52	232.66	1	0.748054	1	1
54	1	1	147	49.5	150	2	86	22.91	4	142.8	123.6	21.31	27.82	12.42	0.88	1	3.59	1.95	1.37	1	5.33	1	51.75	4.37	238.13	1	2.27893	2	1
62	2	2	171.5	71	136	1	84	24.14	5	227	151.7	16.72	24.36	12.35	0.91	1	4.74	1.44	2.59	1	5.33	1	71.61	5.23	277.19	1	1.62714	2	2
54	2	1	167.5	55.8	105	1	78	19.89	2	164.5	160.3	18.14	22.41	25.86	0.97	1	4.23	1.93	2.03	1	5.33	1	65.99	4.32	308.39	1	1.72723	2	1
52	2	1	177	77.3	162	2	91	24.67	5	296.4	150.7	22.15	19.97	24.13	1.28	1	5.74	2	3.11	1	5.33	1	66.97	5.27	326.47	1	0.744417	1	2
59	1	2	155.5	77	117	1	62	31.84	7	240.3	134.1	19.97	22.82	14.53	1.3	1	4.08	1.52	2.01	1	5.33	1	43.82	4.62	209.99	1	1.25379	1	1
72	2	1	169	72.4	134	1	79	25.35	5	205.5	153.2	21.37	29.8	14.96	1.55	1	4.11	1.45	2.17	1	5.33	1	70.56	6.63	365.19	1	2.25858	2	1
58	2	2	170	82.4	140	2	90	28.51	7	223.5	153.4	16.79	21.46	16.33	1.67	1	4.94	1.17	2.84	1	5.33	1	68.53	7.03	303.16	1	1.35911	2	1
59	2	2	171.5	85.8	114	1	78	29.17	7	169	157.7	24.59	21.05	31.5	1.7	2	4.1	1.17	2.32	1	5.33	1	68.58	5.04	544.98	2	1.48197	2	2
50	2	1	166	72.6	119	1	75	26.35	6	226.1	142.3	22.77	22.35	45.9	1.7	2	5.57	1.84	2.85	1	5.33	1	71.14	5.88	340.26	1	1.03578	1	1
47	2	2	170.5	65.3	154	2	102	22.46	4	325	167	29.86	32.55	150	1.71	2	5.18	1.85	2.75	1	5.33	1	71.46	5.03	376.64	1	0.861431	1	1
66	2	1	162	70	120	1	80	26.67	6	118.9	149	18.28	23.12	16.6	1.86	2	5.42	1.45	3.21	1	5.33	1	84.1	3.09	372.42	1	3.00166	3	2
58	2	1	167.5	66	121	1	80	23.52	4	114.4	159.4	18.39	20.89	80.72	2.37	3	6.36	2.05	3.34	1	5.33	1	94.42	5.53	379.79	1	2.46973	2	1
49	2	2	174.5	89	139	1	89	29.23	7	237.8	158.8	41.93	25.53	37.34	2.55	3	5.03	1.3	2.92	1	5.33	1	73.94	6.59	428.42	2	0.812405	1	1
30	2	2	166	93	139	1	72	33.75	7	237.9	160.9	41.25	26.72	77.76	2.87	3	4.76	1.18	2.67	1	5.33	1	67.62	6.58	432.12	2	0.524628	1	1
55	2	1	164	64	107	1	60	23.8	4	163.5	147.5	21.77	26.6	26.45	3.16	3	5.55	1.14	3.24	1	5.33	1	71.01	5.66	364.52	1	1.91777	2	1
49	2	2	170.5	70.7	120	1	73	24.32	5	311	157.7	110.46	50.46	176.7	3.26	3	6.05	1.23	3.46	2	5.33	1	87.25	3.48	468.59	2	0.75645	1	2
59	1	2	157	60	139	1	72	24.34	5	119.3	141.7	26.87	28.29	28.14	0.61	1	3.71	2.04	1.33	1	5.34	1	58.82	4.92	228.11	1	2.69905	3	2
60	2	2	172.9	69	119	1	86	23.08	4	183	140.4	17.5	23.27	24.01	0.64	1	5.54	1.87	2.82	1	5.34	1	68.1	6.42	314.51	1	1.8238	2	2
43	1	1	159	63.4	132	1	80	25.08	5	175.1	123.8	18.74	22.33	13.19	0.73	1	4.69	1.56	2.46	1	5.34	1	52.83	5.89	280.39	1	1.26674	1	1
64	1	1	142.5	48.5	120	1	67	23.88	4	300.3	109.7	13.92	26.58	15.76	0.9	1	4.91	1.52	2.64	1	5.34	1	51.35	6	232.01	1	1.51831	2	2
34	2	1	160	53	136	1	69	20.7	3	153.9	145.2	31.76	30.93	28.36	0.9	1	2.18	1.04	0.95	1	5.34	1	38.56	6.87	412.88	1	1.2125	1	2
60	2	2	159	60	117	1	69	23.73	4	158.5	138.5	15.43	23.76	14.51	0.92	1	6.19	1.98	3.44	2	5.34	1	89.08	6.25	265.5	1	2.28974	2	2
60	2	1	171	69.8	119	1	80	23.87	4	162.4	147.9	21.57	24.31	13.94	1.07	1	6.66	1.95	3.85	2	5.34	1	74.21	5.39	320.18	1	1.93386	2	2
66	2	2	169	78	146	2	96	27.31	6	262.4	146.9	40.91	40.09	150.28	1.08	1	3.32	1.74	1.45	1	5.34	1	82.41	3.71	395.05	1	1.57653	2	2
79	1	1	153.5	60.7	131	1	62	25.76	5	169	126.7	14.57	29.11	24.17	1.13	1	3.59	1.87	1.58	1	5.34	1	55.52	4.56	228.98	1	3.56494	4	2
59	1	1	149	55	134	1	82	24.77	5	180.7	130.2	27.21	25.45	9.68	1.26	1	5.09	1.55	2.92	1	5.34	1	53.57	5.93	435.53	2	1.59301	2	2
56	1	1	155	51.8	134	1	76	21.56	3	146.8	131.5	20.81	24.56	12.48	1.27	1	4.08	1.53	1.93	1	5.34	1	49.35	5.6	145.11	1	2.05378	2	1
54	1	1	150.4	48.9	149	2	85	21.62	3	321.2	135.6	14.64	21.15	15.22	1.29	1	4.7	1.56	2.54	1	5.34	1	67.14	5.11	302.05	1	0.929305	1	2
68	2	2	183	112	152	2	88	33.44	7	152.1	129.7	28.1	39.24	21.54	1.31	1	4.42	1.22	2.57	1	5.34	1	72.38	7.08	451.51	2	3.30945	3	2
60	1	2	164	77	161	2	79	28.63	7	292.8	126.2	21.9	21.65	26.76	1.32	1	5.45	2.32	2.69	1	5.34	1	57.58	5.17	290.35	1	0.948017	1	2
57	2	1	167	69.9	119	1	77	25.06	5	217.9	145.5	14.63	20.23	21.1	1.48	1	6.29	1.83	3.62	2	5.34	1	82.3	6.87	365.23	1	1.38354	2	2
40	2	2	173	67	133	1	80	22.39	4	218.5	149	16	21.29	26.97	1.51	1	3.68	1.2	1.87	1	5.34	1	83	4.28	535.58	2	0.974371	1	1
59	1	2	148.3	59.1	130	1	82	26.87	6	213.7	138.8	23.56	28.46	21.3	1.59	1	3.96	1.84	1.65	1	5.34	1	61.14	3.93	263.64	1	1.61881	2	2
58	2	2	167.2	62.3	133	1	77	22.29	4	233.9	145.5	15.59	20.63	22.78	1.61	1	4.71	1.92	2.48	1	5.34	1	82.44	6.82	379.82	1	1.29561	2	1
47	2	1	167	63.3	113	1	74	22.7	4	295.1	164.1	23.79	23.18	34.05	1.71	2	5.34	2.03	2.66	1	5.34	1	91.32	4.65	434.81	2	0.756911	1	2
48	1	1	156.5	54.9	126	1	82	22.42	4	269.8	110.8	15.25	22.19	16.08	1.76	2	5.41	1.6	2.88	1	5.34	1	55.9	5.54	379.01	1	1.01093	1	1
70	1	2	146.5	62.3	110	1	62	29.03	7	249.1	128.6	20.59	22.88	19.05	1.83	2	4.91	1.35	2.78	1	5.34	1	57.12	6.59	283.62	1	1.41694	2	1
58	1	2	154	66.6	131	1	70	28.08	7	205.8	134.5	28.93	28.89	111.82	1.83	2	5.96	1.51	3.32	1	5.34	1	54.7	4.55	231.35	1	1.51376	2	1
70	1	1	154	52	152	2	69	21.93	3	221	127.8	25.53	21.41	19.15	1.87	2	4.8	1.65	2.51	1	5.34	1	54.75	6.34	330.44	1	1.34214	2	2
60	2	2	163	65	121	1	76	24.46	5	245.4	159.9	43.91	28.24	59.67	1.88	2	5.5	1.54	3.01	1	5.34	1	86.78	5.68	493.73	2	1.04198	1	2
41	2	2	159	72.5	116	1	81	28.68	7	202.6	148.2	46.08	25.88	55.65	2.19	2	4.07	0.99	2.34	1	5.34	1	65.25	5.17	359.75	1	0.771529	1	1
48	1	2	144	67	131	1	76	32.31	7	204.8	150.8	71.82	47.44	44.23	2.38	3	4.7	1.49	2.71	1	5.34	1	41.92	4.71	327.11	1	1.312	2	1
43	2	2	166.5	84.9	140	2	92	30.63	7	224.2	148.9	30.91	19.91	90.64	3.43	3	5.09	1.44	2.86	1	5.34	1	72.35	3.68	433.69	2	0.686838	1	2
43	2	2	157.7	70.5	149	2	95	28.35	7	260.9	165.6	89.27	41.75	83.89	3.63	3	6.43	1.33	3.95	2	5.34	1	70.73	4.24	432.74	2	0.72828	1	2
59	2	1	163.5	59.3	133	1	89	22.18	4	193	150.2	12.61	21.29	44.29	4.16	3	4.42	1.19	2.17	1	5.34	1	77.51	4.33	358.14	1	1.83279	2	1
56	2	1	158	67	119	1	81	26.84	6	110.3	152.1	39.07	36.67	35.29	0.62	1	4.29	2.36	1.69	1	5.35	1	88.03	7.41	337.53	1	2.97853	3	1
42	2	1	176	78.2	128	1	81	25.25	5	165	145.5	16	14.81	12.76	0.79	1	4.42	1.82	2.21	1	5.35	1	74.45	5	476.69	2	0.942455	1	1
52	1	2	162	65.8	136	1	81	25.07	5	244.2	134	10.97	16.86	12.47	0.93	1	4.82	1.67	2.48	1	5.35	1	52.05	4.28	289.88	1	1.08396	1	2
50	1	1	157.5	58.2	124	1	71	23.46	4	229.5	140.3	25.91	25.44	40.7	0.98	1	4.93	2.12	2.43	1	5.35	1	56.18	6.84	312.56	1	1.08886	1	2
58	2	2	167	67.9	133	1	87	24.35	5	141.7	155.3	25.5	22.56	16.09	0.98	1	4.64	1.45	2.44	1	5.35	1	72.91	6.27	338.52	1	1.82864	2	2
53	2	1	175	76.7	108	1	70	25.04	5	319.8	120	20.03	17.63	22.79	1.11	1	3.92	1.16	2.34	1	5.35	1	72.59	4.74	347.44	1	0.652844	1	2
63	2	2	173	73.9	120	1	76	24.69	5	191.2	163.1	31.49	23.1	40.46	1.15	1	3.33	1.34	1.56	1	5.35	1	65.8	6.06	310.67	1	1.35637	2	1
56	1	1	157	48	133	1	84	19.47	2	222.4	117.4	11.18	19.69	10.23	1.18	1	5.1	1.74	2.58	1	5.35	1	81.32	5.89	254.91	1	1.48278	2	2
50	2	1	164	62	139	1	88	23.05	4	132.1	151.6	53.89	30.38	16.66	1.19	1	4.38	1.77	2.17	1	5.35	1	80.18	7.61	371.93	1	1.56639	2	1
71	1	2	151	53	165	2	75	23.24	4	223.7	136.7	21.49	26.53	21	1.24	1	4.33	1.85	1.92	1	5.35	1	54.71	4.3	272.08	1	1.8164	2	2
57	2	2	173	70	118	1	71	23.39	4	168.5	154.2	23.98	21.62	69.03	1.28	1	5.56	1.92	2.9	1	5.35	1	87.67	5.6	451.86	2	1.4935	2	2
63	1	2	151	55.9	155	2	85	24.52	5	199.7	133.5	28.54	24.72	28.51	1.4	1	6.3	2.26	3.42	2	5.35	1	47.11	5.91	314.14	1	1.45977	2	2
51	2	1	163	54.6	105	1	61	20.55	3	238.8	141	11.7	18.39	21.38	1.68	1	4.68	1.61	2.56	1	5.35	1	76.96	5.1	464.96	2	1.14822	1	1
55	1	2	152	67	119	1	79	29	7	209.1	138.9	38.28	41.19	30.3	1.7	2	5.25	1.65	2.8	1	5.35	1	53.66	4.79	306	1	1.75111	2	1
57	2	2	163	68	142	2	94	25.59	5	206	150.3	19.28	19.54	36.13	1.7	2	6.05	2.14	3.05	1	5.35	1	58.17	5.42	276.65	1	1.23134	1	2
57	1	1	150.4	60.6	114	1	69	26.79	6	190.7	127.2	16.71	13.21	16.69	1.71	2	4.49	1.51	2.44	1	5.35	1	69.56	5.86	329.06	1	0.965915	1	2
42	1	2	168.5	75.9	139	1	89	26.73	6	262.7	128	22.37	20.67	35.8	1.71	2	4.29	1.28	2.39	1	5.35	1	54.9	4.84	320.64	1	0.69871	1	1
44	2	2	166	66	138	1	87	23.95	4	245.2	161.1	41.75	24.54	28.43	1.95	2	5.02	1.46	2.9	1	5.35	1	86.74	4.21	417.27	1	0.68152	1	1
69	2	2	161.5	79.5	142	2	80	30.48	7	123.7	158.9	26.19	26.35	19.89	1.95	2	4.92	1.66	2.54	1	5.35	1	88.65	6.05	546.75	2	2.87205	3	1
65	1	1	160	64.9	118	1	72	25.35	5	195.8	112.5	15.84	18.85	19.34	2	2	6.59	1.72	4.13	3	5.35	1	84.67	6.79	521.83	2	1.5723	2	1
47	2	2	175	76.3	113	1	73	24.91	5	192	149	33.78	25.51	70.21	2.22	2	5.22	1.33	2.95	1	5.35	1	92.09	5.32	473.53	2	1.07443	1	2
58	2	2	162	71.2	139	1	83	27.13	6	166	152.8	13.59	17.39	27.78	2.3	3	4.41	1.13	2.56	1	5.35	1	65.07	5.6	360.29	1	1.6482	2	2
41	2	1	166.5	67.5	124	1	72	24.35	5	208.9	143.3	44.66	26.68	42.67	2.39	3	5.76	1.38	3.41	2	5.35	1	81.35	5.59	292.82	1	0.783559	1	1
50	2	2	162	68.8	119	1	71	26.22	6	206.9	155.4	50.71	31.86	82.95	2.52	3	4.72	1.65	2.56	1	5.35	1	103.76	7.3	395.71	1	1.08121	1	1
61	1	1	154.5	55.6	147	2	75	23.29	4	234	139.1	23.14	20.85	16.75	2.74	3	3.3	0.89	1.72	1	5.35	1	66.1	6.94	309.48	1	1.1299	1	2
70	1	1	163.5	72	136	1	79	26.93	6	147	136	12.94	19.51	25.47	3.19	3	5.2	1.28	3	1	5.35	1	59.76	3.65	418.99	1	2.58268	2	2
41	2	1	174	70	126	1	84	23.12	4	184.8	164.2	16.43	19.56	19.8	5.98	3	4.94	0.92	2.64	1	5.35	1	85.69	8.33	425.37	2	1.07061	1	1
63	2	2	166	69	147	2	81	25.04	5	191.7	146.6	17.71	20.36	19.13	0.53	1	4.42	1.95	2.16	1	5.36	1	72.96	4.08	379.8	1	1.58996	2	2
76	2	1	151	42.9	106	1	69	18.81	2	219.3	102.5	17.88	27.52	16.95	0.65	1	4.55	2.64	1.83	1	5.36	1	71.47	8.01	184.42	1	2.25548	2	2
66	1	1	153.2	42.4	142	2	83	18.07	1	109.8	132	17.85	24.43	12.36	1.06	1	4.64	2.07	2.21	1	5.36	1	54.75	4.65	204.15	1	3.47573	4	2
59	1	2	144	48.2	122	1	74	23.24	4	245	122.3	24.84	21.44	21.17	1.09	1	5.32	1.35	2.99	1	5.36	1	53.79	7.16	476.02	2	1.03594	1	2
58	1	1	146	43	114	1	67	20.17	3	153	142.5	15.44	20.82	18.75	1.1	1	3.9	2.39	1.24	1	5.36	1	46.87	4.43	122.1	1	2.0086	2	1
46	1	1	152	50	113	1	60	21.64	3	268.3	129.8	15.05	14.15	18.68	1.14	1	5.41	1.4	3.13	1	5.36	1	47.54	4.93	340.16	1	0.625353	1	2
70	2	2	161	65.6	168	2	103	25.31	5	210	158	23.97	23.68	14.41	1.16	1	4.33	1.19	2.53	1	5.36	1	85.23	4.58	453.72	2	1.61223	2	2
57	1	2	162.5	68	114	1	71	25.75	5	209.9	123.1	26.91	26.29	23.25	1.17	1	4.62	1.83	2.34	1	5.36	1	65.94	5.7	286.67	1	1.37625	2	1
48	2	1	160.5	66.7	123	1	86	25.89	5	166.8	151.7	28.44	26.33	24.16	1.2	1	5.82	1.9	3.37	1	5.36	1	84.83	3.07	288.33	1	1.42079	2	1
54	2	2	169	75.5	134	1	85	26.43	6	209.2	153.5	21.49	21.01	22.1	1.22	1	4.73	1.71	2.54	1	5.36	1	75.43	4.59	338.84	1	1.16988	1	2
57	2	1	176	64.3	125	1	80	20.76	3	166.9	154.7	10.02	21.72	19.63	1.26	1	3.7	1.25	1.95	1	5.36	1	76.62	3.64	321.64	1	2.34339	2	2
69	2	1	162.5	68.1	142	2	72	25.79	5	137.2	151.7	20.91	20.92	14.12	1.27	1	5.32	1.7	2.85	1	5.36	1	77.78	5.22	312.42	1	2.3008	2	2
60	1	1	162	74.3	129	1	84	28.31	7	319.8	125.6	13.5	19.76	16.7	1.29	1	6.07	2.13	3.11	1	5.36	1	58.24	6.2	315.36	1	1.009	1	1
57	2	1	163	77.3	121	1	71	29.09	7	196	155.7	29.63	34.45	35.11	1.36	1	4.48	1.35	2.39	1	5.36	1	84.04	5.93	316.81	1	1.84053	2	2
50	2	2	170	67.6	117	1	73	23.39	4	168	157.9	21.35	20.49	27.64	1.42	1	6.61	2.1	3.72	2	5.36	1	75.71	5.03	380.3	1	1.31979	2	1
45	2	1	168	62	138	1	89	21.97	3	303.5	151.4	18.8	18.76	23.85	1.47	1	6.19	2.15	3.3	1	5.36	1	64.87	4.62	300.38	1	0.641516	1	2
48	1	2	161.5	63.2	128	1	72	24.23	5	179.6	131	27.95	29.46	21.06	1.56	1	5.34	1.37	3.02	1	5.36	1	54.68	3.95	322.43	1	1.48928	2	1
67	1	2	147	61	145	2	95	28.23	7	292.7	127	20.01	19.44	21.65	1.76	2	4.72	1.63	2.49	1	5.36	1	54.77	6.12	285.99	1	0.994775	1	2
58	1	2	147	55.9	134	1	84	25.87	5	189.8	131.4	58.34	40.69	55.16	1.94	2	3.3	1.3	1.52	1	5.36	1	51.51	5.61	317.71	1	1.62793	2	2
60	1	2	160	57	136	1	79	22.27	4	219	127.9	17.21	20.75	33.19	2.11	2	5.55	1.46	3.18	1	5.36	1	61.91	7.06	330.53	1	1.37036	2	2
79	1	2	155	56	141	2	60	23.31	4	128.4	141.8	22.88	24.96	30.58	2.13	2	4.12	1.13	2.26	1	5.36	1	84.62	6.44	388.73	1	3.21054	3	2
62	2	2	164	74	145	2	89	27.51	6	134.6	153.3	23.77	22.15	37.01	2.18	2	3.97	1.31	2.08	1	5.36	1	96.12	4.64	296.62	1	2.09269	2	2
60	1	2	160	67	113	1	70	26.17	6	165.6	140.4	9.59	13.31	13.9	2.65	3	4.96	1.31	2.83	1	5.36	1	54.1	4.26	210.27	1	1.55725	2	1
53	2	2	163.5	62.6	114	1	77	23.42	4	261	143.8	17.14	21.95	38.69	3.42	3	4.15	1.13	2.12	1	5.36	1	74.46	5.09	459.48	2	1.07663	1	2
50	2	2	161	81.6	117	1	65	31.48	7	133	154.7	59.55	42.48	44.19	3.74	3	3.35	0.99	1.67	1	5.36	1	112.79	6.35	541.93	2	2.06948	2	1
38	2	2	172.5	72.1	115	1	77	24.23	5	213.8	152.5	28.14	22.55	36.16	5.41	3	5.04	1	2.65	1	5.36	1	74.64	4.59	408.05	1	0.755545	1	2
77	2	1	167	74.1	143	2	69	26.57	6	150.2	134.9	20.6	33.14	31.22	0.66	1	4.46	1.79	2.25	1	5.37	1	63.22	4.55	228.21	1	3.74317	4	2
29	2	2	158.5	59.1	114	1	86	23.52	4	291	154.1	27.28	21.71	23.81	0.81	1	4.31	1.72	2.12	1	5.37	1	72.53	5.63	226.04	1	0.414231	1	1
48	2	2	165.5	72.5	144	2	86	26.47	6	217	148.2	37.68	27.34	24.43	0.82	1	4.86	1.68	2.58	1	5.37	1	80.55	5.76	386.84	1	0.9852	1	2
63	2	2	173.5	75.4	140	2	90	25.05	5	178.5	165.1	17.7	21.1	11.25	0.88	1	5.03	2.01	2.33	1	5.37	1	80.81	6.52	327.49	1	1.7701	2	1
59	1	1	155	61	116	1	60	25.39	5	170.5	123.2	10.35	17.13	11.01	0.93	1	4.67	2	2.29	1	5.37	1	50.6	7.91	242.66	1	1.84253	2	1
57	1	1	156.5	50	138	1	88	20.41	3	197.4	135.5	16.1	30.9	19.35	0.94	1	4.52	1.7	2.18	1	5.37	1	42.38	3.42	267.3	1	2.22368	2	1
66	2	1	159	72.6	168	2	93	28.72	7	155.5	141.4	24.11	29.88	22.33	0.94	1	3.72	1.5	1.89	1	5.37	1	89.45	6.76	330.28	1	2.58283	2	1
57	1	2	166	66.9	124	1	79	24.28	5	240.3	133.2	11.19	17.13	15.88	0.98	1	5.02	2.18	2.46	1	5.37	1	52.85	6.67	345.75	1	1.21468	1	1
60	1	2	156.5	55.8	131	1	80	22.78	4	310	128.8	22.19	20.17	24.7	0.99	1	6.2	2.92	2.82	1	5.37	1	48.16	4.62	302.95	1	0.828737	1	2
40	2	1	178	75.7	121	1	70	23.89	4	224.9	143.5	16.48	19.37	57.24	1.01	1	4.17	1.55	1.97	1	5.37	1	76.5	6.67	547.76	2	0.848636	1	2
57	2	1	170	59.5	130	1	89	20.59	3	264.3	155.1	33.25	37.58	31.88	1.02	1	6.2	1.83	3.46	2	5.37	1	67.98	4.64	382.94	1	1.40553	2	2
36	2	1	174	61.5	119	1	67	20.31	3	158.1	163.2	21.82	19.38	10.45	1.12	1	3.35	1.22	1.75	1	5.37	1	85.17	4.99	369.56	1	0.944707	1	1
63	2	2	160	58.7	112	1	56	22.93	4	111.2	137.3	24.91	52.2	22.15	1.19	1	2.9	1.27	1.24	1	5.37	1	65.04	4.5	268.88	1	5.92542	4	2
55	2	2	172.5	71.8	113	1	80	24.13	5	177.6	146.1	13.97	21.94	61.06	1.31	1	3.84	1.18	2.05	1	5.37	1	69.96	5.86	331.18	1	1.81785	2	1
71	2	1	168.5	61	138	1	80	21.48	3	147.6	143.3	16.47	24.87	15.69	1.36	1	4.11	1.57	2	1	5.37	1	86.76	7.63	393.04	1	2.94782	3	2
62	1	2	155	58	121	1	67	24.14	5	191.4	132.5	10.03	21.37	15.94	1.42	1	6.79	1.78	3.9	2	5.37	1	60.12	5.7	241.17	1	2.18577	2	1
70	1	1	158.5	61.4	111	1	62	24.44	5	150.9	131	13.2	23.49	11.7	1.45	1	5.34	1.74	2.72	1	5.37	1	69.71	4.97	289.02	1	2.9992	3	2
48	1	2	156	56	166	2	113	23.01	4	366.5	141	25.4	23.26	23.9	1.5	1	4.93	1.57	2.57	1	5.37	1	51.53	4.69	327.56	1	0.60445	1	1
55	2	2	167	71	149	2	96	25.46	5	275.8	137.5	30.84	30.63	49.07	1.62	1	5.05	1.33	2.96	1	5.37	1	62.33	7.03	308.85	1	1.09991	1	2
41	2	1	171.5	67.1	139	1	83	22.81	4	199.5	154.2	65.28	35.11	68.61	1.87	2	7.2	1.64	4.29	3	5.37	1	82.16	5.86	565.5	2	0.893062	1	1
65	2	2	162	77	128	1	88	29.34	7	181.8	157.2	27.3	24.51	40.18	2.62	3	4.82	1.16	2.7	1	5.37	1	112.41	5.08	461.12	2	1.67719	2	2
62	1	2	151	67.6	164	2	89	29.65	7	103	126.2	20.58	24.88	24.93	2.76	3	4.33	1.41	2.29	1	5.37	1	45.26	5.85	232.84	1	3.30128	3	2
40	2	2	176	76.2	106	1	64	24.6	5	271	153.2	27.09	24.29	53.53	4.19	3	4.9	1.02	2.69	1	5.37	1	82.3	3.85	552.81	2	0.688833	1	1
54	1	1	149.5	49	168	2	104	21.92	3	281.8	125.4	25.21	22.96	27.22	0.81	1	8.83	2.75	4.84	3	5.38	1	58.35	5.72	232.85	1	0.876271	1	2
45	1	1	151.5	52	105	1	70	22.66	4	232.8	128.4	20.24	20.44	18.48	0.86	1	5.94	2.09	2.96	1	5.38	1	74.22	5.96	270.79	1	0.878224	1	1
77	2	1	164.5	70	132	1	80	25.87	5	116.9	139.4	31.52	29.33	16.27	0.99	1	3.65	1.99	1.62	1	5.38	1	71.27	6.93	307.14	1	3.44108	3	1
56	1	2	157	64.8	121	1	73	26.29	6	287.8	129.3	14.1	19.88	32.8	1.27	1	6.02	2.11	3.26	1	5.38	1	59.05	6.47	335.81	1	1.03016	1	1
79	1	2	139.5	51.7	160	2	90	26.57	6	189.6	123	15.87	25.34	15.45	1.35	1	5.11	2.27	2.47	1	5.38	1	82.73	8.21	317.52	1	2.65037	2	2
66	2	2	172	65	117	1	68	21.97	3	283.1	149.8	25.48	26.66	20.08	1.37	1	6.13	1.89	3.4	2	5.38	1	86.78	6.66	333.82	1	1.2313	1	2
70	2	1	155.7	67.3	148	2	89	27.76	6	183.1	133.7	10.72	20.34	22.18	1.44	1	4.6	1.8	2.34	1	5.38	1	71.41	5.09	359.79	1	2.375	2	2
41	2	2	165.3	63.2	97	1	67	23.13	4	147.4	161.9	23.22	20.06	14.52	1.53	1	4.1	1.21	2.19	1	5.38	1	76.07	4.77	349.84	1	1.15794	1	2
47	2	1	164	71.2	94	1	60	26.47	6	257.6	134.5	22.25	19.16	30.05	1.61	1	2.82	0.93	1.51	1	5.38	1	74.72	3.57	466.67	2	0.74111	1	2
58	2	1	161.5	58.3	127	1	82	22.35	4	230.5	144.6	22.48	25.54	20.45	1.63	1	5.25	1.45	2.87	1	5.38	1	74.85	7.7	395.37	1	1.35544	2	2
63	2	1	166	65.2	116	1	70	23.66	4	283.3	148.2	17.15	25.58	35.01	1.65	1	6.68	1.69	3.94	2	5.38	1	81.1	7.05	380.2	1	1.37361	2	2
66	1	1	152.5	53.9	145	2	79	23.18	4	147.8	137.3	18.27	22.27	32.73	1.8	2	5.73	1.76	3.14	1	5.38	1	59.89	5.8	347.1	1	2.32659	2	2
58	2	2	162.5	70.4	130	1	87	26.66	6	171	171.3	43.21	35.95	69.82	1.9	2	4.85	0.97	2.91	1	5.38	1	91.65	6.86	422.19	2	1.85498	2	1
55	2	2	163	72	143	2	94	27.1	6	234.7	165.6	18.64	18.1	28.59	2.68	3	4.98	1.28	2.88	1	5.38	1	73.82	4.67	463.9	2	0.982438	1	2
60	1	2	162.5	64.7	118	1	78	24.5	5	192.6	132.8	19.72	21.15	17	2.82	3	6.42	1.53	3.61	2	5.38	1	50.77	4.51	255.66	1	1.48372	2	1
38	2	2	171	99.2	141	2	90	33.92	7	280.6	160.3	60.93	38.11	38.49	3.85	3	4.78	1.23	2.71	1	5.38	1	59.97	4.02	541.82	2	0.661179	1	1
68	1	1	159.5	69.7	120	1	72	27.4	6	164	123.9	13.54	20.74	14.79	0.61	1	4.98	1.99	2.37	1	5.39	1	48.04	5.35	260.59	1	2.33703	2	2
47	1	1	159	56	107	1	63	22.15	4	227.6	124.9	15.9	17.27	18.44	0.72	1	5.28	2.46	2.5	1	5.39	1	48.68	7.77	327.82	1	0.894374	1	1
62	2	1	162	56	129	1	77	21.34	3	127	135.5	10.99	16.17	17.68	0.78	1	5.21	2.3	2.62	1	5.39	1	67.46	5.37	387.22	1	2.38122	2	1
58	1	2	162.5	55.2	127	1	76	20.9	3	203.3	143.6	15.92	21.44	12.66	0.9	1	5.22	2.17	2.62	1	5.39	1	50.57	4.29	245.63	1	1.53301	2	1
48	1	1	162	60	108	1	60	22.86	4	212.6	129.2	8.85	14.29	13.72	0.94	1	6.14	2.05	3.36	1	5.39	1	58.69	5.44	235.84	1	1.08452	1	1
64	1	1	151	53	115	1	67	23.24	4	236.1	124.1	20.74	25.01	15.97	1.11	1	4.34	1.71	2.22	1	5.39	1	45.35	6.67	305.27	1	1.48865	2	2
66	2	1	171	65.6	138	1	77	22.43	4	180.9	159.2	18.84	22.16	18.33	1.21	1	4.6	1.85	2.09	1	5.39	1	62.29	5.94	285.23	1	1.86266	2	1
72	2	2	164.5	64.3	134	1	69	23.76	4	178.6	138.8	22.25	27.45	32.76	1.46	1	4.75	1.21	2.74	1	5.39	1	72.78	4.2	394.03	1	2.346	2	2
55	2	1	167	68.5	109	1	67	24.56	5	205.5	142.6	13	16.44	21.68	1.48	1	4.81	1.5	2.63	1	5.39	1	66.55	6.6	327.7	1	1.22034	1	2
73	1	2	153.5	64.4	159	2	65	27.33	6	274	127.9	16.28	26.16	28.87	1.55	1	5.91	1.33	3.53	2	5.39	1	63.06	5.69	327.92	1	1.72736	2	2
43	2	2	160	69	128	1	89	26.95	6	227.6	159.2	76.64	41.54	38.85	1.57	1	5.54	1.57	3.08	1	5.39	1	74.04	6.8	245.04	1	0.896468	1	1
55	1	2	148	54.5	118	1	63	24.88	5	331.3	122.4	16.85	14.54	26.31	1.59	1	3.2	1.19	1.67	1	5.39	1	49.67	7.47	346.81	1	0.588038	1	1
53	2	2	169.5	79.6	136	1	81	27.71	6	239	143.5	17.84	18.93	35.26	1.81	2	4.47	1.29	2.41	1	5.39	1	77.05	5.67	425.07	2	0.993874	1	1
80	1	1	163	57.5	155	2	79	21.64	3	171.1	134	13.61	23.99	22.12	2.01	2	6.32	1.72	3.58	2	5.39	1	60.94	6.34	237.84	1	3.04047	3	2
45	2	2	166	65.7	104	1	61	23.84	4	186.4	151.9	42.39	24.48	45.92	2.02	2	5.37	1.73	3.01	1	5.39	1	78.32	4.25	440.88	2	0.907708	1	1
52	2	2	162.5	74.8	136	1	82	28.33	7	167.6	150.3	55.25	42.2	32.86	2.13	2	3.79	0.96	2.12	1	5.39	1	72.04	4.93	407.09	1	1.76147	2	2
54	2	2	166.5	68	132	1	82	24.53	5	160.1	148.3	24.76	20.87	21.31	4.16	3	3.77	0.8	1.94	1	5.39	1	65.34	5.47	322.93	1	1.41465	2	1
57	2	2	173	62.3	129	1	79	20.82	3	242.8	146.3	23.44	27.51	10.91	0.45	1	5.06	1.82	2.64	1	5.4	1	67.84	8.32	269.34	1	1.33395	2	2
59	1	1	152	51	121	1	61	22.07	4	159.5	126.7	27.68	32.07	23.13	0.48	1	5.03	2.32	2.18	1	5.4	1	61.34	5.7	196.01	1	2.2548	2	1
41	2	1	163	61.7	136	1	86	23.22	4	188.2	155	26.55	25.54	17.96	0.78	1	4.97	1.5	2.85	1	5.4	1	114.4	4.62	249.91	1	1.07982	1	2
55	2	2	167	66.9	112	1	62	23.99	4	137.3	92.8	12.51	16.53	10.99	0.83	1	2.46	1.09	1.13	1	5.4	1	60.54	6.64	454.45	2	1.87213	2	1
63	2	2	170	71	103	1	65	24.57	5	147.6	126	13.84	20.89	9.81	0.84	1	4.2	1.42	2.26	1	5.4	1	72.83	6.92	455.23	2	2.39676	2	2
36	1	2	158	62	101	1	62	24.84	5	318.7	123.9	32.54	28.9	24.41	1.04	1	3.88	1.28	2.19	1	5.4	1	77.21	3.84	243.27	1	0.572281	1	1
73	1	1	149.5	57.3	135	1	81	25.64	5	228.7	143.9	11.62	18.5	12.58	1.05	1	7.19	2.08	4.13	3	5.4	1	61.67	6.07	246.34	1	1.73231	2	2
67	1	1	159.5	58.4	149	2	87	22.96	4	192.2	127.1	14.98	19.8	20.29	1.05	1	5.06	2.36	2.37	1	5.4	1	45.13	5.73	227.74	1	1.78333	2	1
56	2	1	172	67.9	104	1	65	22.95	4	121.7	153.6	17.17	26.72	19.74	1.09	1	4.75	1.59	2.57	1	5.4	1	88.58	5.49	296.29	1	2.96721	3	2
[truncated: 1,589 more rows]
